# Supplementary material for: Genome-Wide Inference of Essential Genes in Dirofilaria immitis Using Machine Learning
Source: Int J Mol Sci. 2025 Oct 12;26(20):9923. doi: 10.3390/ijms26209923 (PMC12562366; doi:10.3390/ijms26209923)
Supplement: Supplementary file 1 [file ijms-26-09923-s001.zip]

Archive with 9 entries (9 files):
- Figure S1.pdf
- Figure S2.pdf
- Table S1_rbg24 copy.xlsx
- Table S2_pko1.xlsx
- Table S3_rbg24 copy_sbs.xlsx
- Table S4_rbg24 copy.xlsx
- Table S5_rbg24 copy.pdf
- Table S6_rbg24_tlc copy.xlsx
- Table S7_rbg24 copy.xlsx
