# Supplementary material for: Genome-Wide Inference of Essential Genes in Dirofilaria immitis Using Machine Learning
Source: Int J Mol Sci. 2025 Oct 12;26(20):9923. doi: 10.3390/ijms26209923 (PMC12562366; doi:10.3390/ijms26209923)
Supplement: Supplementary file 1 [file ijms-26-09923-s001.zip › Table S1_rbg24 copy.xlsx]

## Sheet: Table S1
Table S1. List of genomic DNA sequence data sets used in this study
Sample Name	Accession ID	BioSample	Average Read Length (bp)	Base count (bp)	Library layout	Submitter
Resistant strain
Single adult male worm	SRR32971245	SAMN47757825	8824	6814523386	PacBio	Boehringer Ingelheim GmbH
Single adult male worm	SRR32971244	SAMN47757825	300	60379793400	HiC / PE	Boehringer Ingelheim GmbH
