# Supplementary material for: Genome-Wide Inference of Essential Genes in Dirofilaria immitis Using Machine Learning
Source: Int J Mol Sci. 2025 Oct 12;26(20):9923. doi: 10.3390/ijms26209923 (PMC12562366; doi:10.3390/ijms26209923)
Supplement: Supplementary file 1 [file ijms-26-09923-s001.zip › Table S2_pko1.xlsx]

## Sheet: Table S2
Table S2. P-values of Hi-C read support of consecutive 1Mb genomic areas across the chromosomes of Dirofilaria immitis genome assemblies
Genome assembly of this publication								Genome assembly of publication: Gandasegui et al. Int. J. Parasitol. 2024, 54, 89–98.
Chromosome	Start	Middle	End	Read support count	z_score	p-value		Chromosome	Start	Middle	End	Read support count	z_score	p-value
chrX	1	1000000	2000000	3579	6.46842	9.90352e-11		dirofilaria_immitis_chrX	1	1000000	2000000	3822	5.37028	7.86138e-08
chrX	500001	1500000	2500000	3220	5.66519	1.46858e-08		dirofilaria_immitis_chrX	500001	1500000	2500000	3313	4.47879	7.50669e-06
chrX	1000001	2000000	3000000	3203	5.62716	1.83203e-08		dirofilaria_immitis_chrX	1000001	2000000	3000000	3422	4.6697	3.0164e-06
chrX	1500001	2500000	3500000	3743	6.83535	8.18057e-12		dirofilaria_immitis_chrX	1500001	2500000	3500000	4036	5.74509	9.18706e-09
chrX	2000001	3000000	4000000	3691	6.719	1.82971e-11		dirofilaria_immitis_chrX	2000001	3000000	4000000	3613	5.00423	5.60865e-07
chrX	2500001	3500000	4500000	4492	8.51115	0		dirofilaria_immitis_chrX	2500001	3500000	4500000	4710	6.92557	4.34208e-12
chrX	3000001	4000000	5000000	4610	8.77516	0		dirofilaria_immitis_chrX	3000001	4000000	5000000	4541	6.62958	3.36651e-11
chrX	3500001	4500000	5500000	4660	8.88703	0		dirofilaria_immitis_chrX	3500001	4500000	5500000	4657	6.83275	8.33045e-12
chrX	4000001	5000000	6000000	4747	9.08169	0		dirofilaria_immitis_chrX	4000001	5000000	6000000	4878	7.21982	5.20473e-13
chrX	4500001	5500000	6500000	5581	10.9477	0		dirofilaria_immitis_chrX	4500001	5500000	6500000	5027	7.48078	7.39408e-14
chrX	5000001	6000000	7000000	4997	9.64103	0		dirofilaria_immitis_chrX	5000001	6000000	7000000	4336	6.27053	3.59823e-10
chrX	5500001	6500000	7500000	5229	10.1601	0		dirofilaria_immitis_chrX	5500001	6500000	7500000	4897	7.2531	4.07452e-13
chrX	6000001	7000000	8000000	4963	9.56496	0		dirofilaria_immitis_chrX	6000001	7000000	8000000	4581	6.69963	2.0894e-11
chrX	6500001	7500000	8500000	4722	9.02575	0		dirofilaria_immitis_chrX	6500001	7500000	8500000	4663	6.84326	7.74136e-12
chrX	7000001	8000000	9000000	4506	8.54248	0		dirofilaria_immitis_chrX	7000001	8000000	9000000	4114	5.88171	4.06059e-09
chrX	7500001	8500000	9500000	4843	9.29648	0		dirofilaria_immitis_chrX	7500001	8500000	9500000	4581	6.69963	2.0894e-11
chrX	8000001	9000000	10000000	4376	8.25162	2.22045e-16		dirofilaria_immitis_chrX	8000001	9000000	10000000	4532	6.61381	3.74543e-11
chrX	8500001	9500000	10500000	3584	6.4796	9.1964e-11		dirofilaria_immitis_chrX	8500001	9500000	10500000	2520	3.08989	0.00200232
chrX	9000001	10000000	11000000	3796	6.95393	3.55249e-12		dirofilaria_immitis_chrX	9000001	10000000	11000000	3587	4.95869	7.09702e-07
chrX	9500001	10500000	11500000	4904	9.43296	0		dirofilaria_immitis_chrX	9500001	10500000	11500000	2841	3.65211	0.0002601
chrX	10000001	11000000	12000000	4206	7.87126	3.55271e-15		dirofilaria_immitis_chrX	10000001	11000000	12000000	4028	5.73108	9.97925e-09
chrX	10500001	11500000	12500000	4790	9.17789	0		dirofilaria_immitis_chrX	10500001	11500000	12500000	4499	6.55602	5.52642e-11
chrX	11000001	12000000	13000000	3958	7.31639	2.54685e-13		dirofilaria_immitis_chrX	11000001	12000000	13000000	4658	6.8345	8.22942e-12
chrX	11500001	12500000	13500000	3612	6.54225	6.06e-11		dirofilaria_immitis_chrX	11500001	12500000	13500000	4095	5.84843	4.96239e-09
chrX	12000001	13000000	14000000	1929	2.77672	0.00549097		dirofilaria_immitis_chrX	12000001	13000000	14000000	712	-0.076741	0.938829
chrX	12500001	13500000	14500000	1923	2.7633	0.00572201		dirofilaria_immitis_chrX	12500001	13500000	14500000	499	-0.449801	0.652854
chrX	13000001	14000000	15000000	7672	15.626	0		dirofilaria_immitis_chrX	13000001	14000000	15000000	8260	13.1432	0
chrX	13500001	14500000	15500000	7763	15.8297	0		dirofilaria_immitis_chrX	13500001	14500000	15500000	7426	11.6825	0
chrX	14000001	15000000	16000000	8037	16.4427	0		dirofilaria_immitis_chrX	14000001	15000000	16000000	7034	10.996	0
chrX	14500001	15500000	16500000	6855	13.7981	0		dirofilaria_immitis_chrX	14500001	15500000	16500000	7241	11.3585	0
chrX	15000001	16000000	17000000	7349	14.9034	0		dirofilaria_immitis_chrX	15000001	16000000	17000000	5898	9.0063	0
chrX	15500001	16500000	17500000	8018	16.4002	0		dirofilaria_immitis_chrX	15500001	16500000	17500000	5584	8.45634	0
chrX	16000001	17000000	18000000	6766	13.599	0		dirofilaria_immitis_chrX	16000001	17000000	18000000	6671	10.3602	0
chrX	16500001	17500000	18500000	5765	11.3593	0		dirofilaria_immitis_chrX	16500001	17500000	18500000	6667	10.3532	0
chrX	17000001	18000000	19000000	5796	11.4287	0		dirofilaria_immitis_chrX	17000001	18000000	19000000	7301	11.4636	0
chrX	17500001	18500000	19500000	6212	12.3595	0		dirofilaria_immitis_chrX	17500001	18500000	19500000	7461	11.7438	0
chrX	18000001	19000000	20000000	7293	14.7781	0		dirofilaria_immitis_chrX	18000001	19000000	20000000	7562	11.9207	0
chrX	18500001	19500000	20500000	6830	13.7422	0		dirofilaria_immitis_chrX	18500001	19500000	20500000	10654	17.3362	0
chrX	19000001	20000000	21000000	9273	19.2081	0		dirofilaria_immitis_chrX	19000001	20000000	21000000	6375	9.84174	0
chrX	19500001	20500000	21500000	8627	17.7628	0		dirofilaria_immitis_chrX	19500001	20500000	21500000	9826	15.886	0
chrX	20000001	21000000	22000000	8954	18.4944	0		dirofilaria_immitis_chrX	20000001	21000000	22000000	6174	9.4897	0
chrX	20500001	21500000	22500000	9225	19.1007	0		dirofilaria_immitis_chrX	20500001	21500000	22500000	8655	13.8351	0
chrX	21000001	22000000	23000000	6095	12.0977	0		dirofilaria_immitis_chrX	21000001	22000000	23000000	3136	4.16878	3.06229e-05
chrX	21500001	22500000	23500000	7094	14.3328	0		dirofilaria_immitis_chrX	21500001	22500000	23500000	1258	0.879553	0.379102
chrX	22000001	23000000	24000000	5223	10.1467	0		dirofilaria_immitis_chrX	22000001	23000000	24000000	2878	3.71691	0.000201675
chrX	22500001	23500000	24500000	7114	14.3776	0		dirofilaria_immitis_chrX	22500001	23500000	24500000	494	-0.458558	0.646551
chrX	23000001	24000000	25000000	5801	11.4399	0		dirofilaria_immitis_chrX	23000001	24000000	25000000	2607	3.24227	0.00118584
chrX	23500001	24500000	25500000	7029	14.1874	0		dirofilaria_immitis_chrX	23500001	24500000	25500000	8215	13.0644	0
chrX	24000001	25000000	26000000	6781	13.6325	0		dirofilaria_immitis_chrX	24000001	25000000	26000000	5482	8.2777	2.22045e-16
chrX	24500001	25500000	26500000	5548	10.8738	0		dirofilaria_immitis_chrX	24500001	25500000	26500000	3306	4.46653	7.94981e-06
chrX	25000001	26000000	27000000	5489	10.7418	0		dirofilaria_immitis_chrX	25000001	26000000	27000000	2797	3.57504	0.000350173
chrX	25500001	26500000	27500000	5237	10.178	0		dirofilaria_immitis_chrX	25500001	26500000	27500000	7077	11.0713	0
chrX	26000001	27000000	28000000	4954	9.54483	0		dirofilaria_immitis_chrX	26000001	27000000	28000000	14258	23.6485	0
chrX	26500001	27500000	28500000	685	-0.006587	0.994744		dirofilaria_immitis_chrX	26500001	27500000	28500000	7027	10.9837	0
chrI	1	1000000	2000000	4911	9.44862	0		dirofilaria_immitis_chrX	27000001	28000000	29000000	3287	4.43325	9.28216e-06
chrI	500001	1500000	2500000	6695	13.4401	0		dirofilaria_immitis_chr1	1	1000000	2000000	8197	13.0329	0
chrI	1000001	2000000	3000000	5960	11.7956	0		dirofilaria_immitis_chr1	500001	1500000	2500000	7403	11.6422	0
chrI	1500001	2500000	3500000	5477	10.715	0		dirofilaria_immitis_chr1	1000001	2000000	3000000	7910	12.5302	0
chrI	2000001	3000000	4000000	6707	13.467	0		dirofilaria_immitis_chr1	1500001	2500000	3500000	7066	11.052	0
chrI	2500001	3500000	4500000	6530	13.071	0		dirofilaria_immitis_chr1	2000001	3000000	4000000	8476	13.5215	0
chrI	3000001	4000000	5000000	6329	12.6212	0		dirofilaria_immitis_chr1	2500001	3500000	4500000	8772	14.04	0
chrI	3500001	4500000	5500000	6537	13.0866	0		dirofilaria_immitis_chr1	3000001	4000000	5000000	7847	12.4199	0
chrI	4000001	5000000	6000000	6518	13.0441	0		dirofilaria_immitis_chr1	3500001	4500000	5500000	7489	11.7929	0
chrI	4500001	5500000	6500000	7723	15.7402	0		dirofilaria_immitis_chr1	4000001	5000000	6000000	7415	11.6633	0
chrI	5000001	6000000	7000000	7534	15.3173	0		dirofilaria_immitis_chr1	4500001	5500000	6500000	7615	12.0135	0
chrI	5500001	6500000	7500000	9455	19.6153	0		dirofilaria_immitis_chr1	5000001	6000000	7000000	8432	13.4445	0
chrI	6000001	7000000	8000000	8007	16.3756	0		dirofilaria_immitis_chr1	5500001	6500000	7500000	8414	13.413	0
chrI	6500001	7500000	8500000	9603	19.9464	0		dirofilaria_immitis_chr1	6000001	7000000	8000000	9643	15.5655	0
chrI	7000001	8000000	9000000	8503	17.4853	0		dirofilaria_immitis_chr1	6500001	7500000	8500000	9361	15.0716	0
chrI	7500001	8500000	9500000	8497	17.4719	0		dirofilaria_immitis_chr1	7000001	8000000	9000000	10845	17.6707	0
chrI	8000001	9000000	10000000	7169	14.5006	0		dirofilaria_immitis_chr1	7500001	8500000	9500000	10466	17.0069	0
chrI	8500001	9500000	10500000	7909	16.1563	0		dirofilaria_immitis_chr1	8000001	9000000	10000000	10904	17.7741	0
chrI	9000001	10000000	11000000	7747	15.7939	0		dirofilaria_immitis_chr1	8500001	9500000	10500000	10704	17.4238	0
chrI	9500001	10500000	11500000	6203	12.3393	0		dirofilaria_immitis_chr1	9000001	10000000	11000000	9859	15.9438	0
chrI	10000001	11000000	12000000	7174	14.5118	0		dirofilaria_immitis_chr1	9500001	10500000	11500000	10529	17.1173	0
chrI	10500001	11500000	12500000	5414	10.574	0		dirofilaria_immitis_chr1	10000001	11000000	12000000	7795	12.3288	0
chrI	11000001	12000000	13000000	5240	10.1847	0		dirofilaria_immitis_chr1	10500001	11500000	12500000	8593	13.7265	0
chrI	11500001	12500000	13500000	4825	9.2562	0		dirofilaria_immitis_chr1	11000001	12000000	13000000	8230	13.0907	0
chrI	12000001	13000000	14000000	3565	6.43709	1.21783e-10		dirofilaria_immitis_chr1	11500001	12500000	13500000	3594	4.97095	6.66256e-07
chrI	12500001	13500000	14500000	3522	6.34089	2.28449e-10		dirofilaria_immitis_chr1	12000001	13000000	14000000	11233	18.3503	0
chrI	13000001	14000000	15000000	1102	0.926404	0.354236		dirofilaria_immitis_chr1	12500001	13500000	14500000	7060	11.0415	0
chrI	13500001	14500000	15500000	2703	4.50846	6.52987e-06		dirofilaria_immitis_chr1	13000001	14000000	15000000	3853	5.42458	5.80921e-08
chrI	14000001	15000000	16000000	3037	5.25575	1.47421e-07		dirofilaria_immitis_chr1	13500001	14500000	15500000	6208	9.54925	0
chrI	14500001	15500000	16500000	7478	15.192	0		dirofilaria_immitis_chr1	14000001	15000000	16000000	7698	12.1589	0
chrI	15000001	16000000	17000000	5754	11.3347	0		dirofilaria_immitis_chr1	14500001	15500000	16500000	1889	1.98472	0.0471756
chrI	15500001	16500000	17500000	5816	11.4735	0		dirofilaria_immitis_chr2	1	1000000	2000000	6997	10.9311	0
chrII	1	1000000	2000000	6034	11.9612	0		dirofilaria_immitis_chr2	500001	1500000	2500000	2705	3.41391	0.000640384
chrII	500001	1500000	2500000	6950	14.0107	0		dirofilaria_immitis_chr2	1000001	2000000	3000000	2930	3.80798	0.000140104
chrII	1000001	2000000	3000000	7115	14.3798	0		dirofilaria_immitis_chr2	1500001	2500000	3500000	7821	12.3743	0
chrII	1500001	2500000	3500000	6434	12.8562	0		dirofilaria_immitis_chr2	2000001	3000000	4000000	7964	12.6248	0
chrII	2000001	3000000	4000000	7045	14.2232	0		dirofilaria_immitis_chr2	2500001	3500000	4500000	7065	11.0502	0
chrII	2500001	3500000	4500000	8198	16.8029	0		dirofilaria_immitis_chr2	3000001	4000000	5000000	7593	11.975	0
chrII	3000001	4000000	5000000	7693	15.673	0		dirofilaria_immitis_chr2	3500001	4500000	5500000	6709	10.4267	0
chrII	3500001	4500000	5500000	7802	15.9169	0		dirofilaria_immitis_chr2	4000001	5000000	6000000	6357	9.81022	0
chrII	4000001	5000000	6000000	6799	13.6728	0		dirofilaria_immitis_chr2	4500001	5500000	6500000	1682	1.62217	0.104767
chrII	4500001	5500000	6500000	7054	14.2433	0		dirofilaria_immitis_chr2	5000001	6000000	7000000	1912	2.025	0.042867
chrII	5000001	6000000	7000000	8436	17.3354	0		dirofilaria_immitis_chr2	5500001	6500000	7500000	6092	9.34608	0
chrII	5500001	6500000	7500000	7250	14.6819	0		dirofilaria_immitis_chr2	6000001	7000000	8000000	6703	10.4162	0
chrII	6000001	7000000	8000000	9573	19.8793	0		dirofilaria_immitis_chr2	6500001	7500000	8500000	7689	12.1432	0
chrII	6500001	7500000	8500000	7395	15.0063	0		dirofilaria_immitis_chr2	7000001	8000000	9000000	8359	13.3166	0
chrII	7000001	8000000	9000000	10341	21.5976	0		dirofilaria_immitis_chr2	7500001	8500000	9500000	6722	10.4495	0
chrII	7500001	8500000	9500000	8376	17.2012	0		dirofilaria_immitis_chr2	8000001	9000000	10000000	4390	6.36511	1.95153e-10
chrII	8000001	9000000	10000000	9085	18.7875	0		dirofilaria_immitis_chr2	8500001	9500000	10500000	4436	6.44567	1.15088e-10
chrII	8500001	9500000	10500000	9937	20.6937	0		dirofilaria_immitis_chr2	9000001	10000000	11000000	9621	15.527	0
chrII	9000001	10000000	11000000	9340	19.358	0		dirofilaria_immitis_chr2	9500001	10500000	11500000	4381	6.34934	2.16234e-10
chrII	9500001	10500000	11500000	7378	14.9683	0		dirofilaria_immitis_chr2	10000001	11000000	12000000	2535	3.11616	0.00183223
chrII	10000001	11000000	12000000	8741	18.0178	0		dirofilaria_immitis_chr2	10500001	11500000	12500000	6556	10.1588	0
chrII	10500001	11500000	12500000	7722	15.7379	0		dirofilaria_immitis_chr2	11000001	12000000	13000000	9434	15.1994	0
chrII	11000001	12000000	13000000	7963	16.2771	0		dirofilaria_immitis_chr2	11500001	12500000	13500000	6061	9.29179	0
chrII	11500001	12500000	13500000	7636	15.5455	0		dirofilaria_immitis_chr2	12000001	13000000	14000000	11177	18.2522	0
chrII	12000001	13000000	14000000	6862	13.8138	0		dirofilaria_immitis_chr2	12500001	13500000	14500000	9512	15.3361	0
chrII	12500001	13500000	14500000	5914	11.6927	0		dirofilaria_immitis_chr2	13000001	14000000	15000000	9547	15.3974	0
chrII	13000001	14000000	15000000	9311	19.2931	0		dirofilaria_immitis_chr2	13500001	14500000	15500000	3315	4.48229	7.38448e-06
chrII	13500001	14500000	15500000	3563	6.43262	1.25424e-10		dirofilaria_immitis_chr2	14000001	15000000	16000000	763	0.012583	0.98996
chrII	14000001	15000000	16000000	22	-1.48998	0.136231		dirofilaria_immitis_chr3	1	1000000	2000000	4426	6.42816	1.29158e-10
chrIII	1	1000000	2000000	7700	15.6887	0		dirofilaria_immitis_chr3	500001	1500000	2500000	7311	11.4811	0
chrIII	500001	1500000	2500000	6956	14.0241	0		dirofilaria_immitis_chr3	1000001	2000000	3000000	3866	5.44735	5.11271e-08
chrIII	1000001	2000000	3000000	7197	14.5633	0		dirofilaria_immitis_chr3	1500001	2500000	3500000	7791	12.3218	0
chrIII	1500001	2500000	3500000	5941	11.7531	0		dirofilaria_immitis_chr3	2000001	3000000	4000000	8263	13.1485	0
chrIII	2000001	3000000	4000000	6879	13.8518	0		dirofilaria_immitis_chr3	2500001	3500000	4500000	7901	12.5145	0
chrIII	2500001	3500000	4500000	7208	14.5879	0		dirofilaria_immitis_chr3	3000001	4000000	5000000	7349	11.5477	0
chrIII	3000001	4000000	5000000	7516	15.277	0		dirofilaria_immitis_chr3	3500001	4500000	5500000	5941	9.08161	0
chrIII	3500001	4500000	5500000	4463	8.44627	0		dirofilaria_immitis_chr3	4000001	5000000	6000000	7409	11.6527	0
chrIII	4000001	5000000	6000000	5959	11.7934	0		dirofilaria_immitis_chr3	4500001	5500000	6500000	3690	5.13909	2.76073e-07
chrIII	4500001	5500000	6500000	3696	6.73019	1.6944e-11		dirofilaria_immitis_chr3	5000001	6000000	7000000	11148	18.2014	0
chrIII	5000001	6000000	7000000	4206	7.87126	3.55271e-15		dirofilaria_immitis_chr3	5500001	6500000	7500000	3938	5.57345	2.49743e-08
chrIII	5500001	6500000	7500000	4904	9.43296	0		dirofilaria_immitis_chr3	6000001	7000000	8000000	10008	16.2048	0
chrIII	6000001	7000000	8000000	6593	13.2119	0		dirofilaria_immitis_chr3	6500001	7500000	8500000	9225	14.8334	0
chrIII	6500001	7500000	8500000	9677	20.112	0		dirofilaria_immitis_chr3	7000001	8000000	9000000	9890	15.9981	0
chrIII	7000001	8000000	9000000	9286	19.2372	0		dirofilaria_immitis_chr3	7500001	8500000	9500000	8960	14.3693	0
chrIII	7500001	8500000	9500000	9097	18.8143	0		dirofilaria_immitis_chr3	8000001	9000000	10000000	8419	13.4217	0
chrIII	8000001	9000000	10000000	7257	14.6975	0		dirofilaria_immitis_chr3	8500001	9500000	10500000	8473	13.5163	0
chrIII	8500001	9500000	10500000	6953	14.0174	0		dirofilaria_immitis_chr3	9000001	10000000	11000000	8416	13.4165	0
chrIII	9000001	10000000	11000000	7520	15.286	0		dirofilaria_immitis_chr3	9500001	10500000	11500000	7723	12.2027	0
chrIII	9500001	10500000	11500000	5728	11.2766	0		dirofilaria_immitis_chr3	10000001	11000000	12000000	7827	12.3849	0
chrIII	10000001	11000000	12000000	6534	13.0799	0		dirofilaria_immitis_chr3	10500001	11500000	12500000	7603	11.9925	0
chrIII	10500001	11500000	12500000	6841	13.7668	0		dirofilaria_immitis_chr3	11000001	12000000	13000000	9624	15.5322	0
chrIII	11000001	12000000	13000000	6589	13.203	0		dirofilaria_immitis_chr3	11500001	12500000	13500000	7849	12.4234	0
chrIII	11500001	12500000	13500000	7631	15.5343	0		dirofilaria_immitis_chr3	12000001	13000000	14000000	7621	12.0241	0
chrIII	12000001	13000000	14000000	6269	12.487	0		dirofilaria_immitis_chr3	12500001	13500000	14500000	7231	11.341	0
chrIII	12500001	13500000	14500000	6165	12.2543	0		dirofilaria_immitis_chr3	13000001	14000000	15000000	6610	10.2533	0
chrIII	13000001	14000000	15000000	6053	12.0037	0		dirofilaria_immitis_chr3	13500001	14500000	15500000	8054	12.7824	0
chrIII	13500001	14500000	15500000	5094	9.85806	0		dirofilaria_immitis_chr3	14000001	15000000	16000000	2865	3.69414	0.000220632
chrIII	14000001	15000000	16000000	5727	11.2743	0		dirofilaria_immitis_chr4	1	1000000	2000000	6900	10.7613	0
chrIII	14500001	15500000	16500000	866	0.39838	0.69035		dirofilaria_immitis_chr4	500001	1500000	2500000	4981	7.40022	1.35891e-13
chrIV	1	1000000	2000000	3234	5.69652	1.22279e-08		dirofilaria_immitis_chr4	1000001	2000000	3000000	9509	15.3308	0
chrIV	500001	1500000	2500000	6662	13.3663	0		dirofilaria_immitis_chr4	1500001	2500000	3500000	7574	11.9417	0
chrIV	1000001	2000000	3000000	6596	13.2186	0		dirofilaria_immitis_chr4	2000001	3000000	4000000	10172	16.492	0
chrIV	1500001	2500000	3500000	5553	10.885	0		dirofilaria_immitis_chr4	2500001	3500000	4500000	4130	5.90973	3.4267e-09
chrIV	2000001	3000000	4000000	6146	12.2118	0		dirofilaria_immitis_chr4	3000001	4000000	5000000	5395	8.12532	4.44089e-16
chrIV	2500001	3500000	4500000	6449	12.8897	0		dirofilaria_immitis_chr4	3500001	4500000	5500000	7593	11.975	0
chrIV	3000001	4000000	5000000	6397	12.7734	0		dirofilaria_immitis_chr4	4000001	5000000	6000000	6583	10.206	0
chrIV	3500001	4500000	5500000	7097	14.3396	0		dirofilaria_immitis_chr4	4500001	5500000	6500000	8333	13.2711	0
chrIV	4000001	5000000	6000000	6162	12.2476	0		dirofilaria_immitis_chr4	5000001	6000000	7000000	9211	14.8089	0
chrIV	4500001	5500000	6500000	7391	14.9973	0		dirofilaria_immitis_chr4	5500001	6500000	7500000	10512	17.0875	0
chrIV	5000001	6000000	7000000	7223	14.6215	0		dirofilaria_immitis_chr4	6000001	7000000	8000000	9834	15.9	0
chrIV	5500001	6500000	7500000	7752	15.805	0		dirofilaria_immitis_chr4	6500001	7500000	8500000	8501	13.5653	0
chrIV	6000001	7000000	8000000	10228	21.3448	0		dirofilaria_immitis_chr4	7000001	8000000	9000000	9165	14.7283	0
chrIV	6500001	7500000	8500000	8067	16.5098	0		dirofilaria_immitis_chr4	7500001	8500000	9500000	3882	5.47537	4.36601e-08
chrIV	7000001	8000000	9000000	9438	19.5773	0		dirofilaria_immitis_chr4	8000001	9000000	10000000	2397	2.87446	0.0040472
chrIV	7500001	8500000	9500000	7027	14.1829	0		dirofilaria_immitis_chr4	8500001	9500000	10500000	8219	13.0714	0
chrIV	8000001	9000000	10000000	9381	19.4497	0		dirofilaria_immitis_chr4	9000001	10000000	11000000	7769	12.2833	0
chrIV	8500001	9500000	10500000	8846	18.2527	0		dirofilaria_immitis_chr4	9500001	10500000	11500000	8381	13.3552	0
chrIV	9000001	10000000	11000000	8209	16.8275	0		dirofilaria_immitis_chr4	10000001	11000000	12000000	7517	11.8419	0
chrIV	9500001	10500000	11500000	5859	11.5697	0		dirofilaria_immitis_chr4	10500001	11500000	12500000	9349	15.0506	0
chrIV	10000001	11000000	12000000	6169	12.2633	0		dirofilaria_immitis_chr4	11000001	12000000	13000000	8287	13.1905	0
chrIV	10500001	11500000	12500000	5742	11.3079	0		dirofilaria_immitis_chr4	11500001	12500000	13500000	7761	12.2693	0
chrIV	11000001	12000000	13000000	5937	11.7442	0		dirofilaria_immitis_chr4	12000001	13000000	14000000	7532	11.8682	0
chrIV	11500001	12500000	13500000	5546	10.8694	0		dirofilaria_immitis_chr4	12500001	13500000	14500000	6014	9.20947	0
chrIV	12000001	13000000	14000000	7336	14.8743	0		dirofilaria_immitis_chr4	13000001	14000000	15000000	259	-0.87015	0.384219
chrIV	12500001	13500000	14500000	6145	12.2096	0
chrIV	13000001	14000000	15000000	7661	15.6014	0
chrIV	13500001	14500000	15500000	7195	14.5588	0
chrIV	14000001	15000000	16000000	3088	5.36986	7.87985e-08
