# Supplementary material for: Genome-Wide Inference of Essential Genes in Dirofilaria immitis Using Machine Learning
Source: Int J Mol Sci. 2025 Oct 12;26(20):9923. doi: 10.3390/ijms26209923 (PMC12562366; doi:10.3390/ijms26209923)
Supplement: Supplementary file 1 [file ijms-26-09923-s001.zip › Table S3_rbg24 copy_sbs.xlsx]

## Sheet: Table S2
	Table S3. List of RNA sequence data sets used in this study
Serial Sample No.	Sample Name	Label	Replicate	Accession ID	BioSample	Average Read Length	Base count	Library layout	Submitter
	Susceptible strain
1	Adult female MRC	fes1	1	SRR32970894	SAMN47771002	300	704491950	PAIRED	Boehringer Ingelheim GmbH > The University of Melbourne
2	Adult female MRC	fes2	2	SRR32970893	SAMN47771003	300	568367325	PAIRED	Boehringer Ingelheim GmbH > The University of Melbourne
3	Adult female MRC	fes3	3	SRR32970884	SAMN47771004	300	550400250	PAIRED	Boehringer Ingelheim GmbH > The University of Melbourne
4	Adult female MRC	fes4	4	SRR32970883	SAMN47771005	300	657563100	PAIRED	Boehringer Ingelheim GmbH > The University of Melbourne
	Resistant strain
5	L3s from mosquito JYD-34	l3r1	1	SRR32970882	SAMN47771006	200	8737216200	PAIRED	Boehringer Ingelheim GmbH > The University of Melbourne
6	L3s from mosquito JYD-34	l3r2	2	SRR32970881	SAMN47771007	200	6117974200	PAIRED	Boehringer Ingelheim GmbH > The University of Melbourne
7	L3s from mosquito JYD-34	l3r3	3	SRR32970880	SAMN47771008	200	11173089000	PAIRED	Boehringer Ingelheim GmbH > The University of Melbourne
8	L4s JYD-34	l4r1	1	SRR32970879	SAMN47771009	200	10016344800	PAIRED	Boehringer Ingelheim GmbH > The University of Melbourne
9	L4s JYD-34	l4r2	2	SRR32970878	SAMN47771010	200	8545624200	PAIRED	Boehringer Ingelheim GmbH > The University of Melbourne
10	L4s JYD-34	l4r3	3	SRR32970877	SAMN47771011	200	11579776000	PAIRED	Boehringer Ingelheim GmbH > The University of Melbourne
11	Adult female JYD-34 ML	fer1	1	SRR32970892	SAMN47771012	300	602517300	PAIRED	Boehringer Ingelheim GmbH > The University of Melbourne
12	Adult female JYD-34 ML	fer2	2	SRR32970891	SAMN47771013	300	561006750	PAIRED	Boehringer Ingelheim GmbH > The University of Melbourne
13	Adult female JYD-34 ML	fer3	3	SRR32970890	SAMN47771014	300	764862225	PAIRED	Boehringer Ingelheim GmbH > The University of Melbourne
14	Adult female JYD-34 ML	fer4	4	SRR32970889	SAMN47771015	300	832068675	PAIRED	Boehringer Ingelheim GmbH > The University of Melbourne
15	Adult male JYD-34 from MRC	mar1	1	SRR32970888	SAMN47771016	300	827235600	PAIRED	Boehringer Ingelheim GmbH > The University of Melbourne
16	Adult male JYD-34 from MRC	mar2	2	SRR32970887	SAMN47771017	300	829217700	PAIRED	Boehringer Ingelheim GmbH > The University of Melbourne
17	Adult male JYD-34 from MRC	mar3	3	SRR32970886	SAMN47771018	300	735991200	PAIRED	Boehringer Ingelheim GmbH > The University of Melbourne
18	Adult male JYD-34 from MRC	mar4	4	SRR32970885	SAMN47771019	300	586489875	PAIRED	Boehringer Ingelheim GmbH > The University of Melbourne
19	Malpighian tubules of Aedes aegypti	l3_1	1	SRR10708521	SAMN13607544	74	1048122739	SINGLE	Pathobiology, University of Pennsylvania School of Veterinary Medicine						Most of the data is Aedes aegypti
20	Malpighian tubules of Aedes aegypti	l3_2	1	SRR10708522	SAMN13607543	73	3260370973	SINGLE	Pathobiology, University of Pennsylvania School of Veterinary Medicine						Most of the data is Aedes aegypti
21	Malpighian tubules of Aedes aegypti	l3_3	1	SRR10708523	SAMN13607542	73	2478414781	SINGLE	Pathobiology, University of Pennsylvania School of Veterinary Medicine						Most of the data is Aedes aegypti
22	Malpighian tubules of Aedes aegypti	l3_4	1	SRR10708524	SAMN13607541	73	2965218498	SINGLE	Pathobiology, University of Pennsylvania School of Veterinary Medicine						Most of the data is Aedes aegypti
23	Malpighian tubules of Aedes aegypti	l3_5	1	SRR10708525	SAMN13607540	74	3206618603	SINGLE	Pathobiology, University of Pennsylvania School of Veterinary Medicine						Most of the data is Aedes aegypti
24	Malpighian tubules of Aedes aegypti	l3_6	1	SRR10708526	SAMN13607539	74	3256015796	SINGLE	Pathobiology, University of Pennsylvania School of Veterinary Medicine						Most of the data is Aedes aegypti
25	Malpighian tubules of Aedes aegypti	l3_7	1	SRR10708527	SAMN13607537	74	1594021410	SINGLE	Pathobiology, University of Pennsylvania School of Veterinary Medicine						Most of the data is Aedes aegypti
26	Malpighian tubules of Aedes aegypti	l3_8	2	SRR10708528	SAMN13607536	74	4197704723	SINGLE	Pathobiology, University of Pennsylvania School of Veterinary Medicine						Most of the data is Aedes aegypti
27	Malpighian tubules of Aedes aegypti	l3_9	2	SRR10708529	SAMN13607534	74	3416519244	SINGLE	Pathobiology, University of Pennsylvania School of Veterinary Medicine						Most of the data is Aedes aegypti
28	Malpighian tubules of Aedes aegypti	l3_10	2	SRR10708530	SAMN13607532	74	6944990711	SINGLE	Pathobiology, University of Pennsylvania School of Veterinary Medicine						Most of the data is Aedes aegypti
29	Malpighian tubules of Aedes aegypti	l3_11	2	SRR10708531	SAMN13607530	74	3942503967	SINGLE	Pathobiology, University of Pennsylvania School of Veterinary Medicine						Most of the data is Aedes aegypti
30	Malpighian tubules of Aedes aegypti	l3_12	1	SRR10708532	SAMN13607529	74	4390038971	SINGLE	Pathobiology, University of Pennsylvania School of Veterinary Medicine						Most of the data is Aedes aegypti
31	Malpighian tubules of Aedes aegypti	l3_13	2	SRR10708533	SAMN13607527	74	5281304793	SINGLE	Pathobiology, University of Pennsylvania School of Veterinary Medicine						Most of the data is Aedes aegypti
32	Malpighian tubules of Aedes aegypti	l3_14	2	SRR10708534	SAMN13607526	74	4450160093	SINGLE	Pathobiology, University of Pennsylvania School of Veterinary Medicine						Most of the data is Aedes aegypti
33	Malpighian tubules of Aedes aegypti	l3_15	2	SRR10708535	SAMN13607525	74	4589769069	SINGLE	Pathobiology, University of Pennsylvania School of Veterinary Medicine						Most of the data is Aedes aegypti
34	Malpighian tubules of Aedes aegypti	l3_16	3	SRR10708536	SAMN13607523	74	3491672259	SINGLE	Pathobiology, University of Pennsylvania School of Veterinary Medicine						Most of the data is Aedes aegypti
35	Malpighian tubules of Aedes aegypti	l3_17	3	SRR10708537	SAMN13607522	74	4011062080	SINGLE	Pathobiology, University of Pennsylvania School of Veterinary Medicine						Most of the data is Aedes aegypti
36	Malpighian tubules of Aedes aegypti	l3_18	3	SRR10708538	SAMN13607521	74	3034039402	SINGLE	Pathobiology, University of Pennsylvania School of Veterinary Medicine						Most of the data is Aedes aegypti
37	Malpighian tubules of Aedes aegypti	l3_19	3	SRR10708539	SAMN13607519	74	3115805692	SINGLE	Pathobiology, University of Pennsylvania School of Veterinary Medicine						Most of the data is Aedes aegypti
38	Malpighian tubules of Aedes aegypti	l3_20	2	SRR10708540	SAMN13607518	74	3584498802	SINGLE	Pathobiology, University of Pennsylvania School of Veterinary Medicine						Most of the data is Aedes aegypti
39	Malpighian tubules of Aedes aegypti	l3_21	3	SRR10708541	SAMN13607516	74	951903453	SINGLE	Pathobiology, University of Pennsylvania School of Veterinary Medicine						Most of the data is Aedes aegypti
40	Malpighian tubules of Aedes aegypti	l3_22	3	SRR10708542	SAMN13607515	74	4021487781	SINGLE	Pathobiology, University of Pennsylvania School of Veterinary Medicine						Most of the data is Aedes aegypti
41	Malpighian tubules of Aedes aegypti	l3_23	3	SRR10708543	SAMN13607513	74	3721963961	SINGLE	Pathobiology, University of Pennsylvania School of Veterinary Medicine						Most of the data is Aedes aegypti
42	Adult female (heart)	fe_1	NA	SRR1610142	SAMN03103649	50	388079800	SINGLE	New England Biolabs	Andrew R. Moorhead, University of Georgia, College Veterinary Medicine, Department of Infectious Diseases, 501 D. W. Brooks Drive, Athens, GA USA 30602
43	Microfilariae (blood)		NA	SRR1610143	SAMN03103650	72	112092768	SINGLE	New England Biolabs	Andrew R. Moorhead, University of Georgia, College Veterinary Medicine, Department of Infectious Diseases, 501 D. W. Brooks Drive, Athens, GA USA 30602
44	L3 (from mosquito)	l3_1a	NA	SRR1610144	SAMN03103651	50	1045297600	SINGLE	New England Biolabs	Andrew R. Moorhead, University of Georgia, College Veterinary Medicine, Department of Infectious Diseases, 501 D. W. Brooks Drive, Athens, GA USA 30602															There is not much D. immitis data in this library
45	L4 (in vitro)	l4_1	NA	SRR1610145	SAMN03103652	50	2853334750	SINGLE	New England Biolabs	Andrew R. Moorhead, University of Georgia, College Veterinary Medicine, Department of Infectious Diseases, 501 D. W. Brooks Drive, Athens, GA USA 30602
46	Adult male (heart)	ma_1	NA	SRR1610277	SAMN03103648	50	593802250	SINGLE	New England Biolabs	Andrew R. Moorhead, University of Georgia, College Veterinary Medicine, Department of Infectious Diseases, 501 D. W. Brooks Drive, Athens, GA USA 30602
47	Adult female (heart)	fe_2	NA	SRR1610278	SAMN03103649	50	806319550	SINGLE	New England Biolabs	Andrew R. Moorhead, University of Georgia, College Veterinary Medicine, Department of Infectious Diseases, 501 D. W. Brooks Drive, Athens, GA USA 30602
48	Microfilariae (blood)	mf_1	NA	SRR1610279	SAMN03103650	50	2165038000	SINGLE	New England Biolabs	Andrew R. Moorhead, University of Georgia, College Veterinary Medicine, Department of Infectious Diseases, 501 D. W. Brooks Drive, Athens, GA USA 30602
49	L3 (from mosquito)	l3_1b	NA	SRR1610416	SAMN03103651	50	2396466900	SINGLE	New England Biolabs	Andrew R. Moorhead, University of Georgia, College Veterinary Medicine, Department of Infectious Diseases, 501 D. W. Brooks Drive, Athens, GA USA 30602															There is not much D. immitis data in this library
50	L4 (in vitro)	l4_2	NA	SRR1610420	SAMN03103652	50	4584508750	SINGLE	New England Biolabs	Andrew R. Moorhead, University of Georgia, College Veterinary Medicine, Department of Infectious Diseases, 501 D. W. Brooks Drive, Athens, GA USA 30602
51	Adult female	ed1	1	ERR037674	SAMEA1031588	108	2337475644	PAIRED	University of Edinburgh
52	Adult male	ed2	1	ERR037675	SAMEA1031589	108	1190147688	PAIRED	University of Edinburgh
53	Female Body Wall	fe_body1	NA	SRR1974174	SAMN03483168	72	1621326	SINGLE	New England Biolabs
54	Female Body Wall	fe_body2	NA	SRR1974175	SAMN03483169	72	1215467	SINGLE	New England Biolabs
55	Female Head	fe_head1	NA	SRR1974176	SAMN03483170	72	1389003	SINGLE	New England Biolabs
56	Female Head	fe_head2	NA	SRR1974177	SAMN03483171	72	1397865	SINGLE	New England Biolabs
57	Female Intestine	fe_intestine1	NA	SRR1974178	SAMN03483172	72	1675829	SINGLE	New England Biolabs
58	Female Intestine	fe_intestine2	NA	SRR1974179	SAMN03483173	72	1930686	SINGLE	New England Biolabs
59	Female Uterus	fe_uterus1	NA	SRR1974180	SAMN03483174	72	1750177	SINGLE	New England Biolabs
60	Female Uterus	fe_uterus2	NA	SRR1974181	SAMN03483175	72	2327000	SINGLE	New England Biolabs
61	Male Body Wall	ma_body1	NA	SRR1974182	SAMN03483176	50	6172418	SINGLE	New England Biolabs
62	Male Body Wall	ma_body2	NA	SRR1974183	SAMN03483177	50	4202985	SINGLE	New England Biolabs
63	Male Intestine	ma_intestine1	NA	SRR1974184	SAMN03483178	50	5935670	SINGLE	New England Biolabs
64	Male Testis	ma_testis1	NA	SRR1974185	SAMN03483179	50	5928184	SINGLE	New England Biolabs
65	Mixed adults		1	SRR396668	SAMN00769600	180	2471217300	PAIRED	Sichuan Agriculture University
