# Supplementary material for: Genome-Wide Inference of Essential Genes in Dirofilaria immitis Using Machine Learning
Source: Int J Mol Sci. 2025 Oct 12;26(20):9923. doi: 10.3390/ijms26209923 (PMC12562366; doi:10.3390/ijms26209923)
Supplement: Supplementary file 1 [file ijms-26-09923-s001.zip › Table S4_rbg24 copy.xlsx]

## Sheet: Table S4
Table S4. Annotation of transcripts from protein-encoding genes in the present Dirofilaria immitis genome
Transcript ID	Database	Description	E-value	Bit score											Abbreviations of databases used for annotation:
DIM_00001_1s	KEGGBR	br:ko03036|K11451|chromobox protein 2|Chromosome and associated proteins|Chromosome and associated proteins|Eukaryotic type|Histone modification proteins|Polycomb group proteins|PRC1 (polycomb repressive complex 1)| CBX2; chromobox protein 2	0												IPRO = InterPro: https://www.ebi.ac.uk/interpro/search/sequence/
	KEGGBR	br:ko01000|K11451|chromobox protein 2|Enzymes|	0												KEGGBR = KEGG BRITE: https://www.genome.jp/kegg/brite.html
	KEGGBR	br:ko00001|K11451|chromobox protein 2|KEGG Orthology (KO)|KO|09180 Brite Hierarchies|09182 Protein families: genetic information processing|03036 Chromosome and associated proteins [BR:ko03036]| CBX2; chromobox protein 2	0												KEGGPW = KEGG pathway: https://www.genome.jp/kegg/pathway.html
	SWISS	sp|Q14781|CBX2_HUMAN Chromobox protein homolog 2 OS=Homo sapiens GN=CBX2 PE=1 SV=2	4.59e-13	74.3											NR = NCBI nr = https://www.ncbi.nlm.nih.gov/protein
	KEGGPW	loa:LOAG_05830 hypothetical protein	0	582											SIGNALP = https://services.healthtech.dtu.dk/services/SignalP-5.0/
	NR	gi|1233065318|gb|OZC11524.1| hypothetical protein X798_01382 [Onchocerca flexuosa]	0	604											SWISS = Swiss Prot: https://www.expasy.org/resources/uniprotkb-swiss-prot
	IPRO	SMART|SM00298|IPR000953|Chromo/chromo shadow domain|9|61|-	5.2e-12												TMHMM: https://services.healthtech.dtu.dk/services/DeepTMHMM-1.0/
	IPRO	MobiDBLite|mobidb-lite|-|-|109|138|	-
	IPRO	PANTHER|PTHR46389|-|-|6|266|	1.3e-24
	IPRO	ProSitePatterns|PS00598|IPR023779|Chromo domain, conserved site|27|47|-	-
	IPRO	MobiDBLite|mobidb-lite|-|-|57|208|	-
	IPRO	SUPERFAMILY|SSF54160|IPR016197|Chromo-like domain superfamily|2|49|-	3.4e-17
	IPRO	PANTHER|PTHR46389:SF3|-|-|6|266|	1.3e-24
	IPRO	Coils|Coil|-|-|166|202|	-
	IPRO	MobiDBLite|mobidb-lite|-|-|172|186|	-
	IPRO	Pfam|PF00385|IPR023780|Chromo domain|10|50|-	5e-14
	IPRO	Gene3D|G3DSA:2.40.50.40|-|-|4|59|	5.5e-19
	IPRO	CDD|cd18644|-|-|7|60|	1.90374e-26
DIM_00002_1s	SWISS	sp|P34412|YLW9_CAEEL Uncharacterized protein F22B7.9 OS=Caenorhabditis elegans GN=F22B7.9 PE=4 SV=2	4.85e-44	150
	KEGGPW	loa:LOAG_05640 hypothetical protein	3.3e-135	385
	NR	gi|1528810953|emb|VDK65359.1| unnamed protein product [Onchocerca ochengi]	1.88e-140	402
	IPRO	SUPERFAMILY|SSF53335|IPR029063|S-adenosyl-L-methionine-dependent methyltransferase|64|196|-	6.26e-09
	IPRO	Gene3D|G3DSA:3.40.50.150|-|-|19|218|	7.2e-11
DIM_00003_1s	KEGGBR	br:ko04131|K22016|mucin-3/17|Membrane trafficking|Protein|Others|Mucins|Membrane bound mucins| MUC3_17; mucin-3/17	3.65e-10
	KEGGBR	br:ko01000|K22016|mucin-3/17|Enzymes|	3.65e-10
	KEGGBR	br:ko00001|K22016|mucin-3/17|KEGG Orthology (KO)|KO|09180 Brite Hierarchies|09182 Protein families: genetic information processing|04131 Membrane trafficking [BR:ko04131]| MUC3_17; mucin-3/17	3.65e-10
	SWISS	sp|Q2M2H8|MGAL_HUMAN Probable maltase-glucoamylase 2 OS=Homo sapiens GN=MGAM2 PE=2 SV=3	7.75e-17	86.7
	KEGG	cpv:cgd3_720 very large probable mucin, 11700 aa long protein with signal peptide and pronounced Thr repeat (308 aa long)	2.07e-104	347
	IPRO	MobiDBLite|mobidb-lite|-|-|291|323|	-
	IPRO	MobiDBLite|mobidb-lite|-|-|1|24|	-
DIM_00004_1s	KEGGBR	br:ko01001|K08291|G protein-coupled receptor kinase [EC:2.7.11.16]|Protein kinases|Kinase|Serine/threonine kinases: AGC group|GRK family [OT]| GRK4_5_6; G protein-coupled receptor kinase [EC:2.7.11.16]	0
	KEGGBR	br:ko01000|K08291|G protein-coupled receptor kinase [EC:2.7.11.16]|Enzymes|Enzyme|2. Transferases|2.7 Transferring phosphorus-containing groups|2.7.11 Protein-serine/threonine kinases|2.7.11.16 G-protein-coupled receptor kinase| GRK4_5_6; G protein-coupled receptor kinase [EC:2.7.11.16]	0
	KEGGBR	br:ko00001|K08291|G protein-coupled receptor kinase [EC:2.7.11.16]|KEGG Orthology (KO)|KO|09130 Environmental Information Processing|09132 Signal transduction|04341 Hedgehog signaling pathway - fly [PATH:ko04341]| GRK4_5_6; G protein-coupled receptor kinase [EC:2.7.11.16]	0
	KEGGPW	path:ko04062|162|K08291	-
	KEGGPW	path:ko04144|166|K08291	-
	KEGGPW	path:ko04341|24|K08291	-
	KEGGPW	path:ko05032|64|K08291	-
	SWISS	sp|Q622Z7|GRK1_CAEBR G protein-coupled receptor kinase 1 OS=Caenorhabditis briggsae GN=grk-1 PE=3 SV=1	0	874
	KEGG	nai:NECAME_08066 kinase domain protein	0	894
	NR	gi|671417089|emb|CDP91528.1| BMA-GRK-1, isoform c [Brugia malayi]	0	1097
	IPRO	Gene3D|G3DSA:3.30.200.20|-|-|19|563|	1.3e-235
	IPRO	PANTHER|PTHR24355|-|-|1|592|	2.2e-278
	IPRO	SUPERFAMILY|SSF48097|IPR036305|RGS domain superfamily|31|194|-	4.71e-24
	IPRO	Pfam|PF00069|IPR000719|Protein kinase domain|201|466|GO:0004672|GO:0005524|GO:0006468	3e-66
	IPRO	ProSitePatterns|PS00107|IPR017441|Protein kinase, ATP binding site|205|237|GO:0005524	-
	IPRO	Gene3D|G3DSA:1.10.167.10|-|-|73|166|	1.3e-235
	IPRO	ProSitePatterns|PS00108|IPR008271|Serine/threonine-protein kinase, active site|320|332|GO:0004672|GO:0006468	-
	IPRO	SMART|SM00315|IPR016137|RGS domain|51|184|-	1.1e-10
	IPRO	SUPERFAMILY|SSF56112|IPR011009|Protein kinase-like domain superfamily|198|545|-	5.47e-78
	IPRO	Coils|Coil|-|-|400|420|	-
	IPRO	PRINTS|PR00717|IPR000239|GPCR kinase|528|545|GO:0004703|GO:0005524|GO:0006468|GO:0007165	2.5e-35
	IPRO	PRINTS|PR00717|IPR000239|GPCR kinase|238|256|GO:0004703|GO:0005524|GO:0006468|GO:0007165	2.5e-35
	IPRO	PRINTS|PR00717|IPR000239|GPCR kinase|180|192|GO:0004703|GO:0005524|GO:0006468|GO:0007165	2.5e-35
	IPRO	PRINTS|PR00717|IPR000239|GPCR kinase|490|507|GO:0004703|GO:0005524|GO:0006468|GO:0007165	2.5e-35
	IPRO	PRINTS|PR00717|IPR000239|GPCR kinase|513|526|GO:0004703|GO:0005524|GO:0006468|GO:0007165	2.5e-35
	IPRO	SMART|SM00220|IPR000719|Protein kinase domain|199|466|GO:0004672|GO:0005524|GO:0006468	1.2e-83
	IPRO	Gene3D|G3DSA:1.10.510.10|-|-|280|499|	1.3e-235
	IPRO	PANTHER|PTHR24355:SF28|-|-|1|592|	2.2e-278
DIM_00004_2s	KEGGBR	br:ko01001|K08291|G protein-coupled receptor kinase [EC:2.7.11.16]|Protein kinases|Kinase|Serine/threonine kinases: AGC group|GRK family [OT]| GRK4_5_6; G protein-coupled receptor kinase [EC:2.7.11.16]	0
	KEGGBR	br:ko01000|K08291|G protein-coupled receptor kinase [EC:2.7.11.16]|Enzymes|Enzyme|2. Transferases|2.7 Transferring phosphorus-containing groups|2.7.11 Protein-serine/threonine kinases|2.7.11.16 G-protein-coupled receptor kinase| GRK4_5_6; G protein-coupled receptor kinase [EC:2.7.11.16]	0
	KEGGBR	br:ko00001|K08291|G protein-coupled receptor kinase [EC:2.7.11.16]|KEGG Orthology (KO)|KO|09130 Environmental Information Processing|09132 Signal transduction|04341 Hedgehog signaling pathway - fly [PATH:ko04341]| GRK4_5_6; G protein-coupled receptor kinase [EC:2.7.11.16]	0
	KEGGPW	path:ko04062|162|K08291	-
	KEGGPW	path:ko04144|166|K08291	-
	KEGGPW	path:ko04341|24|K08291	-
	KEGGPW	path:ko05032|64|K08291	-
	SWISS	sp|Q622Z7|GRK1_CAEBR G protein-coupled receptor kinase 1 OS=Caenorhabditis briggsae GN=grk-1 PE=3 SV=1	0	867
	KEGG	nai:NECAME_08066 kinase domain protein	0	887
	NR	gi|671417089|emb|CDP91528.1| BMA-GRK-1, isoform c [Brugia malayi]	0	1091
	IPRO	PANTHER|PTHR24355|-|-|1|599|	1.7e-275
	IPRO	ProSitePatterns|PS00107|IPR017441|Protein kinase, ATP binding site|205|237|GO:0005524	-
	IPRO	Gene3D|G3DSA:3.30.200.20|-|-|19|570|	2.8e-232
	IPRO	Gene3D|G3DSA:1.10.167.10|-|-|73|166|	2.8e-232
	IPRO	SMART|SM00315|IPR016137|RGS domain|51|184|-	1.1e-10
	IPRO	Gene3D|G3DSA:1.10.510.10|-|-|287|506|	2.8e-232
	IPRO	PANTHER|PTHR24355:SF28|-|-|1|599|	1.7e-275
	IPRO	ProSitePatterns|PS00108|IPR008271|Serine/threonine-protein kinase, active site|327|339|GO:0004672|GO:0006468	-
	IPRO	SUPERFAMILY|SSF56112|IPR011009|Protein kinase-like domain superfamily|198|552|-	5.06e-76
	IPRO	SUPERFAMILY|SSF48097|IPR036305|RGS domain superfamily|31|194|-	4.88e-24
	IPRO	Coils|Coil|-|-|407|427|	-
	IPRO	SMART|SM00220|IPR000719|Protein kinase domain|199|473|GO:0004672|GO:0005524|GO:0006468	4.5e-81
	IPRO	PRINTS|PR00717|IPR000239|GPCR kinase|535|552|GO:0004703|GO:0005524|GO:0006468|GO:0007165	2.7e-35
	IPRO	PRINTS|PR00717|IPR000239|GPCR kinase|238|256|GO:0004703|GO:0005524|GO:0006468|GO:0007165	2.7e-35
	IPRO	PRINTS|PR00717|IPR000239|GPCR kinase|497|514|GO:0004703|GO:0005524|GO:0006468|GO:0007165	2.7e-35
	IPRO	PRINTS|PR00717|IPR000239|GPCR kinase|180|192|GO:0004703|GO:0005524|GO:0006468|GO:0007165	2.7e-35
	IPRO	PRINTS|PR00717|IPR000239|GPCR kinase|520|533|GO:0004703|GO:0005524|GO:0006468|GO:0007165	2.7e-35
	IPRO	Pfam|PF00069|IPR000719|Protein kinase domain|201|473|GO:0004672|GO:0005524|GO:0006468	3.8e-63
DIM_00004_3s	KEGGBR	br:ko01001|K08291|G protein-coupled receptor kinase [EC:2.7.11.16]|Protein kinases|Kinase|Serine/threonine kinases: AGC group|GRK family [OT]| GRK4_5_6; G protein-coupled receptor kinase [EC:2.7.11.16]	0
	KEGGBR	br:ko01000|K08291|G protein-coupled receptor kinase [EC:2.7.11.16]|Enzymes|Enzyme|2. Transferases|2.7 Transferring phosphorus-containing groups|2.7.11 Protein-serine/threonine kinases|2.7.11.16 G-protein-coupled receptor kinase| GRK4_5_6; G protein-coupled receptor kinase [EC:2.7.11.16]	0
	KEGGBR	br:ko00001|K08291|G protein-coupled receptor kinase [EC:2.7.11.16]|KEGG Orthology (KO)|KO|09130 Environmental Information Processing|09132 Signal transduction|04341 Hedgehog signaling pathway - fly [PATH:ko04341]| GRK4_5_6; G protein-coupled receptor kinase [EC:2.7.11.16]	0
	KEGGPW	path:ko04062|162|K08291	-
	KEGGPW	path:ko04144|166|K08291	-
	KEGGPW	path:ko04341|24|K08291	-
	KEGGPW	path:ko05032|64|K08291	-
	SWISS	sp|Q622Z7|GRK1_CAEBR G protein-coupled receptor kinase 1 OS=Caenorhabditis briggsae GN=grk-1 PE=3 SV=1	0	816
	KEGG	nai:NECAME_08066 kinase domain protein	0	819
	NR	gi|1511228381|emb|VBB32469.1| unnamed protein product, partial [Acanthocheilonema viteae]	0	1020
	IPRO	Gene3D|G3DSA:3.30.200.20|-|-|99|617|	1.8e-219
	IPRO	SUPERFAMILY|SSF56112|IPR011009|Protein kinase-like domain superfamily|245|599|-	6.29e-76
	IPRO	Gene3D|G3DSA:1.10.510.10|-|-|334|553|	1.8e-219
	IPRO	Gene3D|G3DSA:1.10.167.10|-|-|120|213|	1.8e-219
	IPRO	Coils|Coil|-|-|454|474|	-
	IPRO	SUPERFAMILY|SSF48097|IPR036305|RGS domain superfamily|96|241|-	2.69e-20
	IPRO	ProSitePatterns|PS00107|IPR017441|Protein kinase, ATP binding site|252|284|GO:0005524	-
	IPRO	PRINTS|PR00717|IPR000239|GPCR kinase|582|599|GO:0004703|GO:0005524|GO:0006468|GO:0007165	3.7e-35
	IPRO	PRINTS|PR00717|IPR000239|GPCR kinase|567|580|GO:0004703|GO:0005524|GO:0006468|GO:0007165	3.7e-35
	IPRO	PRINTS|PR00717|IPR000239|GPCR kinase|544|561|GO:0004703|GO:0005524|GO:0006468|GO:0007165	3.7e-35
	IPRO	PRINTS|PR00717|IPR000239|GPCR kinase|227|239|GO:0004703|GO:0005524|GO:0006468|GO:0007165	3.7e-35
	IPRO	PRINTS|PR00717|IPR000239|GPCR kinase|285|303|GO:0004703|GO:0005524|GO:0006468|GO:0007165	3.7e-35
	IPRO	PANTHER|PTHR24355:SF28|-|-|97|646|	5.5e-249
	IPRO	Pfam|PF00069|IPR000719|Protein kinase domain|248|520|GO:0004672|GO:0005524|GO:0006468	4.6e-63
	IPRO	SMART|SM00220|IPR000719|Protein kinase domain|246|520|GO:0004672|GO:0005524|GO:0006468	4.5e-81
	IPRO	ProSitePatterns|PS00108|IPR008271|Serine/threonine-protein kinase, active site|374|386|GO:0004672|GO:0006468	-
	IPRO	PANTHER|PTHR24355|-|-|97|646|	5.5e-249
DIM_00005_1s	KEGG	loa:LOAG_18455 hypothetical protein	1.23e-103	310
	NR	gi|1233061264|gb|OZC07519.1| hypothetical protein X798_05449 [Onchocerca flexuosa]	6.03e-121	352
	IPRO	Coils|Coil|-|-|7|27|	-
	IPRO	Coils|Coil|-|-|58|78|	-
DIM_00005_3s	KEGG	loa:LOAG_18455 hypothetical protein	3.13e-95	288
	NR	gi|1233061264|gb|OZC07519.1| hypothetical protein X798_05449 [Onchocerca flexuosa]	1.77e-112	330
	IPRO	Coils|Coil|-|-|7|27|	-
	IPRO	Coils|Coil|-|-|58|78|	-
DIM_00006_1s	KEGG	loa:LOAG_06458 hypothetical protein	2.14e-42	142
	NR	gi|312079138|ref|XP_003142044.1| hypothetical protein LOAG_06458 [Loa loa] >gi|307762789|gb|EFO22023.1| hypothetical protein LOAG_06458 [Loa loa]	3.67e-41	142
DIM_00006_2s	KEGG	loa:LOAG_06458 hypothetical protein	3.35e-54	172
	NR	gi|312079138|ref|XP_003142044.1| hypothetical protein LOAG_06458 [Loa loa] >gi|307762789|gb|EFO22023.1| hypothetical protein LOAG_06458 [Loa loa]	5.77e-53	172
DIM_00007_1s	KEGG	loa:LOAG_06458 hypothetical protein	3.94e-10	59.7
	NR	gi|1528635095|emb|VDK84105.1| unnamed protein product [Litomosoides sigmodontis]	2.35e-39	139
DIM_00007_2s	KEGG	loa:LOAG_06458 hypothetical protein	1.11e-11	64.3
	NR	gi|1511226593|emb|VBB33531.1| unnamed protein product [Acanthocheilonema viteae]	7.87e-50	164
DIM_00008_1s	KEGG	bmy:Bm1_26525 hypothetical protein	9.02e-13	72.8
	NR	gi|1009340138|emb|CDQ03965.2| Bm10661 [Brugia malayi]	2.89e-28	124
	TMHMM	Y
DIM_00009_1s	KEGGBR	br:ko04147|K01312|trypsin [EC:3.4.21.4]|Exosome|Exosome|Exosomal proteins|Exosomal proteins of other body fluids (saliva and urine)| PRSS1_2_3; trypsin [EC:3.4.21.4]	2.64e-71
	KEGGBR	br:ko01002|K01312|trypsin [EC:3.4.21.4]|Peptidases and inhibitors|Peptidases and inhibitors|Serine peptidases|Family S1: chymotrypsin family| PRSS1_2_3; trypsin [EC:3.4.21.4]	2.64e-71
	KEGGBR	br:ko01000|K01312|trypsin [EC:3.4.21.4]|Enzymes|Enzyme|3. Hydrolases|3.4 Acting on peptide bonds (peptidases)|3.4.21 Serine endopeptidases|3.4.21.4 trypsin| PRSS1_2_3; trypsin [EC:3.4.21.4]	2.64e-71
	KEGGBR	br:ko00001|K01312|trypsin [EC:3.4.21.4]|KEGG Orthology (KO)|KO|09130 Environmental Information Processing|09133 Signaling molecules and interaction|04080 Neuroactive ligand-receptor interaction [PATH:ko04080]| PRSS1_2_3; trypsin [EC:3.4.21.4]	2.64e-71
	KEGGPW	path:ko04080|310|K01312	-
	KEGGPW	path:ko04972|69|K01312	-
	KEGGPW	path:ko04974|66|K01312	-
	KEGGPW	path:ko05164|128|K01312	-
	SWISS	sp|P80009|PLMN_CANLF Plasminogen (Fragment) OS=Canis lupus familiaris GN=PLG PE=1 SV=1	2.27e-49	169
	KEGG	bmy:Bm1_19535 Trypsin family protein	7.15e-161	453
	NR	gi|1528684662|emb|VDM07105.1| unnamed protein product [Wuchereria bancrofti]	0	523
	IPRO	SMART|SM00020|IPR001254|Serine proteases, trypsin domain|47|274|GO:0004252|GO:0006508	2.6e-70
	IPRO	PANTHER|PTHR24253|-|-|22|279|	1.8e-68
	IPRO	CDD|cd00190|IPR001254|Serine proteases, trypsin domain|48|273|GO:0004252|GO:0006508	2.3549e-80
	IPRO	Gene3D|G3DSA:2.40.10.10|IPR043504|Peptidase S1, PA clan, chymotrypsin-like fold|40|280|-	5.3e-68
	IPRO	PRINTS|PR00722|IPR001314|Peptidase S1A, chymotrypsin family|222|234|GO:0004252|GO:0006508	9.7e-11
	IPRO	PRINTS|PR00722|IPR001314|Peptidase S1A, chymotrypsin family|132|146|GO:0004252|GO:0006508	9.7e-11
	IPRO	PRINTS|PR00722|IPR001314|Peptidase S1A, chymotrypsin family|76|91|GO:0004252|GO:0006508	9.7e-11
	IPRO	Pfam|PF00089|IPR001254|Serine proteases, trypsin domain|48|273|GO:0004252|GO:0006508	2.7e-54
	IPRO	SUPERFAMILY|SSF50494|IPR009003|Peptidase S1, PA clan|30|279|-	1.31e-72
	IPRO	ProSitePatterns|PS00135|IPR033116|Serine proteases, trypsin family, serine active site|223|234|-	-
	IPRO	ProSitePatterns|PS00134|IPR018114|Serine proteases, trypsin family, histidine active site|86|91|GO:0004252|GO:0006508	-
	SIGNALP	Y
DIM_00010_1s	KEGGBR	br:ko01004|K13516|lysophospholipid acyltransferase 7 [EC:2.3.1.-]|Lipid biosynthesis proteins|Lipid biosynthesis protein|Phospholipid acyltransferase|LPAAT/LPLAT| MBOAT7; lysophospholipid acyltransferase 7 [EC:2.3.1.-]	0
	KEGGBR	br:ko01000|K13516|lysophospholipid acyltransferase 7 [EC:2.3.1.-]|Enzymes|Enzyme|2. Transferases|2.3 Acyltransferases|2.3.1 Transferring groups other than aminoacyl groups|2.3.1.-| MBOAT7; lysophospholipid acyltransferase 7 [EC:2.3.1.-]	0
	KEGGBR	br:ko00001|K13516|lysophospholipid acyltransferase 7 [EC:2.3.1.-]|KEGG Orthology (KO)|KO|09100 Metabolism|09103 Lipid metabolism|00564 Glycerophospholipid metabolism [PATH:ko00564]| MBOAT7; lysophospholipid acyltransferase 7 [EC:2.3.1.-]	0
	KEGGPW	path:ko00564|111|K13516	-
	SWISS	sp|Q19468|MBOA7_CAEEL Lysophospholipid acyltransferase 7 OS=Caenorhabditis elegans GN=mboa-7 PE=1 SV=2	1.47e-91	290
	KEGG	loa:LOAG_17865 hypothetical protein	0	855
	NR	gi|1158598584|ref|XP_020305780.1| hypothetical protein LOAG_17865 [Loa loa] >gi|393908053|gb|EJD74885.1| hypothetical protein LOAG_17865 [Loa loa]	0	855
	IPRO	PANTHER|PTHR13906:SF16|-|-|13|455|	4.9e-123
	IPRO	Pfam|PF03062|IPR004299|Membrane bound O-acyl transferase, MBOAT|148|412|-	1.8e-29
	IPRO	PANTHER|PTHR13906|-|-|13|455|	4.9e-123
	TMHMM	Y
DIM_00011_1s	KEGGBR	br:ko03400|K10771|AP endonuclease 1 [EC:4.2.99.18]|DNA repair and recombination proteins|Repair protein|Eukaryotic type|SSBR (single strand breaks repair)|BER (base exicision repair)|AP endonucleases| APEX1; AP endonuclease 1 [EC:4.2.99.18]	0
	KEGGBR	br:ko01000|K10771|AP endonuclease 1 [EC:4.2.99.18]|Enzymes|Enzyme|4. Lyases|4.2 Carbon-oxygen lyases|4.2.99 Other carbon-oxygen lyases|4.2.99.18 DNA-(apurinic or apyrimidinic site) lyase| APEX1; AP endonuclease 1 [EC:4.2.99.18]	0
	KEGGBR	br:ko00001|K10771|AP endonuclease 1 [EC:4.2.99.18]|KEGG Orthology (KO)|KO|09120 Genetic Information Processing|09124 Replication and repair|03410 Base excision repair [PATH:ko03410]| APEX1; AP endonuclease 1 [EC:4.2.99.18]	0
	KEGGPW	path:ko03410|43|K10771	-
	SWISS	sp|Q10002|APN1_CAEEL DNA-(apurinic or apyrimidinic site) lyase OS=Caenorhabditis elegans GN=apn-1 PE=2 SV=2	2.78e-111	334
	KEGG	loa:LOAG_10727 hypothetical protein	0	593
	NR	gi|1528808456|emb|VDK71354.1| unnamed protein product [Onchocerca ochengi]	0	607
	IPRO	MobiDBLite|mobidb-lite|-|-|1|27|	-
	IPRO	ProSitePatterns|PS00731|IPR018246|AP endonuclease 2, zinc binding site|347|363|GO:0008270	-
	IPRO	CDD|cd00019|IPR001719|AP endonuclease 2|136|376|GO:0003677|GO:0006281|GO:0008270	4.25603e-90
	IPRO	ProSitePatterns|PS00730|IPR018246|AP endonuclease 2, zinc binding site|307|314|GO:0008270	-
	IPRO	Gene3D|G3DSA:3.20.20.150|-|-|133|398|	3.9e-92
	IPRO	Pfam|PF01261|IPR013022|Xylose isomerase-like, TIM barrel domain|152|373|-	4e-45
	IPRO	PANTHER|PTHR21445:SF0|-|-|38|368|	1.6e-107
	IPRO	PANTHER|PTHR21445|IPR001719|AP endonuclease 2|38|368|GO:0003677|GO:0006281|GO:0008270	1.6e-107
	IPRO	SUPERFAMILY|SSF51658|IPR036237|Xylose isomerase-like superfamily|135|371|-	4.06e-75
	IPRO	TIGRFAM|TIGR00587|IPR001719|AP endonuclease 2|134|368|GO:0003677|GO:0006281|GO:0008270	3.7e-94
	IPRO	SMART|SM00518|IPR001719|AP endonuclease 2|135|405|GO:0003677|GO:0006281|GO:0008270	5.9e-111
DIM_00012_1s	KEGGBR	br:ko04121|K11857|ubiquitin carboxyl-terminal hydrolase 47 [EC:3.4.19.12]|Ubiquitin system|Ubiquitin system|Deubiquitinating enzyme (DUB)|Ubiquitin-specific proteases (UBPs)|UBP/USP| USP47; ubiquitin carboxyl-terminal hydrolase 47 [EC:3.4.19.12]	0
	KEGGBR	br:ko01002|K11857|ubiquitin carboxyl-terminal hydrolase 47 [EC:3.4.19.12]|Peptidases and inhibitors|Peptidases and inhibitors|Cysteine peptidases|Family C19: ubiquitin-specific protease family| USP47; ubiquitin carboxyl-terminal hydrolase 47 [EC:3.4.19.12]	0
	KEGGBR	br:ko01000|K11857|ubiquitin carboxyl-terminal hydrolase 47 [EC:3.4.19.12]|Enzymes|Enzyme|3. Hydrolases|3.4 Acting on peptide bonds (peptidases)|3.4.19 Omega peptidases|3.4.19.12 ubiquitinyl hydrolase 1| USP47; ubiquitin carboxyl-terminal hydrolase 47 [EC:3.4.19.12]	0
	KEGGBR	br:ko00001|K11857|ubiquitin carboxyl-terminal hydrolase 47 [EC:3.4.19.12]|KEGG Orthology (KO)|KO|09180 Brite Hierarchies|09181 Protein families: metabolism|01002 Peptidases and inhibitors [BR:ko01002]| USP47; ubiquitin carboxyl-terminal hydrolase 47 [EC:3.4.19.12]	0
	SWISS	sp|Q96K76|UBP47_HUMAN Ubiquitin carboxyl-terminal hydrolase 47 OS=Homo sapiens GN=USP47 PE=1 SV=3	2.41e-131	440
	KEGG	loa:LOAG_17866 ubiquitin carboxyl-terminal hydrolase	0	2205
	NR	gi|1511236329|emb|VBB26009.1| unnamed protein product [Acanthocheilonema viteae]	0	2223
	IPRO	Coils|Coil|-|-|499|519|	-
	IPRO	PANTHER|PTHR24006:SF702|-|-|93|910|	4.3e-191
	IPRO	SUPERFAMILY|SSF54001|IPR038765|Papain-like cysteine peptidase superfamily|113|486|-	1.47e-87
	IPRO	MobiDBLite|mobidb-lite|-|-|17|37|	-
	IPRO	ProSitePatterns|PS00972|IPR018200|Ubiquitin specific protease, conserved site|118|133|GO:0004843|GO:0006511	-
	IPRO	Coils|Coil|-|-|1221|1241|	-
	IPRO	Gene3D|G3DSA:3.90.70.10|-|-|110|485|	1.2e-91
	IPRO	MobiDBLite|mobidb-lite|-|-|360|391|	-
	IPRO	Pfam|PF00443|IPR001394|Peptidase C19, ubiquitin carboxyl-terminal hydrolase|117|481|GO:0004843|GO:0016579	1.3e-45
	IPRO	ProSitePatterns|PS00973|IPR018200|Ubiquitin specific protease, conserved site|413|430|GO:0004843|GO:0006511	-
	IPRO	MobiDBLite|mobidb-lite|-|-|1|37|	-
	IPRO	PANTHER|PTHR24006|-|-|93|910|	4.3e-191
DIM_00013_1s	SIGNALP	Y
	TMHMM	Y
DIM_00014_1s	KEGGBR	br:ko01009|K18032|receptor-type tyrosine-protein phosphatase A [EC:3.1.3.48]|Protein phosphatases and associated proteins|Protein phosphatases and associated proteins|Protein tyrosine phosphatases (PTPs)|Class I PTPs (Classical)|Receptor PTPs| PTPRA; receptor-type tyrosine-protein phosphatase A [EC:3.1.3.48]	8.35e-161
	KEGGBR	br:ko01000|K18032|receptor-type tyrosine-protein phosphatase A [EC:3.1.3.48]|Enzymes|Enzyme|3. Hydrolases|3.1 Acting on ester bonds|3.1.3 Phosphoric-monoester hydrolases|3.1.3.48 protein-tyrosine-phosphatase| PTPRA; receptor-type tyrosine-protein phosphatase A [EC:3.1.3.48]	8.35e-161
	KEGGBR	br:ko00001|K18032|receptor-type tyrosine-protein phosphatase A [EC:3.1.3.48]|KEGG Orthology (KO)|KO|09180 Brite Hierarchies|09181 Protein families: metabolism|01009 Protein phosphatases and associated proteins [BR:ko01009]| PTPRA; receptor-type tyrosine-protein phosphatase A [EC:3.1.3.48]	8.35e-161
	SWISS	sp|H2KZM6|PTPR_CAEEL Receptor-type tyrosine-protein phosphatase OS=Caenorhabditis elegans GN=clr-1 PE=1 SV=1	0	1149
	KEGG	bmy:Bm1_22505 Protein-tyrosine phosphatase containing protein	0	2848
	NR	gi|1528748910|emb|VDN94365.1| unnamed protein product [Brugia pahangi]	0	2859
	IPRO	SUPERFAMILY|SSF52799|IPR029021|Protein-tyrosine phosphatase-like|1233|1508|-	8.2e-70
	IPRO	ProSitePatterns|PS00383|IPR016130|Protein-tyrosine phosphatase, active site|1113|1123|GO:0004725|GO:0016311	-
	IPRO	PANTHER|PTHR19134:SF504|-|-|510|979|	2.4e-180
	IPRO	Gene3D|G3DSA:3.90.190.10|IPR029021|Protein-tyrosine phosphatase-like|1215|1511|-	2.7e-75
	IPRO	Pfam|PF00102|IPR000242|PTP type protein phosphatase|858|982|GO:0004725|GO:0006470	2.5e-35
	IPRO	Pfam|PF00102|IPR000242|PTP type protein phosphatase|1264|1500|GO:0004725|GO:0006470	2.8e-54
	IPRO	Pfam|PF00102|IPR000242|PTP type protein phosphatase|1035|1172|GO:0004725|GO:0006470	1.4e-35
	IPRO	PRINTS|PR00700|IPR000242|PTP type protein phosphatase|1110|1128|GO:0004725|GO:0006470	2.8e-24
	IPRO	PRINTS|PR00700|IPR000242|PTP type protein phosphatase|1141|1156|GO:0004725|GO:0006470	2.8e-24
	IPRO	PRINTS|PR00700|IPR000242|PTP type protein phosphatase|1071|1088|GO:0004725|GO:0006470	2.8e-24
	IPRO	PRINTS|PR00700|IPR000242|PTP type protein phosphatase|1157|1167|GO:0004725|GO:0006470	2.8e-24
	IPRO	PRINTS|PR00700|IPR000242|PTP type protein phosphatase|887|894|GO:0004725|GO:0006470	2.8e-24
	IPRO	SMART|SM00194|IPR000242|PTP type protein phosphatase|1238|1504|GO:0004725|GO:0006470	5.1e-76
	IPRO	SMART|SM00194|IPR000242|PTP type protein phosphatase|834|1176|GO:0004725|GO:0006470	6.8e-107
	IPRO	CDD|cd00047|-|-|888|1169|	7.1921e-75
	IPRO	SMART|SM00404|IPR003595|Protein-tyrosine phosphatase, catalytic|1397|1501|-	3.5e-20
	IPRO	SMART|SM00404|IPR003595|Protein-tyrosine phosphatase, catalytic|1072|1173|-	1.7e-43
	IPRO	PANTHER|PTHR19134:SF504|-|-|1237|1502|	2.4e-180
	IPRO	PANTHER|PTHR19134:SF504|-|-|1068|1207|	2.4e-180
	IPRO	Gene3D|G3DSA:3.90.190.10|IPR029021|Protein-tyrosine phosphatase-like|810|1185|-	1.5e-99
	IPRO	SUPERFAMILY|SSF49265|IPR036116|Fibronectin type III superfamily|323|447|GO:0005515	1.43e-11
	IPRO	PANTHER|PTHR19134|-|-|1068|1207|	2.4e-180
	IPRO	Gene3D|G3DSA:2.60.40.10|IPR013783|Immunoglobulin-like fold|393|529|-	1.9e-10
	IPRO	CDD|cd00047|-|-|1295|1497|	2.03825e-58
	IPRO	PANTHER|PTHR19134|-|-|1237|1502|	2.4e-180
	IPRO	PANTHER|PTHR19134|-|-|510|979|	2.4e-180
	IPRO	SUPERFAMILY|SSF52799|IPR029021|Protein-tyrosine phosphatase-like|825|1181|-	3.67e-89
	SIGNALP	Y
DIM_00014_2s	KEGGBR	br:ko01009|K18032|receptor-type tyrosine-protein phosphatase A [EC:3.1.3.48]|Protein phosphatases and associated proteins|Protein phosphatases and associated proteins|Protein tyrosine phosphatases (PTPs)|Class I PTPs (Classical)|Receptor PTPs| PTPRA; receptor-type tyrosine-protein phosphatase A [EC:3.1.3.48]	4.55e-161
	KEGGBR	br:ko01000|K18032|receptor-type tyrosine-protein phosphatase A [EC:3.1.3.48]|Enzymes|Enzyme|3. Hydrolases|3.1 Acting on ester bonds|3.1.3 Phosphoric-monoester hydrolases|3.1.3.48 protein-tyrosine-phosphatase| PTPRA; receptor-type tyrosine-protein phosphatase A [EC:3.1.3.48]	4.55e-161
	KEGGBR	br:ko00001|K18032|receptor-type tyrosine-protein phosphatase A [EC:3.1.3.48]|KEGG Orthology (KO)|KO|09180 Brite Hierarchies|09181 Protein families: metabolism|01009 Protein phosphatases and associated proteins [BR:ko01009]| PTPRA; receptor-type tyrosine-protein phosphatase A [EC:3.1.3.48]	4.55e-161
	SWISS	sp|H2KZM6|PTPR_CAEEL Receptor-type tyrosine-protein phosphatase OS=Caenorhabditis elegans GN=clr-1 PE=1 SV=1	0	1165
	KEGG	bmy:Bm1_22505 Protein-tyrosine phosphatase containing protein	0	2783
	NR	gi|1528748910|emb|VDN94365.1| unnamed protein product [Brugia pahangi]	0	2801
	IPRO	PANTHER|PTHR19134:SF504|-|-|1204|1469|	4.4e-180
	IPRO	PANTHER|PTHR19134:SF504|-|-|477|946|	4.4e-180
	IPRO	PANTHER|PTHR19134:SF504|-|-|1035|1174|	4.4e-180
	IPRO	SUPERFAMILY|SSF52799|IPR029021|Protein-tyrosine phosphatase-like|792|1148|-	3.54e-89
	IPRO	CDD|cd00047|-|-|855|1136|	1.06752e-74
	IPRO	SMART|SM00194|IPR000242|PTP type protein phosphatase|801|1143|GO:0004725|GO:0006470	6.8e-107
	IPRO	SMART|SM00194|IPR000242|PTP type protein phosphatase|1205|1471|GO:0004725|GO:0006470	5.1e-76
	IPRO	CDD|cd00047|-|-|1262|1464|	2.55821e-58
	IPRO	Gene3D|G3DSA:2.60.40.10|IPR013783|Immunoglobulin-like fold|361|496|-	1.8e-10
	IPRO	Gene3D|G3DSA:3.90.190.10|IPR029021|Protein-tyrosine phosphatase-like|1182|1478|-	2.6e-75
	IPRO	SMART|SM00404|IPR003595|Protein-tyrosine phosphatase, catalytic|1039|1140|-	1.7e-43
	IPRO	SMART|SM00404|IPR003595|Protein-tyrosine phosphatase, catalytic|1364|1468|-	3.5e-20
	IPRO	SUPERFAMILY|SSF52799|IPR029021|Protein-tyrosine phosphatase-like|1200|1475|-	7.92e-70
	IPRO	PANTHER|PTHR19134|-|-|1204|1469|	4.4e-180
	IPRO	PANTHER|PTHR19134|-|-|477|946|	4.4e-180
	IPRO	PANTHER|PTHR19134|-|-|1035|1174|	4.4e-180
	IPRO	ProSitePatterns|PS00383|IPR016130|Protein-tyrosine phosphatase, active site|1080|1090|GO:0004725|GO:0016311	-
	IPRO	Pfam|PF00102|IPR000242|PTP type protein phosphatase|1231|1467|GO:0004725|GO:0006470	2.7e-54
	IPRO	Pfam|PF00102|IPR000242|PTP type protein phosphatase|1002|1139|GO:0004725|GO:0006470	1.4e-35
	IPRO	Pfam|PF00102|IPR000242|PTP type protein phosphatase|825|949|GO:0004725|GO:0006470	2.4e-35
	IPRO	Gene3D|G3DSA:3.90.190.10|IPR029021|Protein-tyrosine phosphatase-like|777|1152|-	1.4e-99
	IPRO	PRINTS|PR00700|IPR000242|PTP type protein phosphatase|854|861|GO:0004725|GO:0006470	2.5e-24
	IPRO	PRINTS|PR00700|IPR000242|PTP type protein phosphatase|1124|1134|GO:0004725|GO:0006470	2.5e-24
	IPRO	PRINTS|PR00700|IPR000242|PTP type protein phosphatase|1077|1095|GO:0004725|GO:0006470	2.5e-24
	IPRO	PRINTS|PR00700|IPR000242|PTP type protein phosphatase|1108|1123|GO:0004725|GO:0006470	2.5e-24
	IPRO	PRINTS|PR00700|IPR000242|PTP type protein phosphatase|1038|1055|GO:0004725|GO:0006470	2.5e-24
	IPRO	SUPERFAMILY|SSF49265|IPR036116|Fibronectin type III superfamily|287|414|GO:0005515	1.06e-11
	SIGNALP	Y
DIM_00015_1s	KEGG	loa:LOAG_08720 hypothetical protein	1.38e-104	303
	NR	gi|1158593991|ref|XP_020302024.1| hypothetical protein LOAG_08720 [Loa loa] >gi|393910212|gb|EFO19772.2| hypothetical protein LOAG_08720 [Loa loa]	2.38e-103	303
DIM_00016_1s	KEGGBR	br:ko01000|K01489|cytidine deaminase [EC:3.5.4.5]|Enzymes|Enzyme|3. Hydrolases|3.5 Acting on carbon-nitrogen bonds, other than peptide bonds|3.5.4 In cyclic amidines|3.5.4.5 cytidine deaminase| cdd, CDA; cytidine deaminase [EC:3.5.4.5]	9.18e-79
	KEGGBR	br:ko00001|K01489|cytidine deaminase [EC:3.5.4.5]|KEGG Orthology (KO)|KO|09100 Metabolism|09104 Nucleotide metabolism|00240 Pyrimidine metabolism [PATH:ko00240]| cdd, CDA; cytidine deaminase [EC:3.5.4.5]	9.18e-79
	KEGGPW	path:ko00240|100|K01489	-
	KEGGPW	path:ko00983|32|K01489	-
	KEGGPW	path:ko00983|32|K01489	-
	SWISS	sp|P19079|CDD_BACSU Cytidine deaminase OS=Bacillus subtilis (strain 168) GN=cdd PE=1 SV=1	1.82e-31	112
	KEGG	bmy:Bm1_11460 cytidine deaminase, identical	9.18e-79	235
	NR	gi|1528808034|emb|VDK72545.1| unnamed protein product [Onchocerca ochengi] >gi|1528808170|emb|VDK72221.1| unnamed protein product [Onchocerca ochengi]	4.08e-81	244
	IPRO	PANTHER|PTHR11644:SF11|-|-|22|142|	8.6e-42
	IPRO	CDD|cd01283|-|-|21|121|	7.76534e-41
	IPRO	SUPERFAMILY|SSF53927|IPR016193|Cytidine deaminase-like|13|141|GO:0003824	1.36e-41
	IPRO	Pfam|PF00383|IPR002125|Cytidine and deoxycytidylate deaminase domain|21|115|-	1.8e-16
	IPRO	TIGRFAM|TIGR01354|IPR006262|Cytidine deaminase, homotetrameric|18|140|GO:0004126|GO:0008270|GO:0009972	1.6e-41
	IPRO	PANTHER|PTHR11644|-|-|22|142|	8.6e-42
	IPRO	Gene3D|G3DSA:3.40.140.10|-|-|4|144|	3.8e-48
DIM_00017_1s	KEGG	loa:LOAG_09635 hypothetical protein	6.12e-11	59.3
	NR	gi|1528787167|emb|VDN00485.1| unnamed protein product, partial [Onchocerca ochengi]	4.5e-18	80.5
	IPRO	MobiDBLite|mobidb-lite|-|-|1|80|	-
	IPRO	Pfam|PF01391|IPR008160|Collagen triple helix repeat|12|69|-	4.7e-09
DIM_00018_1s	KEGGBR	br:ko03036|K06631|polo-like kinase 1 [EC:2.7.11.21]|Chromosome and associated proteins|Chromosome and associated proteins|Eukaryotic type|Centromeric chromatin formation proteins|SAC (spindle assembly checkpoint) factors|Protein kinases| PLK1; polo-like kinase 1 [EC:2.7.11.21]	0
	KEGGBR	br:ko01001|K06631|polo-like kinase 1 [EC:2.7.11.21]|Protein kinases|Kinase|Serine/threonine kinases: Other|PLK family [OT]| PLK1; polo-like kinase 1 [EC:2.7.11.21]	0
	KEGGBR	br:ko01000|K06631|polo-like kinase 1 [EC:2.7.11.21]|Enzymes|Enzyme|2. Transferases|2.7 Transferring phosphorus-containing groups|2.7.11 Protein-serine/threonine kinases|2.7.11.21 polo kinase| PLK1; polo-like kinase 1 [EC:2.7.11.21]	0
	KEGGBR	br:ko00001|K06631|polo-like kinase 1 [EC:2.7.11.21]|KEGG Orthology (KO)|KO|09130 Environmental Information Processing|09132 Signal transduction|04068 FoxO signaling pathway [PATH:ko04068]| PLK1; polo-like kinase 1 [EC:2.7.11.21]	0
	KEGGPW	path:ko04068|102|K06631	-
	KEGGPW	path:ko04110|110|K06631	-
	KEGGPW	path:ko04114|79|K06631	-
	KEGGPW	path:ko04914|64|K06631	-
	SWISS	sp|Q07832|PLK1_MOUSE Serine/threonine-protein kinase PLK1 OS=Mus musculus GN=Plk1 PE=1 SV=2	2.57e-71	244
	KEGG	loa:LOAG_08113 plk/plk-unclassified protein kinase	0	1055
	NR	gi|1511236688|emb|VBB25674.1| unnamed protein product [Acanthocheilonema viteae]	0	1076
	IPRO	PANTHER|PTHR24345:SF57|-|-|407|577|	1.3e-98
	IPRO	Gene3D|G3DSA:3.30.1120.30|IPR036947|POLO box domain superfamily|398|571|GO:0005515	5.4e-24
	IPRO	SUPERFAMILY|SSF56112|IPR011009|Protein kinase-like domain superfamily|56|323|-	1.48e-74
	IPRO	PANTHER|PTHR24345:SF57|-|-|57|325|	1.3e-98
	IPRO	ProSitePatterns|PS00107|IPR017441|Protein kinase, ATP binding site|68|91|GO:0005524	-
	IPRO	CDD|cd13118|IPR033701|First polo-box domain|405|499|-	6.78273e-24
	IPRO	SUPERFAMILY|SSF82615|-|-|395|499|	7.85e-11
	IPRO	SMART|SM00220|IPR000719|Protein kinase domain|62|319|GO:0004672|GO:0005524|GO:0006468	5.6e-76
	IPRO	Pfam|PF00069|IPR000719|Protein kinase domain|66|319|GO:0004672|GO:0005524|GO:0006468	1.1e-61
	IPRO	PANTHER|PTHR24345|-|-|407|577|	1.3e-98
	IPRO	Gene3D|G3DSA:1.10.510.10|-|-|146|348|	1.2e-46
	IPRO	PANTHER|PTHR24345|-|-|57|325|	1.3e-98
	IPRO	Gene3D|G3DSA:3.30.200.20|-|-|57|144|	9.3e-32
	IPRO	Gene3D|G3DSA:3.30.1120.30|IPR036947|POLO box domain superfamily|410|514|GO:0005515	5.4e-24
	IPRO	ProSitePatterns|PS00108|IPR008271|Serine/threonine-protein kinase, active site|184|196|GO:0004672|GO:0006468	-
DIM_00019_1s	KEGGBR	br:ko04131|K15290|synaptotagmin-1|Membrane trafficking|Protein|Exocytosis|Calcium ion-dependent exocytosis|Synaptotagmins| SYT1; synaptotagmin-1	0
	KEGGBR	br:ko01000|K15290|synaptotagmin-1|Enzymes|	0
	KEGGBR	br:ko00001|K15290|synaptotagmin-1|KEGG Orthology (KO)|KO|09150 Organismal Systems|09156 Nervous system|04721 Synaptic vesicle cycle [PATH:ko04721]| SYT1; synaptotagmin-1	0
	KEGGPW	path:ko04721|55|K15290	-
	SWISS	sp|P34693|SYT1_CAEEL Synaptotagmin-1 OS=Caenorhabditis elegans GN=snt-1 PE=2 SV=1	0	597
	KEGG	loa:LOAG_09289 synaptotagmin-1	0	768
	NR	gi|1511236687|emb|VBB25673.1| unnamed protein product [Acanthocheilonema viteae]	0	806
	IPRO	PANTHER|PTHR10024|-|-|49|449|	1.6e-166
	IPRO	Coils|Coil|-|-|140|174|	-
	IPRO	CDD|cd08402|-|-|310|444|	4.75736e-95
	IPRO	PRINTS|PR00399|IPR001565|Synaptotagmin|385|400|GO:0016020	3.4e-18
	IPRO	PRINTS|PR00399|IPR001565|Synaptotagmin|405|415|GO:0016020	3.4e-18
	IPRO	PRINTS|PR00399|IPR001565|Synaptotagmin|328|341|GO:0016020	3.4e-18
	IPRO	PRINTS|PR00399|IPR001565|Synaptotagmin|313|328|GO:0016020	3.4e-18
	IPRO	Pfam|PF00168|IPR000008|C2 domain|192|296|-	1.1e-30
	IPRO	Pfam|PF00168|IPR000008|C2 domain|324|429|-	1.1e-24
	IPRO	SUPERFAMILY|SSF49562|IPR035892|C2 domain superfamily|170|303|-	2.05e-43
	IPRO	PANTHER|PTHR10024:SF239|IPR015428|Synaptotagmin 1|49|449|GO:0005544|GO:0007269|GO:0008021	1.6e-166
	IPRO	SMART|SM00239|IPR000008|C2 domain|192|294|-	8.5e-27
	IPRO	SMART|SM00239|IPR000008|C2 domain|325|439|-	9.4e-26
	IPRO	Gene3D|G3DSA:2.60.40.150|IPR035892|C2 domain superfamily|305|449|-	1.1e-55
	IPRO	PRINTS|PR00360|IPR000008|C2 domain|208|220|-	1.6e-10
	IPRO	PRINTS|PR00360|IPR000008|C2 domain|235|248|-	1.6e-10
	IPRO	PRINTS|PR00360|IPR000008|C2 domain|259|267|-	1.6e-10
	IPRO	Gene3D|G3DSA:2.60.40.150|IPR035892|C2 domain superfamily|161|304|-	5.1e-50
	IPRO	SUPERFAMILY|SSF49562|IPR035892|C2 domain superfamily|310|445|-	7.09e-43
	IPRO	CDD|cd08385|-|-|177|299|	5.40299e-76
DIM_00020_1s	SWISS	sp|Q03575|TTR5_CAEEL Transthyretin-like protein 5 OS=Caenorhabditis elegans GN=ttr-5 PE=3 SV=1	1.7e-28	104
	KEGG	loa:LOAG_14451 hypothetical protein	1.37e-75	227
	NR	gi|312102793|ref|XP_003149997.1| hypothetical protein LOAG_14451 [Loa loa] >gi|307754838|gb|EFO14072.1| hypothetical protein LOAG_14451 [Loa loa]	2.36e-74	227
	IPRO	Pfam|PF01060|IPR001534|Transthyretin-like|33|112|GO:0009986	6.9e-22
	IPRO	Gene3D|G3DSA:2.60.40.3330|IPR038479|Transthyretin-like superfamily|26|140|-	8e-25
	IPRO	PANTHER|PTHR21700|IPR001534|Transthyretin-like|6|146|GO:0009986	2.3e-36
	IPRO	PANTHER|PTHR21700:SF55|-|-|6|146|	2.3e-36
	SIGNALP	Y
DIM_00021_1s	KEGG	loa:LOAG_16227 hypothetical protein	2.46e-11	62
	NR	gi|1511236686|emb|VBB25672.1| unnamed protein product [Acanthocheilonema viteae]	3.61e-38	136
	IPRO	PANTHER|PTHR38608|-|-|1|130|	1.8e-17
DIM_00022_1s
DIM_00023_1s	KEGGBR	br:ko04147|K12386|cystinosin|Exosome|Exosome|Exosomal proteins|Exosomal proteins of other body fluids (saliva and urine)| CTNS; cystinosin	2.78e-30
	KEGGBR	br:ko01000|K12386|cystinosin|Enzymes|	2.78e-30
	KEGGBR	br:ko00001|K12386|cystinosin|KEGG Orthology (KO)|KO|09140 Cellular Processes|09141 Transport and catabolism|04142 Lysosome [PATH:ko04142]| CTNS; cystinosin	2.78e-30
	KEGGPW	path:ko04142|105|K12386	-
	KEGG	loa:LOAG_07461 hypothetical protein	0	766
	NR	gi|1158598597|ref|XP_020302331.1| hypothetical protein LOAG_07461 [Loa loa] >gi|393908059|gb|EFO21027.2| hypothetical protein LOAG_07461 [Loa loa]	0	766
	IPRO	PANTHER|PTHR22255|-|-|28|468|	5.9e-54
	SIGNALP	Y
DIM_00024_1s	KEGGBR	br:ko03000|K08030|homeobox protein Nkx-6.1|Transcription factors|Transcription factors|Eukaryotic type|Helix-turn-helix|Homeo domain only, NK-2| NKX6-1; homeobox protein Nkx-6.1	6.32e-46
	KEGGBR	br:ko01000|K08030|homeobox protein Nkx-6.1|Enzymes|	6.32e-46
	KEGGBR	br:ko00001|K08030|homeobox protein Nkx-6.1|KEGG Orthology (KO)|KO|09160 Human Diseases|09167 Endocrine and metabolic disease|04950 Maturity onset diabetes of the young [PATH:ko04950]| NKX6-1; homeobox protein Nkx-6.1	6.32e-46
	KEGGPW	path:ko04950|26|K08030	-
	SWISS	sp|Q9C056|NKX62_HUMAN Homeobox protein Nkx-6.2 OS=Homo sapiens GN=NKX6-2 PE=2 SV=2	8e-28	114
	KEGG	bmy:Bm1_03200 Cell wall integrity and stress response component 2 precursor	3.2e-87	272
	NR	gi|1511236684|emb|VBB25670.1| unnamed protein product [Acanthocheilonema viteae]	0	561
	IPRO	MobiDBLite|mobidb-lite|-|-|117|151|	-
	IPRO	Gene3D|G3DSA:1.10.10.60|-|-|331|402|	1.5e-23
	IPRO	SUPERFAMILY|SSF46689|IPR009057|Homeobox-like domain superfamily|328|399|-	3.43e-22
	IPRO	CDD|cd00086|IPR001356|Homeobox domain|341|399|GO:0003677	2.54741e-21
	IPRO	MobiDBLite|mobidb-lite|-|-|117|138|	-
	IPRO	SMART|SM00389|IPR001356|Homeobox domain|340|402|GO:0003677	2.2e-23
	IPRO	MobiDBLite|mobidb-lite|-|-|22|100|	-
	IPRO	MobiDBLite|mobidb-lite|-|-|85|100|	-
	IPRO	PANTHER|PTHR24340|-|-|339|409|	3.6e-41
	IPRO	PANTHER|PTHR24340:SF35|-|-|339|409|	3.6e-41
	IPRO	ProSitePatterns|PS00027|IPR017970|Homeobox, conserved site|373|396|GO:0000981|GO:0006355	-
	IPRO	MobiDBLite|mobidb-lite|-|-|22|54|	-
	IPRO	Pfam|PF00046|IPR001356|Homeobox domain|341|397|GO:0003677	1.2e-20
DIM_00025_1s	KEGG	bmy:Bm1_22940 hypothetical protein	1.79e-120	351
	NR	gi|170582252|ref|XP_001896045.1| hypothetical protein Bm1_22940 [Brugia malayi]	3.09e-119	351
DIM_00026_1s	KEGGBR	br:ko01000|K12565|alpha-sarcoglycan|Enzymes|	0
	KEGGBR	br:ko00001|K12565|alpha-sarcoglycan|KEGG Orthology (KO)|KO|09160 Human Diseases|09166 Cardiovascular disease|05410 Hypertrophic cardiomyopathy [PATH:ko05410]| SGCA; alpha-sarcoglycan	0
	KEGGPW	path:ko05410|79|K12565	-
	KEGGPW	path:ko05412|68|K12565	-
	KEGGPW	path:ko05414|87|K12565	-
	KEGGPW	path:ko05416|39|K12565	-
	SWISS	sp|O70258|SGCE_MOUSE Epsilon-sarcoglycan OS=Mus musculus GN=Sgce PE=1 SV=2	1.11e-10	66.6
	KEGG	bmy:Bm1_31045 hypothetical protein	0	699
	NR	gi|1233064459|gb|OZC10670.1| sarcoglycan alpha/epsilon [Onchocerca flexuosa]	0	741
	IPRO	PANTHER|PTHR10132:SF14|-|-|1|346|	1e-58
	IPRO	Pfam|PF05510|IPR008908|Sarcoglycan alpha/epsilon|9|297|GO:0016012	1.4e-15
	IPRO	MobiDBLite|mobidb-lite|-|-|388|426|	-
	IPRO	MobiDBLite|mobidb-lite|-|-|322|346|	-
	IPRO	MobiDBLite|mobidb-lite|-|-|395|426|	-
	IPRO	PANTHER|PTHR10132|IPR008908|Sarcoglycan alpha/epsilon|1|346|GO:0016012	1e-58
DIM_00027_1s	KEGGBR	br:ko03036|K11465|sex comb on midleg-like protein 2|Chromosome and associated proteins|Chromosome and associated proteins|Eukaryotic type|Histone modification proteins|Polycomb group proteins|Other polycomb group proteins| SCML2; sex comb on midleg-like protein 2	0
	KEGGBR	br:ko01000|K11465|sex comb on midleg-like protein 2|Enzymes|	0
	KEGGBR	br:ko00001|K11465|sex comb on midleg-like protein 2|KEGG Orthology (KO)|KO|09180 Brite Hierarchies|09182 Protein families: genetic information processing|03036 Chromosome and associated proteins [BR:ko03036]| SCML2; sex comb on midleg-like protein 2	0
	SWISS	sp|Q9UQR0|SCML2_HUMAN Sex comb on midleg-like protein 2 OS=Homo sapiens GN=SCML2 PE=1 SV=1	1.72e-65	233
	KEGG	bmy:Bm1_22945 mbt repeat family protein	0	1144
	NR	gi|1528661198|emb|VDM20994.1| unnamed protein product [Wuchereria bancrofti]	0	1177
	IPRO	SUPERFAMILY|SSF47769|IPR013761|Sterile alpha motif/pointed domain superfamily|625|697|-	7.75e-11
	IPRO	PANTHER|PTHR12247|-|-|84|591|	2.8e-87
	IPRO	PANTHER|PTHR12247:SF84|-|-|623|696|	2.8e-87
	IPRO	SMART|SM00561|IPR004092|Mbt repeat|87|185|GO:0005634|GO:0006355	7.3e-22
	IPRO	SMART|SM00561|IPR004092|Mbt repeat|200|302|GO:0005634|GO:0006355	6e-15
	IPRO	MobiDBLite|mobidb-lite|-|-|335|370|	-
	IPRO	MobiDBLite|mobidb-lite|-|-|1|56|	-
	IPRO	SUPERFAMILY|SSF63748|-|-|226|309|	2.22e-23
	IPRO	Gene3D|G3DSA:2.30.30.140|-|-|113|221|	3.3e-65
	IPRO	Gene3D|G3DSA:3.90.1150.190|IPR038348|SLED domain superfamily|472|589|-	1.3e-27
	IPRO	PANTHER|PTHR12247|-|-|623|696|	2.8e-87
	IPRO	MobiDBLite|mobidb-lite|-|-|27|42|	-
	IPRO	Pfam|PF12140|IPR021987|SLED domain|477|585|-	5.7e-28
	IPRO	Pfam|PF02820|IPR004092|Mbt repeat|237|304|GO:0005634|GO:0006355	6.5e-17
	IPRO	Pfam|PF02820|IPR004092|Mbt repeat|122|187|GO:0005634|GO:0006355	2.7e-11
	IPRO	SUPERFAMILY|SSF63748|-|-|87|188|	2.48e-27
	IPRO	Gene3D|G3DSA:2.30.30.140|-|-|87|301|	3.3e-65
	IPRO	PANTHER|PTHR12247:SF84|-|-|84|591|	2.8e-87
	IPRO	Gene3D|G3DSA:1.10.150.50|IPR013761|Sterile alpha motif/pointed domain superfamily|626|702|-	3.7e-16
DIM_00028_1s
DIM_00029_1s	KEGGBR	br:ko03019|K06269|serine/threonine-protein phosphatase PP1 catalytic subunit [EC:3.1.3.16]|Messenger RNA biogenesis|Messenger RNA Biogenesis|Eukaryotic type|mRNA processing factors|3' end processing|Cleavage and polyadenylation specificity factor (CPSF) complex| PPP1C; serine/threonine-protein phosphatase PP1 catalytic subunit [EC:3.1.3.16]	3.93e-24
	KEGGBR	br:ko03041|K06269|serine/threonine-protein phosphatase PP1 catalytic subunit [EC:3.1.3.16]|Spliceosome|br:ko03041|Other splicing related proteins|Spliceosome associated proteins (SAPs)|Other SAPs| PPP1C; serine/threonine-protein phosphatase PP1 catalytic subunit [EC:3.1.3.16]	3.93e-24
	KEGGBR	br:ko03021|K06269|serine/threonine-protein phosphatase PP1 catalytic subunit [EC:3.1.3.16]|Transcription machinery (RNA polymerase)|br:ko03021|Eukaryotic type|RNA polymerase II system|Other transcription-related factors|Transcription termination factor| PPP1C; serine/threonine-protein phosphatase PP1 catalytic subunit [EC:3.1.3.16]	3.93e-24
	KEGGBR	br:ko01009|K06269|serine/threonine-protein phosphatase PP1 catalytic subunit [EC:3.1.3.16]|Protein phosphatases and associated proteins|Protein phosphatases and associated proteins|Protein serine/threonine phosphatases|Phosphoprotein phosphatases (PPPs)|Protein phosphatase-1|Catalytic subunits| PPP1C; serine/threonine-protein phosphatase PP1 catalytic subunit [EC:3.1.3.16]	3.93e-24
	KEGGBR	br:ko00001|K06269|serine/threonine-protein phosphatase PP1 catalytic subunit [EC:3.1.3.16]|KEGG Orthology (KO)|KO|09120 Genetic Information Processing|09122 Translation|03015 mRNA surveillance pathway [PATH:ko03015]| PPP1C; serine/threonine-protein phosphatase PP1 catalytic subunit [EC:3.1.3.16]	3.93e-24
	KEGGBR	br:ko01000|K06269|serine/threonine-protein phosphatase PP1 catalytic subunit [EC:3.1.3.16]|Enzymes|Enzyme|3. Hydrolases|3.1 Acting on ester bonds|3.1.3 Phosphoric-monoester hydrolases|3.1.3.16 protein-serine/threonine phosphatase| PPP1C; serine/threonine-protein phosphatase PP1 catalytic subunit [EC:3.1.3.16]	3.93e-24
	KEGGPW	path:ko03015|63|K06269	-
	KEGGPW	path:ko04022|121|K06269	-
	KEGGPW	path:ko04024|163|K06269	-
	KEGGPW	path:ko04113|103|K06269	-
	KEGGPW	path:ko04114|79|K06269	-
	KEGGPW	path:ko04218|117|K06269	-
	KEGGPW	path:ko04261|95|K06269	-
	KEGGPW	path:ko04270|95|K06269	-
	KEGGPW	path:ko04390|115|K06269	-
	KEGGPW	path:ko04510|149|K06269	-
	KEGGPW	path:ko04611|90|K06269	-
	KEGGPW	path:ko04720|43|K06269	-
	KEGGPW	path:ko04728|84|K06269	-
	KEGGPW	path:ko04750|68|K06269	-
	KEGGPW	path:ko04810|161|K06269	-
	KEGGPW	path:ko04910|88|K06269	-
	KEGGPW	path:ko04921|112|K06269	-
	KEGGPW	path:ko04931|74|K06269	-
	KEGGPW	path:ko05031|46|K06269	-
	KEGGPW	path:ko05034|86|K06269	-
	KEGGPW	path:ko05168|148|K06269	-
	KEGGPW	path:ko05205|165|K06269	-
	SWISS	sp|P26570|PPZ1_YEAST Serine/threonine-protein phosphatase PP-Z1 OS=Saccharomyces cerevisiae (strain ATCC 204508 / S288c) GN=PPZ1 PE=1 SV=5	1.17e-16	86.7
	KEGG	tva:TVAG_303030 Ser/Thr protein phosphatase	3.93e-24	110
	NR	gi|1528797984|emb|VDM93760.1| unnamed protein product, partial [Onchocerca ochengi]	0	599
	IPRO	CDD|cd00144|-|-|76|264|	3.24614e-23
	IPRO	MobiDBLite|mobidb-lite|-|-|477|504|	-
	IPRO	SUPERFAMILY|SSF56300|IPR029052|Metallo-dependent phosphatase-like|29|281|-	1.9e-27
	IPRO	PANTHER|PTHR11668|-|-|70|303|	1.2e-30
	IPRO	PANTHER|PTHR11668:SF385|-|-|70|303|	1.2e-30
	IPRO	Gene3D|G3DSA:3.60.21.10|IPR029052|Metallo-dependent phosphatase-like|12|317|-	1.4e-32
DIM_00029_2s	KEGGBR	br:ko03019|K06269|serine/threonine-protein phosphatase PP1 catalytic subunit [EC:3.1.3.16]|Messenger RNA biogenesis|Messenger RNA Biogenesis|Eukaryotic type|mRNA processing factors|3' end processing|Cleavage and polyadenylation specificity factor (CPSF) complex| PPP1C; serine/threonine-protein phosphatase PP1 catalytic subunit [EC:3.1.3.16]	4.16e-24
	KEGGBR	br:ko03041|K06269|serine/threonine-protein phosphatase PP1 catalytic subunit [EC:3.1.3.16]|Spliceosome|br:ko03041|Other splicing related proteins|Spliceosome associated proteins (SAPs)|Other SAPs| PPP1C; serine/threonine-protein phosphatase PP1 catalytic subunit [EC:3.1.3.16]	4.16e-24
	KEGGBR	br:ko03021|K06269|serine/threonine-protein phosphatase PP1 catalytic subunit [EC:3.1.3.16]|Transcription machinery (RNA polymerase)|br:ko03021|Eukaryotic type|RNA polymerase II system|Other transcription-related factors|Transcription termination factor| PPP1C; serine/threonine-protein phosphatase PP1 catalytic subunit [EC:3.1.3.16]	4.16e-24
	KEGGBR	br:ko01009|K06269|serine/threonine-protein phosphatase PP1 catalytic subunit [EC:3.1.3.16]|Protein phosphatases and associated proteins|Protein phosphatases and associated proteins|Protein serine/threonine phosphatases|Phosphoprotein phosphatases (PPPs)|Protein phosphatase-1|Catalytic subunits| PPP1C; serine/threonine-protein phosphatase PP1 catalytic subunit [EC:3.1.3.16]	4.16e-24
	KEGGBR	br:ko00001|K06269|serine/threonine-protein phosphatase PP1 catalytic subunit [EC:3.1.3.16]|KEGG Orthology (KO)|KO|09120 Genetic Information Processing|09122 Translation|03015 mRNA surveillance pathway [PATH:ko03015]| PPP1C; serine/threonine-protein phosphatase PP1 catalytic subunit [EC:3.1.3.16]	4.16e-24
	KEGGBR	br:ko01000|K06269|serine/threonine-protein phosphatase PP1 catalytic subunit [EC:3.1.3.16]|Enzymes|Enzyme|3. Hydrolases|3.1 Acting on ester bonds|3.1.3 Phosphoric-monoester hydrolases|3.1.3.16 protein-serine/threonine phosphatase| PPP1C; serine/threonine-protein phosphatase PP1 catalytic subunit [EC:3.1.3.16]	4.16e-24
	KEGGPW	path:ko03015|63|K06269	-
	KEGGPW	path:ko04022|121|K06269	-
	KEGGPW	path:ko04024|163|K06269	-
	KEGGPW	path:ko04113|103|K06269	-
	KEGGPW	path:ko04114|79|K06269	-
	KEGGPW	path:ko04218|117|K06269	-
	KEGGPW	path:ko04261|95|K06269	-
	KEGGPW	path:ko04270|95|K06269	-
	KEGGPW	path:ko04390|115|K06269	-
	KEGGPW	path:ko04510|149|K06269	-
	KEGGPW	path:ko04611|90|K06269	-
	KEGGPW	path:ko04720|43|K06269	-
	KEGGPW	path:ko04728|84|K06269	-
	KEGGPW	path:ko04750|68|K06269	-
	KEGGPW	path:ko04810|161|K06269	-
	KEGGPW	path:ko04910|88|K06269	-
	KEGGPW	path:ko04921|112|K06269	-
	KEGGPW	path:ko04931|74|K06269	-
	KEGGPW	path:ko05031|46|K06269	-
	KEGGPW	path:ko05034|86|K06269	-
	KEGGPW	path:ko05168|148|K06269	-
	KEGGPW	path:ko05205|165|K06269	-
	SWISS	sp|P26570|PPZ1_YEAST Serine/threonine-protein phosphatase PP-Z1 OS=Saccharomyces cerevisiae (strain ATCC 204508 / S288c) GN=PPZ1 PE=1 SV=5	1.9e-16	85.9
	KEGG	tva:TVAG_303030 Ser/Thr protein phosphatase	4.16e-24	110
	NR	gi|1528797984|emb|VDM93760.1| unnamed protein product, partial [Onchocerca ochengi]	0	599
	IPRO	CDD|cd00144|-|-|76|264|	4.76007e-23
	IPRO	PANTHER|PTHR11668:SF385|-|-|70|302|	1.3e-30
	IPRO	SUPERFAMILY|SSF56300|IPR029052|Metallo-dependent phosphatase-like|29|281|-	1.8e-27
	IPRO	Gene3D|G3DSA:3.60.21.10|IPR029052|Metallo-dependent phosphatase-like|12|317|-	1.3e-32
	IPRO	PANTHER|PTHR11668|-|-|70|302|	1.3e-30
DIM_00030_1s	KEGG	bmy:Bm1_22950 hypothetical protein	0	572
	NR	gi|1528749536|emb|VDN93790.1| unnamed protein product [Brugia pahangi]	0	657
	SIGNALP	Y
DIM_00031_1s	KEGG	loa:LOAG_07778 hypothetical protein	1.43e-139	404
	NR	gi|312082232|ref|XP_003143359.1| hypothetical protein LOAG_07778 [Loa loa] >gi|307761477|gb|EFO20711.1| hypothetical protein LOAG_07778 [Loa loa]	2.47e-138	404
	SIGNALP	Y
DIM_00032_1s	KEGGBR	br:ko03000|K09320|homeobox even-skipped homolog protein|Transcription factors|Transcription factors|Eukaryotic type|Helix-turn-helix|Homeo domain only, Eve| EVX; homeobox even-skipped homolog protein	2.67e-30
	KEGGBR	br:ko01000|K09320|homeobox even-skipped homolog protein|Enzymes|	2.67e-30
	KEGGBR	br:ko00001|K09320|homeobox even-skipped homolog protein|KEGG Orthology (KO)|KO|09180 Brite Hierarchies|09182 Protein families: genetic information processing|03000 Transcription factors [BR:ko03000]| EVX; homeobox even-skipped homolog protein	2.67e-30
	SWISS	sp|Q03755|CUT1_CAEEL Cuticlin-1 OS=Caenorhabditis elegans GN=cut-1 PE=2 SV=2	0	538
	KEGG	loa:LOAG_12684 cuticlin 1	0	746
	NR	gi|33317340|gb|AAQ04694.1|AF453385_1 cuticlin protein [Dirofilaria immitis]	0	809
	IPRO	PANTHER|PTHR22907:SF51|-|-|349|427|	2.1e-187
	IPRO	PANTHER|PTHR22907:SF51|-|-|64|337|	2.1e-187
	IPRO	SMART|SM00241|IPR001507|Zona pellucida domain|84|325|-	2.4e-87
	IPRO	Pfam|PF00100|IPR001507|Zona pellucida domain|85|323|-	1.9e-13
	IPRO	PANTHER|PTHR22907|-|-|64|337|	2.1e-187
	IPRO	PANTHER|PTHR22907|-|-|349|427|	2.1e-187
DIM_00033_1s	KEGG	bmy:Bm1_35550 hypothetical protein	1.11e-165	470
	NR	gi|1528683978|emb|VDM07679.1| unnamed protein product [Wuchereria bancrofti]	0	603
DIM_00033_2s	KEGG	bmy:Bm1_35550 hypothetical protein	1.11e-165	469
	NR	gi|1528683978|emb|VDM07679.1| unnamed protein product [Wuchereria bancrofti]	0	558
DIM_00033_3s	KEGG	bmy:Bm1_35550 hypothetical protein	2.26e-165	472
	NR	gi|1528683978|emb|VDM07679.1| unnamed protein product [Wuchereria bancrofti]	0	676
DIM_00034_1s	KEGG	bmy:Bm1_35545 hypothetical protein	8.51e-16	75.9
	NR	gi|1528761397|emb|VDN88120.1| unnamed protein product [Brugia pahangi]	1.9e-15	76.6
	IPRO	MobiDBLite|mobidb-lite|-|-|83|125|	-
	IPRO	MobiDBLite|mobidb-lite|-|-|95|116|	-
DIM_00035_1s	KEGGBR	br:ko04147|K06568|mucin-1|Exosome|Exosome|Exosomal proteins|Exosomal proteins of breast milk| MUC1, CD227; mucin-1	1.69e-37
	KEGGBR	br:ko04090|K06568|mucin-1|CD molecules|br:ko04090|Proteins| CD227, MUC1; mucin 1, transmembrane [HSA:4582]	1.69e-37
	KEGGBR	br:ko04131|K06568|mucin-1|Membrane trafficking|Protein|Others|Mucins|Membrane bound mucins| MUC1, CD227; mucin-1	1.69e-37
	KEGGBR	br:ko01000|K06568|mucin-1|Enzymes|	1.69e-37
	KEGGBR	br:ko00001|K06568|mucin-1|KEGG Orthology (KO)|KO|09180 Brite Hierarchies|09182 Protein families: genetic information processing|04131 Membrane trafficking [BR:ko04131]| MUC1, CD227; mucin-1	1.69e-37
	KEGG	loa:LOAG_17273 DOMON domain-containing protein	0	911
	NR	gi|1511232595|emb|VBB29329.1| unnamed protein product [Acanthocheilonema viteae]	0	951
	IPRO	MobiDBLite|mobidb-lite|-|-|526|559|	-
	IPRO	MobiDBLite|mobidb-lite|-|-|532|546|	-
	IPRO	ProSitePatterns|PS00022|IPR000742|EGF-like domain|199|210|-	-
	IPRO	ProSitePatterns|PS00022|IPR000742|EGF-like domain|240|251|-	-
	IPRO	PANTHER|PTHR46901|-|-|39|343|	5.3e-143
	IPRO	PANTHER|PTHR46901|-|-|390|529|	5.3e-143
	IPRO	CDD|cd09631|-|-|392|490|	9.67357e-21
	IPRO	ProSitePatterns|PS01186|IPR000742|EGF-like domain|240|251|-	-
	TMHMM	Y
DIM_00036_1s	KEGG	bmy:Bm1_35525 hypothetical protein	0	1145
	NR	gi|1009340908|emb|CTP81392.1| Bm4618 [Brugia malayi]	0	2437
	IPRO	PANTHER|PTHR31516:SF18|-|-|579|844|	0
	IPRO	MobiDBLite|mobidb-lite|-|-|930|974|	-
	IPRO	PANTHER|PTHR31516|IPR033336|Stabilizer of axonemal microtubules 1/2|579|844|GO:0008017	0
	IPRO	PANTHER|PTHR31516|IPR033336|Stabilizer of axonemal microtubules 1/2|1279|1544|GO:0008017	0
	IPRO	PANTHER|PTHR31516|IPR033336|Stabilizer of axonemal microtubules 1/2|719|984|GO:0008017	0
	IPRO	PANTHER|PTHR31516|IPR033336|Stabilizer of axonemal microtubules 1/2|1422|1684|GO:0008017	0
	IPRO	PANTHER|PTHR31516|IPR033336|Stabilizer of axonemal microtubules 1/2|371|564|GO:0008017	0
	IPRO	MobiDBLite|mobidb-lite|-|-|1256|1287|	-
	IPRO	MobiDBLite|mobidb-lite|-|-|1635|1684|	-
	IPRO	PANTHER|PTHR31516:SF18|-|-|649|914|	0
	IPRO	PANTHER|PTHR31516:SF18|-|-|1209|1474|	0
	IPRO	PANTHER|PTHR31516:SF18|-|-|371|564|	0
	IPRO	PANTHER|PTHR31516|IPR033336|Stabilizer of axonemal microtubules 1/2|859|1124|GO:0008017	0
	IPRO	MobiDBLite|mobidb-lite|-|-|1700|1734|	-
	IPRO	MobiDBLite|mobidb-lite|-|-|1466|1497|	-
	IPRO	MobiDBLite|mobidb-lite|-|-|441|477|	-
	IPRO	MobiDBLite|mobidb-lite|-|-|1209|1597|	-
	IPRO	MobiDBLite|mobidb-lite|-|-|696|724|	-
	IPRO	MobiDBLite|mobidb-lite|-|-|836|867|	-
	IPRO	MobiDBLite|mobidb-lite|-|-|141|178|	-
	IPRO	MobiDBLite|mobidb-lite|-|-|1536|1567|	-
	IPRO	PANTHER|PTHR31516:SF18|-|-|1422|1684|	0
	IPRO	PANTHER|PTHR31516:SF18|-|-|442|704|	0
	IPRO	PANTHER|PTHR31516:SF18|-|-|1279|1544|	0
	IPRO	MobiDBLite|mobidb-lite|-|-|1396|1427|	-
	IPRO	MobiDBLite|mobidb-lite|-|-|1001|1034|	-
	IPRO	MobiDBLite|mobidb-lite|-|-|141|164|	-
	IPRO	MobiDBLite|mobidb-lite|-|-|222|244|	-
	IPRO	MobiDBLite|mobidb-lite|-|-|556|584|	-
	IPRO	PANTHER|PTHR31516|IPR033336|Stabilizer of axonemal microtubules 1/2|649|914|GO:0008017	0
	IPRO	PANTHER|PTHR31516|IPR033336|Stabilizer of axonemal microtubules 1/2|1209|1474|GO:0008017	0
	IPRO	MobiDBLite|mobidb-lite|-|-|511|755|	-
	IPRO	PANTHER|PTHR31516:SF18|-|-|859|1124|	0
	IPRO	PANTHER|PTHR31516|IPR033336|Stabilizer of axonemal microtubules 1/2|1681|1810|GO:0008017	0
	IPRO	PANTHER|PTHR31516|IPR033336|Stabilizer of axonemal microtubules 1/2|999|1264|GO:0008017	0
	IPRO	PANTHER|PTHR31516|IPR033336|Stabilizer of axonemal microtubules 1/2|442|704|GO:0008017	0
	IPRO	PANTHER|PTHR31516|IPR033336|Stabilizer of axonemal microtubules 1/2|151|494|GO:0008017	0
	IPRO	PANTHER|PTHR31516:SF18|-|-|719|984|	0
	IPRO	MobiDBLite|mobidb-lite|-|-|626|657|	-
	IPRO	MobiDBLite|mobidb-lite|-|-|1326|1357|	-
	IPRO	MobiDBLite|mobidb-lite|-|-|771|797|	-
	IPRO	MobiDBLite|mobidb-lite|-|-|1146|1175|	-
	IPRO	MobiDBLite|mobidb-lite|-|-|367|413|	-
	IPRO	PANTHER|PTHR31516|IPR033336|Stabilizer of axonemal microtubules 1/2|1746|1877|GO:0008017	0
	IPRO	PANTHER|PTHR31516|IPR033336|Stabilizer of axonemal microtubules 1/2|1069|1334|GO:0008017	0
	IPRO	MobiDBLite|mobidb-lite|-|-|771|895|	-
	IPRO	PANTHER|PTHR31516:SF18|-|-|1681|1810|	0
	IPRO	PANTHER|PTHR31516:SF18|-|-|1746|1877|	0
	IPRO	PANTHER|PTHR31516:SF18|-|-|1069|1334|	0
	IPRO	PANTHER|PTHR31516:SF18|-|-|999|1264|	0
	IPRO	PANTHER|PTHR31516:SF18|-|-|151|494|	0
DIM_00037_1s
DIM_00038_1s	KEGGBR	br:ko01000|K00139|succinate-semialdehyde dehydrogenase [EC:1.2.1.24]|Enzymes|Enzyme|1. Oxidoreductases|1.2 Acting on the aldehyde or oxo group of donors|1.2.1 With NAD+ or NADP+ as acceptor|1.2.1.24 succinate-semialdehyde dehydrogenase (NAD+)| ALDH5A1; succinate-semialdehyde dehydrogenase [EC:1.2.1.24]	0
	KEGGBR	br:ko00001|K00139|succinate-semialdehyde dehydrogenase [EC:1.2.1.24]|KEGG Orthology (KO)|KO|09100 Metabolism|09101 Carbohydrate metabolism|00650 Butanoate metabolism [PATH:ko00650]| ALDH5A1; succinate-semialdehyde dehydrogenase [EC:1.2.1.24]	0
	KEGGPW	path:ko00250|70|K00139	-
	KEGGPW	path:ko00650|99|K00139	-
	KEGGPW	path:ko00650|99|K00139	-
	KEGGPW	path:ko00650|99|K00139	-
	SWISS	sp|Q8BWF0|SSDH_MOUSE Succinate-semialdehyde dehydrogenase, mitochondrial OS=Mus musculus GN=Aldh5a1 PE=1 SV=1	4.38e-162	473
	KEGG	bmy:Bm1_35520 Succinate semialdehyde dehydrogenase, mitochondrial precursor	0	745
	NR	gi|1528745287|emb|VDO27993.1| unnamed protein product [Onchocerca flexuosa]	0	865
	IPRO	CDD|cd07103|-|-|53|493|	0
	IPRO	SUPERFAMILY|SSF53720|IPR016161|Aldehyde/histidinol dehydrogenase|22|492|GO:0016491	5.63e-150
	IPRO	Pfam|PF00171|IPR015590|Aldehyde dehydrogenase domain|47|495|GO:0016491	1.2e-151
	IPRO	ProSitePatterns|PS00687|IPR029510|Aldehyde dehydrogenase, glutamic acid active site|281|288|GO:0016491	-
	IPRO	Gene3D|G3DSA:3.40.309.10|IPR016163|Aldehyde dehydrogenase, C-terminal|287|475|GO:0016491|GO:0016620	2e-158
	IPRO	PANTHER|PTHR43353:SF5|-|-|34|493|	2.1e-185
	IPRO	PANTHER|PTHR43353|-|-|34|493|	2.1e-185
	IPRO	Gene3D|G3DSA:3.40.605.10|IPR016162|Aldehyde dehydrogenase, N-terminal|49|494|GO:0016491	2e-158
DIM_00039_1s	KEGGBR	br:ko03021|K03004|DNA-directed RNA polymerase I subunit RPA43|Transcription machinery (RNA polymerase)|br:ko03021|Eukaryotic type|RNA polymerase I system|RNA polymerase I|Pol I specific subunits| RPA43; DNA-directed RNA polymerase I subunit RPA43	8.69e-19
	KEGGBR	br:ko01000|K03004|DNA-directed RNA polymerase I subunit RPA43|Enzymes|	8.69e-19
	KEGGBR	br:ko00001|K03004|DNA-directed RNA polymerase I subunit RPA43|KEGG Orthology (KO)|KO|09120 Genetic Information Processing|09121 Transcription|03020 RNA polymerase [PATH:ko03020]| RPA43; DNA-directed RNA polymerase I subunit RPA43	8.69e-19
	KEGGPW	path:ko03020|51|K03004	-
	SWISS	sp|Q9NR33|DPOE4_HUMAN DNA polymerase epsilon subunit 4 OS=Homo sapiens GN=POLE4 PE=1 SV=2	1e-13	67.4
	KEGG	loa:LOAG_07058 hypothetical protein	1.21e-75	234
	NR	gi|1233060233|gb|OZC06550.1| hypothetical protein X798_06467 [Onchocerca flexuosa]	5.41e-84	258
	IPRO	PANTHER|PTHR10252:SF79|-|-|7|91|	1.4e-20
	IPRO	Pfam|PF00808|IPR003958|Transcription factor CBF/NF-Y/archaeal histone domain|15|78|-	7.6e-13
	IPRO	Gene3D|G3DSA:1.10.20.10|IPR009072|Histone-fold|2|92|GO:0046982	1.5e-18
	IPRO	PANTHER|PTHR10252|-|-|7|91|	1.4e-20
	IPRO	SUPERFAMILY|SSF47113|IPR009072|Histone-fold|16|91|GO:0046982	1.06e-16
DIM_00040_1s	KEGGBR	br:ko03019|K18723|nucleoporin GLE1|Messenger RNA biogenesis|Messenger RNA Biogenesis|Eukaryotic type|mRNA surveillance and transport factors|Transport factors|Nuclear pore complex| GLE1; nucleoporin GLE1	5.01e-123
	KEGGBR	br:ko01000|K18723|nucleoporin GLE1|Enzymes|	5.01e-123
	KEGGBR	br:ko00001|K18723|nucleoporin GLE1|KEGG Orthology (KO)|KO|09120 Genetic Information Processing|09122 Translation|03013 RNA transport [PATH:ko03013]| GLE1; nucleoporin GLE1	5.01e-123
	KEGGPW	path:ko03013|142|K18723	-
	KEGGPW	path:ko03015|63|K18723	-
	KEGGPW	path:ko05014|280|K18723	-
	SWISS	sp|Q6PAY8|HSDL2_XENLA Hydroxysteroid dehydrogenase-like protein 2 OS=Xenopus laevis GN=hsdl2 PE=2 SV=1	1.55e-133	390
	KEGG	bmy:Bm1_35510 oxidoreductase, short chain dehydrogenase/reductase family protein	0	644
	NR	gi|1528808387|emb|VDK71544.1| unnamed protein product [Onchocerca ochengi] >gi|1528809051|emb|VDK69551.1| unnamed protein product [Onchocerca ochengi]	0	653
	IPRO	PRINTS|PR00081|IPR002347|Short-chain dehydrogenase/reductase SDR|92|103|GO:0016491	1.5e-10
	IPRO	PRINTS|PR00081|IPR002347|Short-chain dehydrogenase/reductase SDR|11|28|GO:0016491	1.5e-10
	IPRO	PRINTS|PR00081|IPR002347|Short-chain dehydrogenase/reductase SDR|167|186|GO:0016491	1.5e-10
	IPRO	Gene3D|G3DSA:3.40.50.720|-|-|2|276|	5e-81
	IPRO	PANTHER|PTHR42808|-|-|1|287|	6.1e-146
	IPRO	CDD|cd09762|-|-|7|249|	4.82778e-161
	IPRO	SUPERFAMILY|SSF51735|IPR036291|NAD(P)-binding domain superfamily|3|247|-	5.96e-52
	IPRO	Pfam|PF00106|IPR002347|Short-chain dehydrogenase/reductase SDR|11|199|GO:0016491	7.3e-36
DIM_00041_1s	KEGGBR	br:ko01000|K12663|Delta3,5-Delta2,4-dienoyl-CoA isomerase [EC:5.3.3.21]|Enzymes|Enzyme|5. Isomerases|5.3 Intramolecular oxidoreductases|5.3.3 Transposing C=C bonds|5.3.3.21 Delta3,5-Delta2,4-dienoyl-CoA isomerase| ECH1; Delta3,5-Delta2,4-dienoyl-CoA isomerase [EC:5.3.3.21]	0
	KEGGBR	br:ko00001|K12663|Delta3,5-Delta2,4-dienoyl-CoA isomerase [EC:5.3.3.21]|KEGG Orthology (KO)|KO|09140 Cellular Processes|09141 Transport and catabolism|04146 Peroxisome [PATH:ko04146]| ECH1; Delta3,5-Delta2,4-dienoyl-CoA isomerase [EC:5.3.3.21]	0
	KEGGPW	path:ko04146|73|K12663	-
	SWISS	sp|Q62651|ECH1_RAT Delta(3,5)-Delta(2,4)-dienoyl-CoA isomerase, mitochondrial OS=Rattus norvegicus GN=Ech1 PE=1 SV=2	2.6e-89	272
	KEGG	loa:LOAG_07056 enoyl-CoA hydratase/isomerase	0	511
	NR	gi|1233060231|gb|OZC06548.1| enoyl-CoA hydratase/isomerase family protein [Onchocerca flexuosa]	0	530
	IPRO	SUPERFAMILY|SSF52096|IPR029045|ClpP/crotonase-like domain superfamily|34|299|-	1.43e-64
	IPRO	Pfam|PF00378|IPR001753|Enoyl-CoA hydratase/isomerase|37|299|GO:0003824	1.5e-37
	IPRO	Gene3D|G3DSA:1.10.12.10|IPR014748|Enoyl-CoA hydratase, C-terminal|243|298|-	1.1e-20
	IPRO	PANTHER|PTHR43149|-|-|16|301|	4e-98
	IPRO	PANTHER|PTHR43149:SF2|-|-|16|301|	4e-98
	IPRO	CDD|cd06558|-|-|34|240|	1.43533e-56
	IPRO	Gene3D|G3DSA:3.90.226.10|-|-|27|241|	5.3e-56
DIM_00042_1s	KEGGBR	br:ko02000|K07299|MFS transporter, SP family, solute carrier family 2 (facilitated glucose transporter), member 1|Transport system|br:ko02000|Solute carrier family (SLC)|SLC2: Facilitative GLUT transporter| SLC2A1, GLUT1; MFS transporter, SP family, solute carrier family 2 (facilitated glucose transporter), member 1	1.47e-91
	KEGGBR	br:ko01000|K07299|MFS transporter, SP family, solute carrier family 2 (facilitated glucose transporter), member 1|Enzymes|	1.47e-91
	KEGGBR	br:ko00001|K07299|MFS transporter, SP family, solute carrier family 2 (facilitated glucose transporter), member 1|KEGG Orthology (KO)|KO|09130 Environmental Information Processing|09132 Signal transduction|04066 HIF-1 signaling pathway [PATH:ko04066]| SLC2A1, GLUT1; MFS transporter, SP family, solute carrier family 2 (facilitated glucose transporter), member 1	1.47e-91
	KEGGBR	br:ko00001|K07299|MFS transporter, SP family, solute carrier family 2 (facilitated glucose transporter), member 1|KEGG Orthology (KO)|KO|09130 Environmental Information Processing|09132 Signal transduction|04066 HIF-1 signaling pathway [PATH:ko04066]| SLC2A1, GLUT1; MFS transporter, SP family, solute carrier family 2 (facilitated glucose transporter), member 1	1.47e-91
	KEGGPW	path:ko04066|76|K07299	-
	KEGGPW	path:ko04911|68|K07299	-
	KEGGPW	path:ko04919|91|K07299	-
	KEGGPW	path:ko04920|53|K07299	-
	KEGGPW	path:ko04922|57|K07299	-
	KEGGPW	path:ko04931|74|K07299	-
	KEGGPW	path:ko04976|62|K07299	-
	KEGGPW	path:ko05166|182|K07299	-
	KEGGPW	path:ko05200|417|K07299	-
	KEGGPW	path:ko05211|56|K07299	-
	KEGGPW	path:ko05230|49|K07299	-
	SWISS	sp|O44827|FGT1_CAEEL Facilitated glucose transporter protein 1 OS=Caenorhabditis elegans GN=fgt-1 PE=1 SV=2	1.71e-42	149
	KEGG	loa:LOAG_09566 sugar transporter	1.47e-91	280
	NR	gi|1511230833|emb|VBB30748.1| unnamed protein product [Acanthocheilonema viteae]	6.54e-91	280
	IPRO	SUPERFAMILY|SSF103473|IPR036259|MFS transporter superfamily|3|126|-	3.53e-12
	IPRO	PANTHER|PTHR23503|-|-|5|130|	1.3e-38
	IPRO	Pfam|PF00083|IPR005828|Major facilitator, sugar transporter-like|4|126|GO:0016021|GO:0022857|GO:0055085	1.3e-29
	IPRO	Gene3D|G3DSA:1.20.1250.20|IPR036259|MFS transporter superfamily|1|130|-	8.4e-34
	IPRO	PANTHER|PTHR23503:SF113|-|-|5|130|	1.3e-38
	SIGNALPTM	Y
	TMHMM	Y
DIM_00043_1s	KEGGBR	br:ko02000|K07299|MFS transporter, SP family, solute carrier family 2 (facilitated glucose transporter), member 1|Transport system|br:ko02000|Solute carrier family (SLC)|SLC2: Facilitative GLUT transporter| SLC2A1, GLUT1; MFS transporter, SP family, solute carrier family 2 (facilitated glucose transporter), member 1	1.52e-132
	KEGGBR	br:ko01000|K07299|MFS transporter, SP family, solute carrier family 2 (facilitated glucose transporter), member 1|Enzymes|	1.52e-132
	KEGGBR	br:ko00001|K07299|MFS transporter, SP family, solute carrier family 2 (facilitated glucose transporter), member 1|KEGG Orthology (KO)|KO|09130 Environmental Information Processing|09132 Signal transduction|04066 HIF-1 signaling pathway [PATH:ko04066]| SLC2A1, GLUT1; MFS transporter, SP family, solute carrier family 2 (facilitated glucose transporter), member 1	1.52e-132
	KEGGPW	path:ko04066|76|K07299	-
	KEGGPW	path:ko04911|68|K07299	-
	KEGGPW	path:ko04919|91|K07299	-
	KEGGPW	path:ko04920|53|K07299	-
	KEGGPW	path:ko04922|57|K07299	-
	KEGGPW	path:ko04931|74|K07299	-
	KEGGPW	path:ko04976|62|K07299	-
	KEGGPW	path:ko05166|182|K07299	-
	KEGGPW	path:ko05200|417|K07299	-
	KEGGPW	path:ko05211|56|K07299	-
	KEGGPW	path:ko05230|49|K07299	-
	SWISS	sp|O44827|FGT1_CAEEL Facilitated glucose transporter protein 1 OS=Caenorhabditis elegans GN=fgt-1 PE=1 SV=2	7.6e-64	209
	KEGG	bmy:Bm1_35495 Sugar transporter family protein	1.52e-132	388
	NR	gi|671409462|emb|CDP97357.1| Bm4654, isoform c [Brugia malayi]	1.62e-132	387
	IPRO	Pfam|PF00083|IPR005828|Major facilitator, sugar transporter-like|1|175|GO:0016021|GO:0022857|GO:0055085	1.4e-46
	IPRO	Gene3D|G3DSA:1.20.1250.20|IPR036259|MFS transporter superfamily|1|183|-	2.4e-57
	IPRO	PANTHER|PTHR23503|-|-|1|181|	1.5e-74
	IPRO	ProSitePatterns|PS00217|IPR005829|Sugar transporter, conserved site|52|77|GO:0016021|GO:0022857|GO:0055085	-
	IPRO	PANTHER|PTHR23503:SF113|-|-|1|181|	1.5e-74
	IPRO	Coils|Coil|-|-|138|158|	-
	IPRO	SUPERFAMILY|SSF103473|IPR036259|MFS transporter superfamily|1|207|-	3.27e-24
	TMHMM	Y
DIM_00044_1s	KEGGBR	br:ko02000|K07299|MFS transporter, SP family, solute carrier family 2 (facilitated glucose transporter), member 1|Transport system|br:ko02000|Solute carrier family (SLC)|SLC2: Facilitative GLUT transporter| SLC2A1, GLUT1; MFS transporter, SP family, solute carrier family 2 (facilitated glucose transporter), member 1	3.71e-33
	KEGGBR	br:ko01000|K07299|MFS transporter, SP family, solute carrier family 2 (facilitated glucose transporter), member 1|Enzymes|	3.71e-33
	KEGGBR	br:ko00001|K07299|MFS transporter, SP family, solute carrier family 2 (facilitated glucose transporter), member 1|KEGG Orthology (KO)|KO|09130 Environmental Information Processing|09132 Signal transduction|04066 HIF-1 signaling pathway [PATH:ko04066]| SLC2A1, GLUT1; MFS transporter, SP family, solute carrier family 2 (facilitated glucose transporter), member 1	3.71e-33
	KEGGPW	path:ko04066|76|K07299	-
	KEGGPW	path:ko04911|68|K07299	-
	KEGGPW	path:ko04919|91|K07299	-
	KEGGPW	path:ko04920|53|K07299	-
	KEGGPW	path:ko04922|57|K07299	-
	KEGGPW	path:ko04931|74|K07299	-
	KEGGPW	path:ko04976|62|K07299	-
	KEGGPW	path:ko05166|182|K07299	-
	KEGGPW	path:ko05200|417|K07299	-
	KEGGPW	path:ko05211|56|K07299	-
	KEGGPW	path:ko05230|49|K07299	-
	KEGG	loa:LOAG_09566 sugar transporter	3.71e-33	126
	NR	gi|1528630113|emb|VDM92867.1| unnamed protein product, partial [Litomosoides sigmodontis]	6.74e-35	123
DIM_00044_2s	KEGGBR	br:ko02000|K07299|MFS transporter, SP family, solute carrier family 2 (facilitated glucose transporter), member 1|Transport system|br:ko02000|Solute carrier family (SLC)|SLC2: Facilitative GLUT transporter| SLC2A1, GLUT1; MFS transporter, SP family, solute carrier family 2 (facilitated glucose transporter), member 1	8.2e-39
	KEGGBR	br:ko01000|K07299|MFS transporter, SP family, solute carrier family 2 (facilitated glucose transporter), member 1|Enzymes|	8.2e-39
	KEGGBR	br:ko00001|K07299|MFS transporter, SP family, solute carrier family 2 (facilitated glucose transporter), member 1|KEGG Orthology (KO)|KO|09130 Environmental Information Processing|09132 Signal transduction|04066 HIF-1 signaling pathway [PATH:ko04066]| SLC2A1, GLUT1; MFS transporter, SP family, solute carrier family 2 (facilitated glucose transporter), member 1	8.2e-39
	KEGGPW	path:ko04066|76|K07299	-
	KEGGPW	path:ko04911|68|K07299	-
	KEGGPW	path:ko04919|91|K07299	-
	KEGGPW	path:ko04920|53|K07299	-
	KEGGPW	path:ko04922|57|K07299	-
	KEGGPW	path:ko04931|74|K07299	-
	KEGGPW	path:ko04976|62|K07299	-
	KEGGPW	path:ko05166|182|K07299	-
	KEGGPW	path:ko05200|417|K07299	-
	KEGGPW	path:ko05211|56|K07299	-
	KEGGPW	path:ko05230|49|K07299	-
	SWISS	sp|O44827|FGT1_CAEEL Facilitated glucose transporter protein 1 OS=Caenorhabditis elegans GN=fgt-1 PE=1 SV=2	5.86e-09	53.5
	KEGG	loa:LOAG_09566 sugar transporter	8.2e-39	139
	NR	gi|1528630113|emb|VDM92867.1| unnamed protein product, partial [Litomosoides sigmodontis]	2.41e-40	135
DIM_00045_1s	KEGGBR	br:ko01000|K00297|methylenetetrahydrofolate reductase (NADPH) [EC:1.5.1.20]|Enzymes|Enzyme|1. Oxidoreductases|1.5 Acting on the CH-NH group of donors|1.5.1 With NAD+ or NADP+ as acceptor|1.5.1.20 methylenetetrahydrofolate reductase [NAD(P)H]| metF, MTHFR; methylenetetrahydrofolate reductase (NADPH) [EC:1.5.1.20]	0
	KEGGBR	br:ko00001|K00297|methylenetetrahydrofolate reductase (NADPH) [EC:1.5.1.20]|KEGG Orthology (KO)|KO|09100 Metabolism|09102 Energy metabolism|00720 Carbon fixation pathways in prokaryotes [PATH:ko00720]| metF, MTHFR; methylenetetrahydrofolate reductase (NADPH) [EC:1.5.1.20]	0
	KEGGPW	path:ko00670|37|K00297	-
	KEGGPW	path:ko00720|106|K00297	-
	KEGGPW	path:ko00720|106|K00297	-
	KEGGPW	path:ko00720|106|K00297	-
	KEGGPW	path:ko00720|106|K00297	-
	KEGGPW	path:ko01523|26|K00297	-
	SWISS	sp|Q17693|MTHR_CAEEL Probable methylenetetrahydrofolate reductase OS=Caenorhabditis elegans GN=mthf-1 PE=3 SV=2	0	767
	KEGG	loa:LOAG_08597 methylenetetrahydrofolate reductase	0	1271
	NR	gi|1233060228|gb|OZC06545.1| hypothetical protein X798_06462 [Onchocerca flexuosa]	0	1274
	IPRO	SUPERFAMILY|SSF51730|IPR029041|FAD-linked oxidoreductase-like|71|363|-	1.49e-83
	IPRO	Gene3D|G3DSA:3.20.20.220|-|-|64|368|	1.4e-105
	IPRO	PANTHER|PTHR45754:SF3|-|-|68|656|	1.8e-228
	IPRO	PANTHER|PTHR45754|-|-|68|656|	1.8e-228
	IPRO	CDD|cd00537|IPR003171|Methylenetetrahydrofolate reductase-like|83|359|GO:0004489|GO:0006555	9.73269e-101
	IPRO	Pfam|PF02219|IPR003171|Methylenetetrahydrofolate reductase-like|71|360|GO:0004489|GO:0006555	2.1e-100
	IPRO	TIGRFAM|TIGR00677|IPR004621|Eukaryotic-type methylenetetrahydrofolate reductase|82|364|GO:0004489|GO:0006555	2.2e-93
DIM_00046_1s	KEGGBR	br:ko00536|K19721|collagen type V/XI/XXIV/XXVII, alpha|Glycosaminoglycan binding proteins|GAG|Heparan sulfate / Haparin|Extracellular matrix molecules| COL5AS; collagen type V/XI/XXIV/XXVII, alpha	1.48e-13
	KEGGBR	br:ko01000|K19721|collagen type V/XI/XXIV/XXVII, alpha|Enzymes|	1.48e-13
	KEGGBR	br:ko00001|K19721|collagen type V/XI/XXIV/XXVII, alpha|KEGG Orthology (KO)|KO|09150 Organismal Systems|09154 Digestive system|04974 Protein digestion and absorption [PATH:ko04974]| COL5AS; collagen type V/XI/XXIV/XXVII, alpha	1.48e-13
	KEGGPW	path:ko04974|66|K19721	-
	SWISS	sp|A5PJQ2|SCAR5_BOVIN Scavenger receptor class A member 5 OS=Bos taurus GN=SCARA5 PE=2 SV=1	9.34e-09	53.9
	KEGG	loa:LOAG_09634 hypothetical protein	1.6e-25	97.4
	NR	gi|312086773|ref|XP_003145209.1| hypothetical protein LOAG_09634 [Loa loa] >gi|307759626|gb|EFO18860.1| hypothetical protein LOAG_09634 [Loa loa]	2.75e-24	97.4
	IPRO	Pfam|PF01391|IPR008160|Collagen triple helix repeat|28|84|-	6.2e-09
	IPRO	MobiDBLite|mobidb-lite|-|-|21|94|	-
	IPRO	MobiDBLite|mobidb-lite|-|-|21|35|	-
	IPRO	PANTHER|PTHR15427:SF26|IPR037572|Complement C1q subcomponent subunit A|9|90|GO:0006958	5.4e-12
	IPRO	PANTHER|PTHR15427|-|-|9|90|	5.4e-12
	SIGNALP	Y
DIM_00047_1s	KEGGBR	br:ko00536|K19721|collagen type V/XI/XXIV/XXVII, alpha|Glycosaminoglycan binding proteins|GAG|Heparan sulfate / Haparin|Extracellular matrix molecules| COL5AS; collagen type V/XI/XXIV/XXVII, alpha	7.36e-14
	KEGGBR	br:ko01000|K19721|collagen type V/XI/XXIV/XXVII, alpha|Enzymes|	7.36e-14
	KEGGBR	br:ko00001|K19721|collagen type V/XI/XXIV/XXVII, alpha|KEGG Orthology (KO)|KO|09150 Organismal Systems|09154 Digestive system|04974 Protein digestion and absorption [PATH:ko04974]| COL5AS; collagen type V/XI/XXIV/XXVII, alpha	7.36e-14
	KEGGPW	path:ko04974|66|K19721	-
	SWISS	sp|A5PJQ2|SCAR5_BOVIN Scavenger receptor class A member 5 OS=Bos taurus GN=SCARA5 PE=2 SV=1	6.02e-09	54.7
	KEGG	loa:LOAG_09634 hypothetical protein	1.9e-25	97.1
	NR	gi|312086773|ref|XP_003145209.1| hypothetical protein LOAG_09634 [Loa loa] >gi|307759626|gb|EFO18860.1| hypothetical protein LOAG_09634 [Loa loa]	3.27e-24	97.1
	IPRO	PANTHER|PTHR15427:SF26|IPR037572|Complement C1q subcomponent subunit A|9|90|GO:0006958	9.5e-12
	IPRO	PANTHER|PTHR15427|-|-|9|90|	9.5e-12
	IPRO	MobiDBLite|mobidb-lite|-|-|22|94|	-
	IPRO	Pfam|PF01391|IPR008160|Collagen triple helix repeat|28|84|-	5.2e-09
	SIGNALP	Y
DIM_00048_1s	KEGG	loa:LOAG_05559 hypothetical protein, variant	8.68e-116	338
	NR	gi|1528745459|emb|VDO27605.1| unnamed protein product [Onchocerca flexuosa]	1.24e-131	381
	IPRO	MobiDBLite|mobidb-lite|-|-|169|199|	-
	IPRO	MobiDBLite|mobidb-lite|-|-|18|35|	-
	IPRO	MobiDBLite|mobidb-lite|-|-|18|61|	-
	IPRO	MobiDBLite|mobidb-lite|-|-|166|232|	-
	IPRO	MobiDBLite|mobidb-lite|-|-|206|232|	-
DIM_00049_1s	KEGGBR	br:ko01001|K05110|Eph receptor B1 [EC:2.7.10.1]|Protein kinases|Kinase|Receptor tyrosine kinases (RTK)|EPH family [OT]| EPHB1, ELK, NET; Eph receptor B1 [EC:2.7.10.1]	0
	KEGGBR	br:ko01000|K05110|Eph receptor B1 [EC:2.7.10.1]|Enzymes|Enzyme|2. Transferases|2.7 Transferring phosphorus-containing groups|2.7.10 Protein-tyrosine kinases|2.7.10.1 receptor protein-tyrosine kinase| EPHB1, ELK, NET; Eph receptor B1 [EC:2.7.10.1]	0
	KEGGBR	br:ko00001|K05110|Eph receptor B1 [EC:2.7.10.1]|KEGG Orthology (KO)|KO|09150 Organismal Systems|09158 Development and regeneration|04360 Axon guidance [PATH:ko04360]| EPHB1, ELK, NET; Eph receptor B1 [EC:2.7.10.1]	0
	KEGGPW	path:ko04360|127|K05110	-
	KEGGPW	path:ko04361|59|K05110	-
	SWISS	sp|O61460|VAB1_CAEEL Ephrin receptor 1 OS=Caenorhabditis elegans GN=vab-1 PE=1 SV=1	0	758
	KEGG	loa:LOAG_17735 CBR-VAB-1 protein	0	1385
	NR	gi|671416436|emb|CDQ03391.1| BMA-VAB-1, isoform f [Brugia malayi]	0	1813
	IPRO	Pfam|PF07714|IPR001245|Serine-threonine/tyrosine-protein kinase, catalytic domain|686|950|GO:0004672|GO:0006468	8e-93
	IPRO	PANTHER|PTHR24416|-|-|42|1043|	2.2e-227
	IPRO	SUPERFAMILY|SSF56112|IPR011009|Protein kinase-like domain superfamily|685|977|-	2.83e-78
	IPRO	SMART|SM00615|IPR001090|Ephrin receptor ligand binding domain|39|217|GO:0005515	2.7e-53
	IPRO	CDD|cd10319|-|-|40|216|	3.90547e-71
	IPRO	Pfam|PF01404|IPR001090|Ephrin receptor ligand binding domain|40|217|GO:0005515	3.2e-45
	IPRO	Pfam|PF14575|IPR027936|Ephrin receptor, transmembrane domain|577|682|-	1.8e-13
	IPRO	Gene3D|G3DSA:1.10.510.10|-|-|774|963|	5.2e-58
	IPRO	PIRSF|PIRSF000666|IPR016257|Ephrin receptor type-A /type-B|13|1064|GO:0005003|GO:0005524|GO:0005887|GO:0006468|GO:0007169	0
	IPRO	Gene3D|G3DSA:2.60.40.10|IPR013783|Immunoglobulin-like fold|346|445|-	2.4e-12
	IPRO	Gene3D|G3DSA:2.10.50.10|-|-|281|345|	5.5e-13
	IPRO	PANTHER|PTHR24416:SF539|-|-|42|1043|	2.2e-227
	IPRO	Gene3D|G3DSA:3.30.200.20|-|-|653|772|	3.3e-37
	IPRO	Gene3D|G3DSA:2.60.120.260|-|-|36|219|	3.1e-58
	IPRO	Gene3D|G3DSA:2.60.40.10|IPR013783|Immunoglobulin-like fold|451|533|-	9.9e-10
	IPRO	SMART|SM00219|IPR020635|Tyrosine-protein kinase, catalytic domain|685|950|GO:0004713|GO:0006468	1.4e-128
	IPRO	SUPERFAMILY|SSF49785|IPR008979|Galactose-binding-like domain superfamily|40|215|-	6.8e-43
	IPRO	SUPERFAMILY|SSF49265|IPR036116|Fibronectin type III superfamily|346|536|GO:0005515	3.3e-20
	IPRO	ProSitePatterns|PS00109|IPR008266|Tyrosine-protein kinase, active site|814|826|GO:0004672|GO:0006468	-
	IPRO	Gene3D|G3DSA:2.60.40.1770|-|-|220|279|	9.6e-17
	IPRO	ProSitePatterns|PS00107|IPR017441|Protein kinase, ATP binding site|691|724|GO:0005524	-
	IPRO	PRINTS|PR00109|IPR001245|Serine-threonine/tyrosine-protein kinase, catalytic domain|921|943|GO:0004672|GO:0006468	2.4e-33
	IPRO	PRINTS|PR00109|IPR001245|Serine-threonine/tyrosine-protein kinase, catalytic domain|858|868|GO:0004672|GO:0006468	2.4e-33
	IPRO	PRINTS|PR00109|IPR001245|Serine-threonine/tyrosine-protein kinase, catalytic domain|808|826|GO:0004672|GO:0006468	2.4e-33
	IPRO	PRINTS|PR00109|IPR001245|Serine-threonine/tyrosine-protein kinase, catalytic domain|877|899|GO:0004672|GO:0006468	2.4e-33
	IPRO	PRINTS|PR00109|IPR001245|Serine-threonine/tyrosine-protein kinase, catalytic domain|770|783|GO:0004672|GO:0006468	2.4e-33
DIM_00050_1s	KEGG	loa:LOAG_09635 hypothetical protein	1.12e-10	58.9
	NR	gi|1528787167|emb|VDN00485.1| unnamed protein product, partial [Onchocerca ochengi]	7.46e-18	79.7
	IPRO	MobiDBLite|mobidb-lite|-|-|1|82|	-
DIM_00051_1s	KEGGBR	br:ko04147|K02358|elongation factor Tu|Exosome|Exosome|Exosomal proteins|Exosomal proteins of haemopoietic cells (B-cell, T-cell, DC-cell, reticulocyte, and mast cell)| tuf, TUFM; elongation factor Tu	1.52e-27
	KEGGBR	br:ko03012|K02358|elongation factor Tu|Translation factors|Translation factors|Eukaryotic type|Elongation factors| tuf, TUFM; elongation factor Tu	1.52e-27
	KEGGBR	br:ko03029|K02358|elongation factor Tu|Mitochondrial biogenesis|br:ko03029|Mitochondrial DNA transcription, translation, and replication factors|Mitochondrial transcription and translation factors|Mitochondrial translation factors| tuf, TUFM; elongation factor Tu	1.52e-27
	KEGGBR	br:ko01000|K02358|elongation factor Tu|Enzymes|	1.52e-27
	KEGGBR	br:ko00001|K02358|elongation factor Tu|KEGG Orthology (KO)|KO|09150 Organismal Systems|09159 Environmental adaptation|04626 Plant-pathogen interaction [PATH:ko04626]| tuf, TUFM; elongation factor Tu	1.52e-27
	KEGGPW	path:ko04626|86|K02358	-
	SWISS	sp|Q5GSU2|EFTU1_WOLTR Elongation factor Tu 1 OS=Wolbachia sp. subsp. Brugia malayi (strain TRS) GN=tuf1 PE=3 SV=1	2.55e-34	123
	KEGG	mis:MICPUN_90282 predicted protein	1.52e-27	109
	NR	gi|1214741305|gb|OWZ25666.1| elongation factor Tu, partial [Wolbachia endosymbiont of Wuchereria bancrofti]	1.34e-33	121
	IPRO	SUPERFAMILY|SSF50465|IPR009001|Translation elongation factor EF1A/initiation factor IF2gamma, C-terminal|20|79|-	6e-22
	IPRO	CDD|cd03707|-|-|22|79|	2.03613e-42
	IPRO	Gene3D|G3DSA:2.40.30.10|-|-|22|81|	6.6e-27
	IPRO	PANTHER|PTHR43721:SF5|-|-|19|78|	1.2e-23
	IPRO	Pfam|PF03143|IPR004160|Translation elongation factor EFTu/EF1A, C-terminal|20|79|-	1.6e-22
	IPRO	PANTHER|PTHR43721|-|-|19|78|	1.2e-23
DIM_00052_1s	KEGGBR	br:ko04147|K06237|collagen type IV alpha|Exosome|Exosome|Exosomal proteins|Exosomal proteins of other cancer cells| COL4A; collagen type IV alpha	3.79e-20
	KEGGBR	br:ko00536|K06237|collagen type IV alpha|Glycosaminoglycan binding proteins|GAG|Heparan sulfate / Haparin|Extracellular matrix molecules| COL4A; collagen type IV alpha	3.79e-20
	KEGGBR	br:ko01000|K06237|collagen type IV alpha|Enzymes|	3.79e-20
	KEGGBR	br:ko00001|K06237|collagen type IV alpha|KEGG Orthology (KO)|KO|09130 Environmental Information Processing|09132 Signal transduction|04151 PI3K-Akt signaling pathway [PATH:ko04151]| COL4A; collagen type IV alpha	3.79e-20
	KEGGPW	path:ko04151|263|K06237	-
	KEGGPW	path:ko04510|149|K06237	-
	KEGGPW	path:ko04512|65|K06237	-
	KEGGPW	path:ko04926|96|K06237	-
	KEGGPW	path:ko04933|76|K06237	-
	KEGGPW	path:ko04974|66|K06237	-
	KEGGPW	path:ko05146|87|K06237	-
	KEGGPW	path:ko05165|231|K06237	-
	KEGGPW	path:ko05200|417|K06237	-
	KEGGPW	path:ko05222|74|K06237	-
	SWISS	sp|P12114|SQT1_CAEEL Cuticle collagen sqt-1 OS=Caenorhabditis elegans GN=sqt-1 PE=3 SV=2	7.55e-29	118
	KEGG	bmy:Bm1_28755 Collagen triple helix repeat containing protein, putative	7.41e-102	313
	NR	gi|1528679497|emb|VDM10750.1| unnamed protein product [Wuchereria bancrofti]	2.04e-124	375
	IPRO	PANTHER|PTHR24637:SF283|-|-|18|344|	3e-56
	IPRO	MobiDBLite|mobidb-lite|-|-|214|268|	-
	IPRO	PANTHER|PTHR24637|-|-|18|344|	3e-56
	TMHMM	Y
DIM_00053_1s	KEGGBR	br:ko02000|K22204|bestrophin, other|Transport system|br:ko02000|Other transporters|Pores ion channels [TC:1]| BEST; bestrophin, other	0
	KEGGBR	br:ko01000|K22204|bestrophin, other|Enzymes|	0
	KEGGBR	br:ko00001|K22204|bestrophin, other|KEGG Orthology (KO)|KO|09180 Brite Hierarchies|09183 Protein families: signaling and cellular processes|02000 Transporters [BR:ko02000]| BEST; bestrophin, other	0
	SWISS	sp|Q23369|BST22_CAEEL Bestrophin homolog 22 OS=Caenorhabditis elegans GN=best-22 PE=3 SV=1	2.3e-108	337
	KEGG	loa:LOAG_12300 hypothetical protein	0	851
	NR	gi|1511226727|emb|VBB33453.1| unnamed protein product [Acanthocheilonema viteae]	0	895
	IPRO	Pfam|PF01062|IPR021134|Bestrophin/UPF0187|9|317|GO:0005254	5.4e-81
	IPRO	MobiDBLite|mobidb-lite|-|-|382|402|	-
	IPRO	MobiDBLite|mobidb-lite|-|-|483|555|	-
	IPRO	MobiDBLite|mobidb-lite|-|-|499|514|	-
	IPRO	MobiDBLite|mobidb-lite|-|-|483|498|	-
	IPRO	MobiDBLite|mobidb-lite|-|-|384|402|	-
	IPRO	Coils|Coil|-|-|497|524|	-
	IPRO	MobiDBLite|mobidb-lite|-|-|515|548|	-
	IPRO	PANTHER|PTHR10736|IPR000615|Bestrophin|1|482|-	5.5e-133
	TMHMM	Y
DIM_00054_1s	KEGGBR	br:ko03041|K13172|serine/arginine repetitive matrix protein 2|Spliceosome|br:ko03041|Other splicing related proteins|Spliceosome associated proteins (SAPs)|SR-related proteins| SRRM2, SRM300; serine/arginine repetitive matrix protein 2	0
	KEGGBR	br:ko01000|K13172|serine/arginine repetitive matrix protein 2|Enzymes|	0
	KEGGBR	br:ko00001|K13172|serine/arginine repetitive matrix protein 2|KEGG Orthology (KO)|KO|09180 Brite Hierarchies|09182 Protein families: genetic information processing|03041 Spliceosome [BR:ko03041]| SRRM2, SRM300; serine/arginine repetitive matrix protein 2	0
	SWISS	sp|Q9UQ35|SRRM2_HUMAN Serine/arginine repetitive matrix protein 2 OS=Homo sapiens GN=SRRM2 PE=1 SV=2	1.93e-27	124
	KEGG	bmy:Bm1_21275 hypothetical protein	0	703
	NR	gi|1233061611|gb|OZC07857.1| Cwf21 [Onchocerca flexuosa]	0	853
	IPRO	Coils|Coil|-|-|394|414|	-
	IPRO	MobiDBLite|mobidb-lite|-|-|569|621|	-
	IPRO	MobiDBLite|mobidb-lite|-|-|469|519|	-
	IPRO	MobiDBLite|mobidb-lite|-|-|682|700|	-
	IPRO	MobiDBLite|mobidb-lite|-|-|432|454|	-
	IPRO	MobiDBLite|mobidb-lite|-|-|520|566|	-
	IPRO	MobiDBLite|mobidb-lite|-|-|643|657|	-
	IPRO	MobiDBLite|mobidb-lite|-|-|665|681|	-
	IPRO	MobiDBLite|mobidb-lite|-|-|767|823|	-
	IPRO	Pfam|PF08312|IPR013170|mRNA splicing factor Cwf21 domain|57|98|-	3e-10
	IPRO	MobiDBLite|mobidb-lite|-|-|159|823|	-
	IPRO	MobiDBLite|mobidb-lite|-|-|231|419|	-
	IPRO	MobiDBLite|mobidb-lite|-|-|185|230|	-
	IPRO	PANTHER|PTHR34755|-|-|1|157|	3.5e-40
	IPRO	MobiDBLite|mobidb-lite|-|-|714|763|	-
	IPRO	PANTHER|PTHR34755:SF3|-|-|1|157|	3.5e-40
	IPRO	MobiDBLite|mobidb-lite|-|-|159|182|	-
	IPRO	SMART|SM01115|IPR013170|mRNA splicing factor Cwf21 domain|57|102|-	2.9e-11
DIM_00055_1s	KEGGBR	br:ko03036|K11728|nucleosome-remodeling factor subunit BPTF|Chromosome and associated proteins|Chromosome and associated proteins|Eukaryotic type|Chromatin remodeling factors|NuRF complex| BPTF, E(bx); nucleosome-remodeling factor subunit BPTF	0
	KEGGBR	br:ko01000|K11728|nucleosome-remodeling factor subunit BPTF|Enzymes|	0
	KEGGBR	br:ko00001|K11728|nucleosome-remodeling factor subunit BPTF|KEGG Orthology (KO)|KO|09180 Brite Hierarchies|09182 Protein families: genetic information processing|03036 Chromosome and associated proteins [BR:ko03036]| BPTF, E(bx); nucleosome-remodeling factor subunit BPTF	0
	SWISS	sp|Q6BER5|NU301_CAEEL Nucleosome-remodeling factor subunit NURF301-like OS=Caenorhabditis elegans GN=nurf-1 PE=1 SV=2	1.53e-148	516
	KEGG	bmy:Bm1_11520 PHD-finger family protein	0	3502
	NR	gi|1233061612|gb|OZC07858.1| hypothetical protein X798_05169 [Onchocerca flexuosa]	0	3551
	IPRO	SMART|SM00571|IPR018501|DDT domain|177|237|-	2.4e-12
	IPRO	MobiDBLite|mobidb-lite|-|-|1167|1186|	-
	IPRO	SUPERFAMILY|SSF57903|IPR011011|Zinc finger, FYVE/PHD-type|1927|1980|-	1.62e-13
	IPRO	SUPERFAMILY|SSF47370|IPR036427|Bromodomain-like superfamily|2050|2161|GO:0005515	1.28e-35
	IPRO	MobiDBLite|mobidb-lite|-|-|1|139|	-
	IPRO	MobiDBLite|mobidb-lite|-|-|68|96|	-
	IPRO	Pfam|PF02791|IPR018501|DDT domain|182|234|-	3.1e-11
	IPRO	PRINTS|PR00503|IPR001487|Bromodomain|2121|2140|GO:0005515	1.4e-16
	IPRO	PRINTS|PR00503|IPR001487|Bromodomain|2103|2121|GO:0005515	1.4e-16
	IPRO	PRINTS|PR00503|IPR001487|Bromodomain|2073|2086|GO:0005515	1.4e-16
	IPRO	PRINTS|PR00503|IPR001487|Bromodomain|2087|2103|GO:0005515	1.4e-16
	IPRO	CDD|cd05509|-|-|2057|2157|	1.15728e-47
	IPRO	Pfam|PF00439|IPR001487|Bromodomain|2065|2144|GO:0005515	7.7e-23
	IPRO	Pfam|PF00628|IPR019787|Zinc finger, PHD-finger|1988|2035|-	3.4e-10
	IPRO	ProSitePatterns|PS00633|IPR018359|Bromodomain, conserved site|2075|2132|-	-
	IPRO	MobiDBLite|mobidb-lite|-|-|1874|1889|	-
	IPRO	MobiDBLite|mobidb-lite|-|-|1227|1252|	-
	IPRO	Gene3D|G3DSA:3.30.40.10|IPR013083|Zinc finger, RING/FYVE/PHD-type|1918|1982|-	3e-19
	IPRO	Gene3D|G3DSA:3.30.40.10|IPR013083|Zinc finger, RING/FYVE/PHD-type|1983|2045|-	3.3e-22
	IPRO	MobiDBLite|mobidb-lite|-|-|13|29|	-
	IPRO	ProSitePatterns|PS01359|IPR019786|Zinc finger, PHD-type, conserved site|331|370|-	-
	IPRO	SUPERFAMILY|SSF57903|IPR011011|Zinc finger, FYVE/PHD-type|1983|2039|-	1.88e-15
	IPRO	MobiDBLite|mobidb-lite|-|-|45|67|	-
	IPRO	MobiDBLite|mobidb-lite|-|-|911|932|	-
	IPRO	Gene3D|G3DSA:1.20.920.10|IPR036427|Bromodomain-like superfamily|2058|2177|GO:0005515	2.1e-34
	IPRO	SUPERFAMILY|SSF57903|IPR011011|Zinc finger, FYVE/PHD-type|328|377|-	3.1e-11
	IPRO	MobiDBLite|mobidb-lite|-|-|1537|1563|	-
	IPRO	CDD|cd15560|-|-|1988|2034|	2.12962e-28
	IPRO	MobiDBLite|mobidb-lite|-|-|1903|1921|	-
	IPRO	MobiDBLite|mobidb-lite|-|-|1854|1872|	-
	IPRO	SMART|SM00249|IPR001965|Zinc finger, PHD-type|1988|2035|-	1.4e-09
	IPRO	SMART|SM00297|IPR001487|Bromodomain|2051|2159|GO:0005515	9e-38
	IPRO	Gene3D|G3DSA:3.30.40.10|IPR013083|Zinc finger, RING/FYVE/PHD-type|316|396|-	1.3e-12
	IPRO	MobiDBLite|mobidb-lite|-|-|1158|1204|	-
	IPRO	MobiDBLite|mobidb-lite|-|-|1849|1921|	-
	IPRO	MobiDBLite|mobidb-lite|-|-|1493|1522|	-
	IPRO	PANTHER|PTHR45975|IPR038028|Nucleosome-remodeling factor subunit BPTF|1983|2160|GO:0006357|GO:0016589	4.1e-294
	IPRO	PANTHER|PTHR45975|IPR038028|Nucleosome-remodeling factor subunit BPTF|51|1980|GO:0006357|GO:0016589	4.1e-294
	IPRO	Coils|Coil|-|-|1688|1708|	-
	IPRO	MobiDBLite|mobidb-lite|-|-|1187|1204|	-
DIM_00055_2s	KEGGBR	br:ko03036|K11728|nucleosome-remodeling factor subunit BPTF|Chromosome and associated proteins|Chromosome and associated proteins|Eukaryotic type|Chromatin remodeling factors|NuRF complex| BPTF, E(bx); nucleosome-remodeling factor subunit BPTF	0
	KEGGBR	br:ko01000|K11728|nucleosome-remodeling factor subunit BPTF|Enzymes|	0
	KEGGBR	br:ko00001|K11728|nucleosome-remodeling factor subunit BPTF|KEGG Orthology (KO)|KO|09180 Brite Hierarchies|09182 Protein families: genetic information processing|03036 Chromosome and associated proteins [BR:ko03036]| BPTF, E(bx); nucleosome-remodeling factor subunit BPTF	0
	KEGGBR	br:ko00001|K11728|nucleosome-remodeling factor subunit BPTF|KEGG Orthology (KO)|KO|09180 Brite Hierarchies|09182 Protein families: genetic information processing|03036 Chromosome and associated proteins [BR:ko03036]| BPTF, E(bx); nucleosome-remodeling factor subunit BPTF	0
	SWISS	sp|Q6BER5|NU301_CAEEL Nucleosome-remodeling factor subunit NURF301-like OS=Caenorhabditis elegans GN=nurf-1 PE=1 SV=2	2.67e-67	244
	KEGG	loa:LOAG_17891 CBR-NURF-1 protein	0	957
	NR	gi|1528681071|emb|VDM09768.1| unnamed protein product [Wuchereria bancrofti]	0	976
	IPRO	PRINTS|PR00503|IPR001487|Bromodomain|612|631|GO:0005515	1.6e-18
	IPRO	PRINTS|PR00503|IPR001487|Bromodomain|594|612|GO:0005515	1.6e-18
	IPRO	PRINTS|PR00503|IPR001487|Bromodomain|564|577|GO:0005515	1.6e-18
	IPRO	PRINTS|PR00503|IPR001487|Bromodomain|578|594|GO:0005515	1.6e-18
	IPRO	MobiDBLite|mobidb-lite|-|-|340|412|	-
	IPRO	SUPERFAMILY|SSF57903|IPR011011|Zinc finger, FYVE/PHD-type|474|530|-	4.43e-16
	IPRO	SMART|SM00297|IPR001487|Bromodomain|542|650|GO:0005515	9e-38
	IPRO	SUPERFAMILY|SSF47370|IPR036427|Bromodomain-like superfamily|541|652|GO:0005515	2.62e-36
	IPRO	CDD|cd15560|-|-|479|525|	2.19647e-27
	IPRO	SMART|SM00249|IPR001965|Zinc finger, PHD-type|479|526|-	1.4e-09
	IPRO	CDD|cd05509|-|-|548|648|	3.38657e-47
	IPRO	MobiDBLite|mobidb-lite|-|-|394|412|	-
	IPRO	PANTHER|PTHR45975|IPR038028|Nucleosome-remodeling factor subunit BPTF|474|651|GO:0006357|GO:0016589	3.6e-77
	IPRO	PANTHER|PTHR45975|IPR038028|Nucleosome-remodeling factor subunit BPTF|178|471|GO:0006357|GO:0016589	3.6e-77
	IPRO	Pfam|PF00628|IPR019787|Zinc finger, PHD-finger|479|526|-	8.4e-11
	IPRO	ProSitePatterns|PS00633|IPR018359|Bromodomain, conserved site|566|623|-	-
	IPRO	Gene3D|G3DSA:3.30.40.10|IPR013083|Zinc finger, RING/FYVE/PHD-type|409|474|-	7.3e-20
	IPRO	Gene3D|G3DSA:1.20.920.10|IPR036427|Bromodomain-like superfamily|549|668|GO:0005515	4.5e-35
	IPRO	Pfam|PF00439|IPR001487|Bromodomain|556|635|GO:0005515	1.7e-23
	IPRO	Gene3D|G3DSA:3.30.40.10|IPR013083|Zinc finger, RING/FYVE/PHD-type|475|536|-	8.6e-23
	IPRO	Coils|Coil|-|-|179|199|	-
	IPRO	Coils|Coil|-|-|655|668|	-
	IPRO	MobiDBLite|mobidb-lite|-|-|365|380|	-
	IPRO	MobiDBLite|mobidb-lite|-|-|345|363|	-
	IPRO	SUPERFAMILY|SSF57903|IPR011011|Zinc finger, FYVE/PHD-type|418|471|-	4.65e-14
DIM_00055_3s	KEGGBR	br:ko03036|K11728|nucleosome-remodeling factor subunit BPTF|Chromosome and associated proteins|Chromosome and associated proteins|Eukaryotic type|Chromatin remodeling factors|NuRF complex| BPTF, E(bx); nucleosome-remodeling factor subunit BPTF	0
	KEGGBR	br:ko01000|K11728|nucleosome-remodeling factor subunit BPTF|Enzymes|	0
	KEGGBR	br:ko00001|K11728|nucleosome-remodeling factor subunit BPTF|KEGG Orthology (KO)|KO|09180 Brite Hierarchies|09182 Protein families: genetic information processing|03036 Chromosome and associated proteins [BR:ko03036]| BPTF, E(bx); nucleosome-remodeling factor subunit BPTF	0
	SWISS	sp|Q6BER5|NU301_CAEEL Nucleosome-remodeling factor subunit NURF301-like OS=Caenorhabditis elegans GN=nurf-1 PE=1 SV=2	1.75e-151	515
	KEGG	bmy:Bm1_11520 PHD-finger family protein	0	2557
	NR	gi|1233061612|gb|OZC07858.1| hypothetical protein X798_05169 [Onchocerca flexuosa]	0	2672
	IPRO	SMART|SM00571|IPR018501|DDT domain|177|237|-	2.4e-12
	IPRO	MobiDBLite|mobidb-lite|-|-|1167|1186|	-
	IPRO	MobiDBLite|mobidb-lite|-|-|1|139|	-
	IPRO	MobiDBLite|mobidb-lite|-|-|68|96|	-
	IPRO	PANTHER|PTHR45975|IPR038028|Nucleosome-remodeling factor subunit BPTF|51|1401|GO:0006357|GO:0016589	1.7e-208
	IPRO	SUPERFAMILY|SSF57903|IPR011011|Zinc finger, FYVE/PHD-type|328|377|-	2.1e-11
	IPRO	MobiDBLite|mobidb-lite|-|-|1227|1252|	-
	IPRO	Pfam|PF02791|IPR018501|DDT domain|182|234|-	2.1e-11
	IPRO	Gene3D|G3DSA:3.30.40.10|IPR013083|Zinc finger, RING/FYVE/PHD-type|316|396|-	9.1e-13
	IPRO	MobiDBLite|mobidb-lite|-|-|13|29|	-
	IPRO	ProSitePatterns|PS01359|IPR019786|Zinc finger, PHD-type, conserved site|331|370|-	-
	IPRO	MobiDBLite|mobidb-lite|-|-|45|67|	-
	IPRO	MobiDBLite|mobidb-lite|-|-|1158|1204|	-
	IPRO	MobiDBLite|mobidb-lite|-|-|1493|1522|	-
	IPRO	MobiDBLite|mobidb-lite|-|-|911|932|	-
	IPRO	MobiDBLite|mobidb-lite|-|-|1187|1204|	-
DIM_00056_1s	KEGGBR	br:ko01000|K01939|adenylosuccinate synthase [EC:6.3.4.4]|Enzymes|Enzyme|6. Ligases|6.3 Forming carbon-nitrogen bonds|6.3.4 Other carbon-nitrogen ligases|6.3.4.4 adenylosuccinate synthase| purA, ADSS; adenylosuccinate synthase [EC:6.3.4.4]	2.29e-21
	KEGGBR	br:ko00001|K01939|adenylosuccinate synthase [EC:6.3.4.4]|KEGG Orthology (KO)|KO|09100 Metabolism|09104 Nucleotide metabolism|00230 Purine metabolism [PATH:ko00230]| purA, ADSS; adenylosuccinate synthase [EC:6.3.4.4]	2.29e-21
	KEGGPW	path:ko00230|210|K01939	-
	KEGGPW	path:ko00250|70|K01939	-
	KEGGPW	path:ko00250|70|K01939	-
	SWISS	sp|C0R2U5|PURA_WOLWR Adenylosuccinate synthetase OS=Wolbachia sp. subsp. Drosophila simulans (strain wRi) GN=purA PE=3 SV=1	2.31e-43	149
	KEGG	phd:102338306 adenylosuccinate synthetase 1, chloroplastic-like	2.92e-27	109
	NR	gi|504682148|ref|WP_014869250.1| adenylosuccinate synthase [Wolbachia endosymbiont of Onchocerca ochengi] >gi|398650295|emb|CCF78465.1| adenylosuccinate synthetase [Wolbachia endosymbiont of Onchocerca ochengi]	1.4e-43	156
	IPRO	SUPERFAMILY|SSF52540|IPR027417|P-loop containing nucleoside triphosphate hydrolase|7|90|-	1.91e-25
	IPRO	Pfam|PF00709|IPR001114|Adenylosuccinate synthetase|7|90|GO:0004019|GO:0005525|GO:0006164	1.9e-27
	IPRO	PANTHER|PTHR11846|IPR001114|Adenylosuccinate synthetase|7|90|GO:0004019|GO:0005525|GO:0006164	5e-21
	IPRO	Gene3D|G3DSA:3.90.170.10|IPR042111|Adenylosuccinate synthetase, domain 3|3|101|-	1e-29
DIM_00057_1s	KEGG	loa:LOAG_14140 hypothetical protein	6.63e-68	214
	NR	gi|1528721877|emb|VDO69854.1| unnamed protein product [Onchocerca flexuosa]	2.64e-79	244
	IPRO	MobiDBLite|mobidb-lite|-|-|188|217|	-
DIM_00058_1s
DIM_00059_1s	KEGGBR	br:ko03036|K11294|nucleolin|Chromosome and associated proteins|Chromosome and associated proteins|Eukaryotic type|Nucleosome assembly factors|Histone chaperones|Other Histone chaperones and regulators| NCL, NSR1; nucleolin	0
	KEGGBR	br:ko01000|K11294|nucleolin|Enzymes|	0
	KEGGBR	br:ko03009|K11294|nucleolin|Ribosome biogenesis|Ribosome biogenesis|Eukaryotic type|90S particles|Other 90S particles| NCL, NSR1; nucleolin	0
	KEGGBR	br:ko00001|K11294|nucleolin|KEGG Orthology (KO)|KO|09160 Human Diseases|09171 Infectious disease: bacterial|05130 Pathogenic Escherichia coli infection [PATH:ko05130]| NCL, NSR1; nucleolin	0
	KEGGPW	path:ko05130|150|K11294	-
	SWISS	sp|P0C6U3|R1A_CVHN1 Replicase polyprotein 1a OS=Human coronavirus HKU1 (isolate N1) GN=1a PE=1 SV=1	9e-11	70.1
	KEGG	loa:LOAG_05558 hypothetical protein	0	872
	NR	gi|1528745458|emb|VDO27603.1| unnamed protein product, partial [Onchocerca flexuosa]	0	938
	IPRO	MobiDBLite|mobidb-lite|-|-|422|445|	-
	IPRO	Gene3D|G3DSA:3.30.70.330|IPR012677|Nucleotide-binding alpha-beta plait domain superfamily|627|709|-	4.8e-13
	IPRO	MobiDBLite|mobidb-lite|-|-|340|378|	-
	IPRO	MobiDBLite|mobidb-lite|-|-|213|245|	-
	IPRO	MobiDBLite|mobidb-lite|-|-|835|908|	-
	IPRO	CDD|cd00590|-|-|632|699|	5.06537e-12
	IPRO	MobiDBLite|mobidb-lite|-|-|297|317|	-
	IPRO	MobiDBLite|mobidb-lite|-|-|1|30|	-
	IPRO	Coils|Coil|-|-|523|543|	-
	IPRO	MobiDBLite|mobidb-lite|-|-|393|409|	-
	IPRO	MobiDBLite|mobidb-lite|-|-|1|496|	-
	IPRO	PANTHER|PTHR48039|-|-|543|845|	2.2e-27
	IPRO	SUPERFAMILY|SSF54928|IPR035979|RNA-binding domain superfamily|541|703|GO:0003676	3.43e-21
	IPRO	MobiDBLite|mobidb-lite|-|-|463|496|	-
	IPRO	MobiDBLite|mobidb-lite|-|-|189|209|	-
	IPRO	MobiDBLite|mobidb-lite|-|-|107|136|	-
	IPRO	MobiDBLite|mobidb-lite|-|-|768|908|	-
	IPRO	MobiDBLite|mobidb-lite|-|-|804|823|	-
	IPRO	MobiDBLite|mobidb-lite|-|-|246|279|	-
	IPRO	Gene3D|G3DSA:3.30.70.330|IPR012677|Nucleotide-binding alpha-beta plait domain superfamily|457|624|-	1.5e-09
	IPRO	MobiDBLite|mobidb-lite|-|-|768|799|	-
DIM_00060_1s	KEGGBR	br:ko04131|K21844|protein FAM126|Membrane trafficking|Protein|Endocytosis|Others|EFR3-PI4KIII alpha complex and associated proteins| FAM126; protein FAM126	1.46e-76
	KEGGBR	br:ko01000|K21844|protein FAM126|Enzymes|	1.46e-76
	KEGGBR	br:ko00001|K21844|protein FAM126|KEGG Orthology (KO)|KO|09180 Brite Hierarchies|09182 Protein families: genetic information processing|04131 Membrane trafficking [BR:ko04131]| FAM126; protein FAM126	1.46e-76
	KEGG	bmy:Bm1_28725 GH21176p	1.46e-76	242
	NR	gi|1528674062|emb|VDM13447.1| unnamed protein product, partial [Wuchereria bancrofti]	5.78e-79	241
	IPRO	Pfam|PF09790|IPR018619|Hyccin|45|121|-	1.2e-21
	IPRO	PANTHER|PTHR31220:SF1|-|-|7|121|	3.7e-16
	IPRO	PANTHER|PTHR31220|IPR018619|Hyccin|7|121|-	3.7e-16
DIM_00061_1s	KEGGBR	br:ko04131|K20133|USP6 N-terminal-like protein|Membrane trafficking|Protein|Endocytosis|Rab GTPases and associated proteins|Rab associated proteins| USP6NL; USP6 N-terminal-like protein	0
	KEGGBR	br:ko01000|K20133|USP6 N-terminal-like protein|Enzymes|	0
	KEGGBR	br:ko00001|K20133|USP6 N-terminal-like protein|KEGG Orthology (KO)|KO|09180 Brite Hierarchies|09182 Protein families: genetic information processing|04131 Membrane trafficking [BR:ko04131]| USP6NL; USP6 N-terminal-like protein	0
	SWISS	sp|Q80XC3|US6NL_MOUSE USP6 N-terminal-like protein OS=Mus musculus GN=Usp6nl PE=1 SV=2	7.38e-121	390
	KEGG	bmy:Bm1_10045 TBC domain containing protein	0	1379
	NR	gi|1009345199|emb|CRZ21865.1| BMA-TBC-17 [Brugia malayi]	0	1411
	IPRO	SMART|SM00164|IPR000195|Rab-GTPase-TBC domain|139|357|-	1.3e-56
	IPRO	Gene3D|G3DSA:1.10.8.270|-|-|158|263|	2.1e-30
	IPRO	Pfam|PF00566|IPR000195|Rab-GTPase-TBC domain|146|351|-	8.8e-55
	IPRO	MobiDBLite|mobidb-lite|-|-|561|628|	-
	IPRO	MobiDBLite|mobidb-lite|-|-|444|498|	-
	IPRO	MobiDBLite|mobidb-lite|-|-|476|498|	-
	IPRO	MobiDBLite|mobidb-lite|-|-|743|769|	-
	IPRO	MobiDBLite|mobidb-lite|-|-|562|582|	-
	IPRO	MobiDBLite|mobidb-lite|-|-|876|891|	-
	IPRO	MobiDBLite|mobidb-lite|-|-|862|891|	-
	IPRO	MobiDBLite|mobidb-lite|-|-|591|628|	-
	IPRO	PANTHER|PTHR22957:SF193|-|-|80|564|	1.8e-147
	IPRO	Gene3D|G3DSA:1.10.472.80|-|-|264|396|	1.3e-29
	IPRO	MobiDBLite|mobidb-lite|-|-|1|54|	-
	IPRO	SUPERFAMILY|SSF47923|IPR035969|Rab-GTPase-TBC domain superfamily|117|295|-	5.23e-48
	IPRO	SUPERFAMILY|SSF47923|IPR035969|Rab-GTPase-TBC domain superfamily|270|379|-	1.52e-24
	IPRO	MobiDBLite|mobidb-lite|-|-|743|773|	-
	IPRO	MobiDBLite|mobidb-lite|-|-|21|35|	-
	IPRO	PANTHER|PTHR22957|-|-|80|564|	1.8e-147
DIM_00062_1s	KEGG	bmy:Bm1_22650 DB module family protein	8.91e-81	240
	NR	gi|170582118|ref|XP_001895986.1| DB module family protein [Brugia malayi] >gi|671415733|emb|CDP92179.1| BMA-DAO-2 [Brugia malayi]	1.53e-79	240
	IPRO	Pfam|PF01682|IPR002602|Domain of unknown function DB|42|131|-	1.8e-15
	IPRO	PANTHER|PTHR46705:SF6|-|-|23|142|	5.6e-19
	IPRO	PANTHER|PTHR46705|-|-|23|142|	5.6e-19
	SIGNALP	Y
DIM_00063_1s	KEGGBR	br:ko00536|K19721|collagen type V/XI/XXIV/XXVII, alpha|Glycosaminoglycan binding proteins|GAG|Heparan sulfate / Haparin|Extracellular matrix molecules| COL5AS; collagen type V/XI/XXIV/XXVII, alpha	2.04e-13
	KEGGBR	br:ko01000|K19721|collagen type V/XI/XXIV/XXVII, alpha|Enzymes|	2.04e-13
	KEGGBR	br:ko00001|K19721|collagen type V/XI/XXIV/XXVII, alpha|KEGG Orthology (KO)|KO|09150 Organismal Systems|09154 Digestive system|04974 Protein digestion and absorption [PATH:ko04974]| COL5AS; collagen type V/XI/XXIV/XXVII, alpha	2.04e-13
	KEGGPW	path:ko04974|66|K19721	-
	SWISS	sp|Q4ZJM7|OTOL1_MOUSE Otolin-1 OS=Mus musculus GN=Otol1 PE=1 SV=2	1.89e-09	56.2
	KEGG	loa:LOAG_09634 hypothetical protein	3.14e-20	84.3
	NR	gi|1233060368|gb|OZC06669.1| collagen triple helix repeat protein [Onchocerca flexuosa]	3.32e-24	97.4
	IPRO	Pfam|PF01391|IPR008160|Collagen triple helix repeat|38|92|-	7e-09
	IPRO	MobiDBLite|mobidb-lite|-|-|30|101|	-
	SIGNALP	Y
	TMHMM	Y
DIM_00064_1s	KEGGBR	br:ko00536|K19721|collagen type V/XI/XXIV/XXVII, alpha|Glycosaminoglycan binding proteins|GAG|Heparan sulfate / Haparin|Extracellular matrix molecules| COL5AS; collagen type V/XI/XXIV/XXVII, alpha	4.42e-15
	KEGGBR	br:ko01000|K19721|collagen type V/XI/XXIV/XXVII, alpha|Enzymes|	4.42e-15
	KEGGBR	br:ko00001|K19721|collagen type V/XI/XXIV/XXVII, alpha|KEGG Orthology (KO)|KO|09150 Organismal Systems|09154 Digestive system|04974 Protein digestion and absorption [PATH:ko04974]| COL5AS; collagen type V/XI/XXIV/XXVII, alpha	4.42e-15
	KEGGPW	path:ko04974|66|K19721	-
	SWISS	sp|A8TX70|CO6A5_HUMAN Collagen alpha-5(VI) chain OS=Homo sapiens GN=COL6A5 PE=1 SV=1	1.25e-12	65.1
	KEGG	loa:LOAG_09634 hypothetical protein	8.31e-19	80.5
	NR	gi|1233060368|gb|OZC06669.1| collagen triple helix repeat protein [Onchocerca flexuosa]	4e-23	94.4
	IPRO	MobiDBLite|mobidb-lite|-|-|23|96|	-
	IPRO	Pfam|PF01391|IPR008160|Collagen triple helix repeat|39|93|-	3.5e-10
	SIGNALP	Y
DIM_00065_1s	KEGG	bmy:Bm1_26525 hypothetical protein	9.39e-16	79.3
	NR	gi|1009340138|emb|CDQ03965.2| Bm10661 [Brugia malayi]	1.53e-18	94.7
DIM_00066_1s	KEGGBR	br:ko03000|K09328|homeobox protein Unc-4|Transcription factors|Transcription factors|Eukaryotic type|Helix-turn-helix|Homeo domain only, Prd| UNC4; homeobox protein Unc-4	2.25e-145
	KEGGBR	br:ko01000|K09328|homeobox protein Unc-4|Enzymes|	2.25e-145
	KEGGBR	br:ko00001|K09328|homeobox protein Unc-4|KEGG Orthology (KO)|KO|09180 Brite Hierarchies|09182 Protein families: genetic information processing|03000 Transcription factors [BR:ko03000]| UNC4; homeobox protein Unc-4	2.25e-145
	SWISS	sp|P29506|UNC4_CAEEL Homeobox protein unc-4 OS=Caenorhabditis elegans GN=unc-4 PE=1 SV=2	1.8e-76	236
	KEGG	loa:LOAG_17921 hypothetical protein	2.25e-145	415
	NR	gi|1511230363|emb|VBB31099.1| unnamed protein product [Acanthocheilonema viteae]	8.99e-163	462
	IPRO	SMART|SM00389|IPR001356|Homeobox domain|98|160|GO:0003677	6.5e-25
	IPRO	Pfam|PF00046|IPR001356|Homeobox domain|99|155|GO:0003677	1.1e-22
	IPRO	Gene3D|G3DSA:1.10.10.60|-|-|93|162|	2.6e-29
	IPRO	SUPERFAMILY|SSF46689|IPR009057|Homeobox-like domain superfamily|96|158|-	3.89e-24
	IPRO	MobiDBLite|mobidb-lite|-|-|170|186|	-
	IPRO	MobiDBLite|mobidb-lite|-|-|28|50|	-
	IPRO	MobiDBLite|mobidb-lite|-|-|28|56|	-
	IPRO	MobiDBLite|mobidb-lite|-|-|170|195|	-
	IPRO	PANTHER|PTHR46799|-|-|47|162|	3e-44
	IPRO	ProSitePatterns|PS00027|IPR017970|Homeobox, conserved site|131|154|GO:0000981|GO:0006355	-
	IPRO	CDD|cd00086|IPR001356|Homeobox domain|99|157|GO:0003677	5.36605e-21
DIM_00067_1s	SWISS	sp|Q5Q995|KTAP2_IXOSC Protein KRTCAP2 homolog OS=Ixodes scapularis PE=2 SV=1	3.13e-09	54.7
	KEGG	loa:LOAG_02406 keratinocyte associated protein 2	1.59e-42	142
	NR	gi|1511227225|emb|VBB33171.1| unnamed protein product [Acanthocheilonema viteae]	8.29e-47	157
	IPRO	PANTHER|PTHR32001:SF1|-|-|34|131|	1.7e-19
	IPRO	PANTHER|PTHR32001|IPR018614|Keratinocyte-associated protein 2|34|131|-	1.7e-19
	IPRO	Pfam|PF09775|IPR018614|Keratinocyte-associated protein 2|34|132|-	2.4e-29
	TMHMM	Y
DIM_00068_1s	KEGGBR	br:ko01000|K16175|protein scribble|Enzymes|	4.06e-20
	KEGGBR	br:ko00001|K16175|protein scribble|KEGG Orthology (KO)|KO|09130 Environmental Information Processing|09132 Signal transduction|04390 Hippo signaling pathway [PATH:ko04390]| SCRIB; protein scribble	4.06e-20
	KEGGPW	path:ko04390|115|K16175	-
	KEGGPW	path:ko04391|53|K16175	-
	KEGGPW	path:ko04530|101|K16175	-
	KEGGPW	path:ko05165|231|K16175	-
	KEGGPW	path:ko05203|174|K16175	-
	SWISS	sp|Q6INV3|LRC57_XENLA Leucine-rich repeat-containing protein 57 OS=Xenopus laevis GN=lrrc57 PE=2 SV=1	1.39e-61	197
	KEGG	loa:LOAG_02407 leucine Rich Repeat family protein	1.82e-173	485
	NR	gi|312070106|ref|XP_003137993.1| leucine Rich Repeat family protein [Loa loa] >gi|307766843|gb|EFO26077.1| leucine Rich Repeat family protein [Loa loa]	3.14e-172	485
	IPRO	PANTHER|PTHR45752|-|-|35|269|	1.1e-60
	IPRO	SUPERFAMILY|SSF52058|-|-|44|246|	3.83e-35
	IPRO	PANTHER|PTHR45752:SF38|-|-|35|269|	1.1e-60
	IPRO	MobiDBLite|mobidb-lite|-|-|1|29|	-
	IPRO	Gene3D|G3DSA:3.80.10.10|IPR032675|Leucine-rich repeat domain superfamily|12|255|-	4e-38
	IPRO	Pfam|PF13855|IPR001611|Leucine-rich repeat|93|151|GO:0005515	9.3e-12
	IPRO	MobiDBLite|mobidb-lite|-|-|1|15|	-
DIM_00069_1s	KEGGBR	br:ko04147|K10352|myosin heavy chain 9/10/11/14|Exosome|Exosome|Exosomal proteins|Exosomal proteins of bladder cancer cells| MYH9s; myosin heavy chain 9/10/11/14	0
	KEGGBR	br:ko04812|K10352|myosin heavy chain 9/10/11/14|Cytoskeleton proteins|Cytoskeleton|Eukaryotic cytoskeleton proteins|Actin filaments / Microfilaments|Actin-binding proteins|Myosins| MYH9s; myosin heavy chain 9/10/11/14	0
	KEGGBR	br:ko01000|K10352|myosin heavy chain 9/10/11/14|Enzymes|	0
	KEGGBR	br:ko00001|K10352|myosin heavy chain 9/10/11/14|KEGG Orthology (KO)|KO|09140 Cellular Processes|09144 Cellular community - eukaryotes|04530 Tight junction [PATH:ko04530]| MYH9s; myosin heavy chain 9/10/11/14	0
	KEGGPW	path:ko04270|95|K10352	-
	KEGGPW	path:ko04530|101|K10352	-
	KEGGPW	path:ko04810|161|K10352	-
	KEGGPW	path:ko05130|150|K10352	-
	SWISS	sp|Q99323|MYSN_DROME Myosin heavy chain, non-muscle OS=Drosophila melanogaster GN=zip PE=1 SV=2	0	1572
	KEGG	bmy:Bm1_35670 Myosin tail family protein	0	3321
	NR	gi|1009340891|emb|CTP81412.1| Bm10243 [Brugia malayi]	0	3326
	IPRO	MobiDBLite|mobidb-lite|-|-|1955|1969|	-
	IPRO	Coils|Coil|-|-|1251|1271|	-
	IPRO	Gene3D|G3DSA:1.20.5.340|-|-|841|961|	2.3e-12
	IPRO	Coils|Coil|-|-|1487|1514|	-
	IPRO	PANTHER|PTHR45615:SF47|-|-|17|1932|	0
	IPRO	Coils|Coil|-|-|1851|1923|	-
	IPRO	Pfam|PF01576|IPR002928|Myosin tail|847|1919|GO:0016459	5e-191
	IPRO	Coils|Coil|-|-|1724|1800|	-
	IPRO	PRINTS|PR00193|IPR001609|Myosin head, motor domain|458|486|GO:0003774|GO:0005524|GO:0016459	6.5e-67
	IPRO	PRINTS|PR00193|IPR001609|Myosin head, motor domain|227|254|GO:0003774|GO:0005524|GO:0016459	6.5e-67
	IPRO	PRINTS|PR00193|IPR001609|Myosin head, motor domain|512|540|GO:0003774|GO:0005524|GO:0016459	6.5e-67
	IPRO	PRINTS|PR00193|IPR001609|Myosin head, motor domain|155|180|GO:0003774|GO:0005524|GO:0016459	6.5e-67
	IPRO	PRINTS|PR00193|IPR001609|Myosin head, motor domain|98|117|GO:0003774|GO:0005524|GO:0016459	6.5e-67
	IPRO	Gene3D|G3DSA:1.10.10.820|-|-|283|338|	4.2e-229
	IPRO	CDD|cd01377|-|-|82|768|	0
	IPRO	SMART|SM00242|IPR001609|Myosin head, motor domain|62|781|GO:0003774|GO:0005524|GO:0016459	0
	IPRO	Coils|Coil|-|-|991|1162|	-
	IPRO	Gene3D|G3DSA:1.20.120.720|-|-|339|447|	4.2e-229
	IPRO	SUPERFAMILY|SSF52540|IPR027417|P-loop containing nucleoside triphosphate hydrolase|18|842|-	3.87e-272
	IPRO	Gene3D|G3DSA:1.20.58.530|-|-|470|667|	4.2e-229
	IPRO	PANTHER|PTHR45615|-|-|17|1932|	0
	IPRO	Coils|Coil|-|-|942|976|	-
	IPRO	Coils|Coil|-|-|1279|1376|	-
	IPRO	Coils|Coil|-|-|1635|1711|	-
	IPRO	MobiDBLite|mobidb-lite|-|-|1934|1980|	-
	IPRO	SUPERFAMILY|SSF90257|-|-|840|959|	1.83e-11
	IPRO	Coils|Coil|-|-|1593|1613|	-
	IPRO	Coils|Coil|-|-|1564|1584|	-
	IPRO	Pfam|PF00063|IPR001609|Myosin head, motor domain|71|768|GO:0003774|GO:0005524|GO:0016459	2.8e-277
	IPRO	Coils|Coil|-|-|1522|1556|	-
	IPRO	Gene3D|G3DSA:3.40.850.10|IPR036961|Kinesin motor domain superfamily|66|710|-	4.2e-229
	IPRO	Coils|Coil|-|-|1177|1232|	-
	IPRO	Coils|Coil|-|-|1802|1843|	-
	IPRO	Gene3D|G3DSA:1.20.5.4820|-|-|711|840|	2.7e-46
	IPRO	Coils|Coil|-|-|872|934|	-
	IPRO	Coils|Coil|-|-|1452|1479|	-
	IPRO	Coils|Coil|-|-|1396|1437|	-
DIM_00070_1s	KEGGBR	br:ko01000|K06133|4'-phosphopantetheinyl transferase [EC:2.7.8.-]|Enzymes|Enzyme|2. Transferases|2.7 Transferring phosphorus-containing groups|2.7.8 Transferases for other substituted phosphate groups|2.7.8.-| LYS5, acpT; 4'-phosphopantetheinyl transferase [EC:2.7.8.-]	0
	KEGGBR	br:ko00001|K06133|4'-phosphopantetheinyl transferase [EC:2.7.8.-]|KEGG Orthology (KO)|KO|09100 Metabolism|09108 Metabolism of cofactors and vitamins|00770 Pantothenate and CoA biosynthesis [PATH:ko00770]| LYS5, acpT; 4'-phosphopantetheinyl transferase [EC:2.7.8.-]	0
	KEGGPW	path:ko00770|44|K06133	-
	SWISS	sp|Q6DJH2|ADPPT_XENLA L-aminoadipate-semialdehyde dehydrogenase-phosphopantetheinyl transferase OS=Xenopus laevis GN=aasdhppt PE=2 SV=1	4.13e-30	119
	KEGG	loa:LOAG_05557 hypothetical protein	0	577
	NR	gi|1233064456|gb|OZC10667.1| 4'-phosphopantetheinyl transferase family protein [Onchocerca flexuosa]	0	609
	IPRO	Gene3D|G3DSA:3.90.470.20|IPR037143|4'-phosphopantetheinyl transferase domain superfamily|62|279|GO:0000287|GO:0008897	6.1e-62
	IPRO	Pfam|PF01648|IPR008278|4'-phosphopantetheinyl transferase domain|154|261|GO:0000287|GO:0008897	6.7e-13
	IPRO	Gene3D|G3DSA:3.90.470.20|IPR037143|4'-phosphopantetheinyl transferase domain superfamily|152|278|GO:0000287|GO:0008897	6.1e-62
	IPRO	PANTHER|PTHR12215:SF10|-|-|59|287|	1.1e-49
	IPRO	SUPERFAMILY|SSF56214|IPR037143|4'-phosphopantetheinyl transferase domain superfamily|45|145|GO:0000287|GO:0008897	6.67e-22
	IPRO	PANTHER|PTHR12215|-|-|59|287|	1.1e-49
	IPRO	SUPERFAMILY|SSF56214|IPR037143|4'-phosphopantetheinyl transferase domain superfamily|153|290|GO:0000287|GO:0008897	1.02e-18
DIM_00071_1s	KEGGBR	br:ko04131|K21844|protein FAM126|Membrane trafficking|Protein|Endocytosis|Others|EFR3-PI4KIII alpha complex and associated proteins| FAM126; protein FAM126	0
	KEGGBR	br:ko01000|K21844|protein FAM126|Enzymes|	0
	KEGGBR	br:ko00001|K21844|protein FAM126|KEGG Orthology (KO)|KO|09180 Brite Hierarchies|09182 Protein families: genetic information processing|04131 Membrane trafficking [BR:ko04131]| FAM126; protein FAM126	0
	SWISS	sp|Q5ZM13|HYCCI_CHICK Hyccin OS=Gallus gallus GN=FAM126A PE=2 SV=1	1.54e-26	116
	KEGG	loa:LOAG_10693 hypothetical protein	0	815
	NR	gi|1511225034|emb|VBB34289.1| unnamed protein product [Acanthocheilonema viteae]	0	837
	IPRO	Pfam|PF09790|IPR018619|Hyccin|46|357|-	3.8e-82
	IPRO	PANTHER|PTHR31220|IPR018619|Hyccin|5|408|-	5.8e-49
	IPRO	PANTHER|PTHR31220:SF1|-|-|5|408|	5.8e-49
DIM_00072_1s	KEGG	bmy:Bm1_26525 hypothetical protein	1.83e-15	79.3
	NR	gi|1009340138|emb|CDQ03965.2| Bm10661 [Brugia malayi]	1.48e-32	134
DIM_00073_1s	KEGGBR	br:ko01000|K02136|F-type H+-transporting ATPase subunit gamma|Enzymes|	0
	KEGGBR	br:ko00001|K02136|F-type H+-transporting ATPase subunit gamma|KEGG Orthology (KO)|KO|09100 Metabolism|09102 Energy metabolism|00190 Oxidative phosphorylation [PATH:ko00190]| ATPeF1G, ATP5C1, ATP3; F-type H+-transporting ATPase subunit gamma	0
	KEGGPW	path:ko00190|218|K02136	-
	KEGGPW	path:ko00190|218|K02136	-
	KEGGPW	path:ko04714|187|K02136	-
	KEGGPW	path:ko05010|287|K02136	-
	KEGGPW	path:ko05012|194|K02136	-
	KEGGPW	path:ko05014|280|K02136	-
	KEGGPW	path:ko05016|229|K02136	-
	KEGGPW	path:ko05020|209|K02136	-
	SWISS	sp|P05631|ATPG_BOVIN ATP synthase subunit gamma, mitochondrial OS=Bos taurus GN=ATP5C1 PE=1 SV=3	2.92e-110	324
	KEGG	bmy:Bm1_13335 ATP synthase gamma chain, mitochondrial precursor, putative	0	575
	NR	gi|1528806487|emb|VDK77366.1| unnamed protein product [Onchocerca ochengi]	0	598
	IPRO	TIGRFAM|TIGR01146|IPR000131|ATP synthase, F1 complex, gamma subunit|23|302|GO:0015986|GO:0045261|GO:0046933	2.3e-80
	IPRO	Gene3D|G3DSA:3.40.1380.10|-|-|48|263|	4.3e-76
	IPRO	Gene3D|G3DSA:1.10.287.80|-|-|26|301|	4.3e-76
	IPRO	PIRSF|PIRSF039089|-|-|5|304|	3e-98
	IPRO	CDD|cd12151|IPR000131|ATP synthase, F1 complex, gamma subunit|23|301|GO:0015986|GO:0045261|GO:0046933	6.59796e-100
	IPRO	Pfam|PF00231|IPR000131|ATP synthase, F1 complex, gamma subunit|24|302|GO:0015986|GO:0045261|GO:0046933	1.9e-79
	IPRO	PANTHER|PTHR11693:SF31|-|-|18|303|	2e-97
	IPRO	PRINTS|PR00126|IPR000131|ATP synthase, F1 complex, gamma subunit|251|270|GO:0015986|GO:0045261|GO:0046933	1.4e-30
	IPRO	PRINTS|PR00126|IPR000131|ATP synthase, F1 complex, gamma subunit|282|303|GO:0015986|GO:0045261|GO:0046933	1.4e-30
	IPRO	PRINTS|PR00126|IPR000131|ATP synthase, F1 complex, gamma subunit|96|115|GO:0015986|GO:0045261|GO:0046933	1.4e-30
	IPRO	PRINTS|PR00126|IPR000131|ATP synthase, F1 complex, gamma subunit|188|205|GO:0015986|GO:0045261|GO:0046933	1.4e-30
	IPRO	SUPERFAMILY|SSF52943|IPR035968|ATP synthase, F1 complex, gamma subunit superfamily|23|303|GO:0015986|GO:0045261|GO:0046933	1.02e-78
	IPRO	PANTHER|PTHR11693|IPR000131|ATP synthase, F1 complex, gamma subunit|18|303|GO:0015986|GO:0045261|GO:0046933	2e-97
DIM_00074_1s	SWISS	sp|Q499Y0|XPO4_XENLA Exportin-4 OS=Xenopus laevis GN=xpo4 PE=2 SV=1	2.09e-106	365
	KEGG	loa:LOAG_17920 hypothetical protein	0	1940
	NR	gi|1158598898|ref|XP_020305718.1| hypothetical protein LOAG_17920 [Loa loa] >gi|393907905|gb|EJD74821.1| hypothetical protein LOAG_17920 [Loa loa]	0	1940
	IPRO	PANTHER|PTHR12596|IPR044189|Exportin 4/7-like|11|1122|GO:0005049|GO:0051169	4.5e-142
	IPRO	PANTHER|PTHR12596:SF1|-|-|11|1122|	4.5e-142
	IPRO	Coils|Coil|-|-|475|495|	-
	IPRO	Gene3D|G3DSA:1.25.10.10|IPR011989|Armadillo-like helical|14|1126|-	2.4e-20
	IPRO	SUPERFAMILY|SSF48371|IPR016024|Armadillo-type fold|17|1013|-	4.16e-16
DIM_00074_2s	SWISS	sp|Q499Y0|XPO4_XENLA Exportin-4 OS=Xenopus laevis GN=xpo4 PE=2 SV=1	6.03e-105	361
	KEGG	loa:LOAG_17920 hypothetical protein	0	1935
	NR	gi|1158598898|ref|XP_020305718.1| hypothetical protein LOAG_17920 [Loa loa] >gi|393907905|gb|EJD74821.1| hypothetical protein LOAG_17920 [Loa loa]	0	1935
	IPRO	Coils|Coil|-|-|476|496|	-
	IPRO	SUPERFAMILY|SSF48371|IPR016024|Armadillo-type fold|17|1014|-	5.04e-16
	IPRO	PANTHER|PTHR12596:SF1|-|-|11|1123|	5.1e-142
	IPRO	PANTHER|PTHR12596|IPR044189|Exportin 4/7-like|11|1123|GO:0005049|GO:0051169	5.1e-142
DIM_00075_1s	KEGGBR	br:ko01000|K02136|F-type H+-transporting ATPase subunit gamma|Enzymes|	2.48e-30
	KEGGBR	br:ko00001|K02136|F-type H+-transporting ATPase subunit gamma|KEGG Orthology (KO)|KO|09100 Metabolism|09102 Energy metabolism|00190 Oxidative phosphorylation [PATH:ko00190]| ATPeF1G, ATP5C1, ATP3; F-type H+-transporting ATPase subunit gamma	2.48e-30
	KEGGPW	path:ko00190|218|K02136	-
	KEGGPW	path:ko00190|218|K02136	-
	KEGGPW	path:ko04714|187|K02136	-
	KEGGPW	path:ko05010|287|K02136	-
	KEGGPW	path:ko05012|194|K02136	-
	KEGGPW	path:ko05014|280|K02136	-
	KEGGPW	path:ko05016|229|K02136	-
	KEGGPW	path:ko05020|209|K02136	-
	SWISS	sp|P05631|ATPG_BOVIN ATP synthase subunit gamma, mitochondrial OS=Bos taurus GN=ATP5C1 PE=1 SV=3	3.44e-19	84.7
	KEGG	bmy:Bm1_13335 ATP synthase gamma chain, mitochondrial precursor, putative	2.48e-30	117
	NR	gi|1009344345|emb|CRZ22409.1| Bm13860 [Brugia malayi]	3.86e-29	117
	IPRO	Pfam|PF00231|IPR000131|ATP synthase, F1 complex, gamma subunit|32|90|GO:0015986|GO:0045261|GO:0046933	2.9e-15
	IPRO	SUPERFAMILY|SSF52943|IPR035968|ATP synthase, F1 complex, gamma subunit superfamily|22|91|GO:0015986|GO:0045261|GO:0046933	3.92e-15
	IPRO	PANTHER|PTHR11693:SF31|-|-|23|92|	4e-18
	IPRO	Gene3D|G3DSA:1.10.287.80|-|-|19|94|	1.4e-14
	IPRO	PANTHER|PTHR11693|IPR000131|ATP synthase, F1 complex, gamma subunit|23|92|GO:0015986|GO:0045261|GO:0046933	4e-18
	SIGNALP	Y
DIM_00076_1s	SWISS	sp|Q9ESJ0|XPO4_MOUSE Exportin-4 OS=Mus musculus GN=Xpo4 PE=1 SV=2	1.67e-44	179
	KEGG	loa:LOAG_02747 hypothetical protein	0	991
	NR	gi|1511231914|emb|VBB29893.1| unnamed protein product [Acanthocheilonema viteae]	0	1293
	IPRO	PANTHER|PTHR12596:SF1|-|-|56|1132|	7.7e-70
	IPRO	PANTHER|PTHR12596|IPR044189|Exportin 4/7-like|56|1132|GO:0005049|GO:0051169	7.7e-70
	IPRO	SUPERFAMILY|SSF48371|IPR016024|Armadillo-type fold|53|974|-	7.48e-09
DIM_00076_2s	SWISS	sp|Q9ESJ0|XPO4_MOUSE Exportin-4 OS=Mus musculus GN=Xpo4 PE=1 SV=2	3.91e-50	197
	KEGG	loa:LOAG_02747 hypothetical protein	0	1046
	NR	gi|1511231914|emb|VBB29893.1| unnamed protein product [Acanthocheilonema viteae]	0	1344
	IPRO	PANTHER|PTHR12596|IPR044189|Exportin 4/7-like|56|1159|GO:0005049|GO:0051169	2e-79
	IPRO	PANTHER|PTHR12596:SF1|-|-|56|1159|	2e-79
DIM_00076_3s	SWISS	sp|Q9ESJ0|XPO4_MOUSE Exportin-4 OS=Mus musculus GN=Xpo4 PE=1 SV=2	3.08e-46	185
	KEGG	loa:LOAG_02747 hypothetical protein	0	1046
	NR	gi|1511231914|emb|VBB29893.1| unnamed protein product [Acanthocheilonema viteae]	0	1361
	IPRO	PANTHER|PTHR12596:SF1|-|-|56|1129|	7.5e-74
	IPRO	PANTHER|PTHR12596|IPR044189|Exportin 4/7-like|56|1129|GO:0005049|GO:0051169	7.5e-74
	IPRO	SUPERFAMILY|SSF48371|IPR016024|Armadillo-type fold|53|971|-	2.3e-09
DIM_00077_1s	KEGGBR	br:ko01000|K15622|myeloid leukemia factor 1|Enzymes|	1.15e-129
	KEGGBR	br:ko00001|K15622|myeloid leukemia factor 1|KEGG Orthology (KO)|KO|09160 Human Diseases|09161 Cancer: overview|05202 Transcriptional misregulation in cancer [PATH:ko05202]| MLF1; myeloid leukemia factor 1	1.15e-129
	KEGGPW	path:ko05202|162|K15622	-
	SWISS	sp|Q9NKV0|MLF_DROME Myeloid leukemia factor OS=Drosophila melanogaster GN=Mlf PE=1 SV=2	4.42e-20	92.8
	KEGG	loa:LOAG_17919 hypothetical protein	0	509
	NR	gi|1528806056|emb|VDK78844.1| unnamed protein product [Onchocerca ochengi]	0	528
	IPRO	PANTHER|PTHR13105:SF15|-|-|3|215|	2.3e-22
	IPRO	MobiDBLite|mobidb-lite|-|-|198|231|	-
	IPRO	MobiDBLite|mobidb-lite|-|-|284|307|	-
	IPRO	Pfam|PF10248|IPR019376|Myeloid leukemia factor|23|193|-	8.7e-46
	IPRO	MobiDBLite|mobidb-lite|-|-|198|307|	-
	IPRO	PANTHER|PTHR13105|IPR019376|Myeloid leukemia factor|3|215|-	2.3e-22
DIM_00077_2s	KEGGBR	br:ko01000|K15622|myeloid leukemia factor 1|Enzymes|	3.61e-130
	KEGGBR	br:ko00001|K15622|myeloid leukemia factor 1|KEGG Orthology (KO)|KO|09160 Human Diseases|09161 Cancer: overview|05202 Transcriptional misregulation in cancer [PATH:ko05202]| MLF1; myeloid leukemia factor 1	3.61e-130
	KEGGPW	path:ko05202|162|K15622	-
	SWISS	sp|Q9NKV0|MLF_DROME Myeloid leukemia factor OS=Drosophila melanogaster GN=Mlf PE=1 SV=2	7.12e-20	92
	KEGG	loa:LOAG_17919 hypothetical protein	0	510
	NR	gi|1528806056|emb|VDK78844.1| unnamed protein product [Onchocerca ochengi]	0	537
	IPRO	PANTHER|PTHR13105:SF15|-|-|9|217|	3e-22
	IPRO	MobiDBLite|mobidb-lite|-|-|200|233|	-
	IPRO	MobiDBLite|mobidb-lite|-|-|286|309|	-
	IPRO	PANTHER|PTHR13105|IPR019376|Myeloid leukemia factor|9|217|-	3e-22
	IPRO	Pfam|PF10248|IPR019376|Myeloid leukemia factor|25|195|-	8.8e-46
	IPRO	MobiDBLite|mobidb-lite|-|-|200|309|	-
DIM_00078_1s	KEGG	loa:LOAG_17918 hypothetical protein	0	642
	NR	gi|1528649651|emb|VDN01900.1| unnamed protein product [Thelazia callipaeda]	0	1151
	TMHMM	Y
DIM_00079_1s	KEGGBR	br:ko01000|K03949|NADH dehydrogenase (ubiquinone) 1 alpha subcomplex subunit 5|Enzymes|	2.52e-96
	KEGGBR	br:ko00001|K03949|NADH dehydrogenase (ubiquinone) 1 alpha subcomplex subunit 5|KEGG Orthology (KO)|KO|09100 Metabolism|09102 Energy metabolism|00190 Oxidative phosphorylation [PATH:ko00190]| NDUFA5; NADH dehydrogenase (ubiquinone) 1 alpha subcomplex subunit 5	2.52e-96
	KEGGPW	path:ko00190|218|K03949	-
	KEGGPW	path:ko00190|218|K03949	-
	KEGGPW	path:ko04714|187|K03949	-
	KEGGPW	path:ko04723|119|K03949	-
	KEGGPW	path:ko04932|125|K03949	-
	KEGGPW	path:ko05010|287|K03949	-
	KEGGPW	path:ko05012|194|K03949	-
	KEGGPW	path:ko05014|280|K03949	-
	KEGGPW	path:ko05016|229|K03949	-
	KEGGPW	path:ko05020|209|K03949	-
	SWISS	sp|Q18359|NDUA5_CAEEL Probable NADH dehydrogenase [ubiquinone] 1 alpha subcomplex subunit 5 OS=Caenorhabditis elegans GN=C33A12.1 PE=3 SV=1	3.75e-60	186
	KEGG	bmy:Bm1_14410 NADH-ubiquinone oxidoreductase 17.3 kDa subunit, putative	2.52e-96	281
	NR	gi|1528684210|emb|VDM07486.1| unnamed protein product [Wuchereria bancrofti]	9.74e-96	282
	IPRO	PANTHER|PTHR12653|IPR006806|NADH dehydrogenase [ubiquinone] 1 alpha subcomplex subunit 5|42|153|GO:0022904	2.4e-34
	IPRO	Pfam|PF04716|IPR006806|NADH dehydrogenase [ubiquinone] 1 alpha subcomplex subunit 5|51|117|GO:0022904	1.5e-22
	IPRO	PANTHER|PTHR12653:SF0|-|-|42|153|	2.4e-34
DIM_00080_1s	KEGGBR	br:ko03019|K12620|U6 snRNA-associated Sm-like protein LSm1|Messenger RNA biogenesis|Messenger RNA Biogenesis|Eukaryotic type|mRNA surveillance and transport factors|mRNA cycle factors|P-body specific factors| LSM1; U6 snRNA-associated Sm-like protein LSm1	3.51e-77
	KEGGBR	br:ko01000|K12620|U6 snRNA-associated Sm-like protein LSm1|Enzymes|	3.51e-77
	KEGGBR	br:ko00001|K12620|U6 snRNA-associated Sm-like protein LSm1|KEGG Orthology (KO)|KO|09120 Genetic Information Processing|09123 Folding, sorting and degradation|03018 RNA degradation [PATH:ko03018]| LSM1; U6 snRNA-associated Sm-like protein LSm1	3.51e-77
	KEGGPW	path:ko03018|79|K12620	-
	SWISS	sp|Q5E9Z8|LSM1_BOVIN U6 snRNA-associated Sm-like protein LSm1 OS=Bos taurus GN=LSM1 PE=2 SV=1	2.5e-42	141
	KEGG	loa:LOAG_08792 U6 snRNA-associated Sm-family protein LSm	3.51e-77	233
	NR	gi|312084671|ref|XP_003144370.1| U6 snRNA-associated Sm-family protein LSm [Loa loa] >gi|307760468|gb|EFO19702.1| U6 snRNA-associated Sm-family protein LSm [Loa loa]	6.04e-76	233
	IPRO	Gene3D|G3DSA:2.30.30.100|-|-|12|128|	1.9e-31
	IPRO	PANTHER|PTHR15588|IPR044642|U6 snRNA-associated Sm-like protein Lsm1/8|3|124|-	2.7e-46
	IPRO	CDD|cd01728|IPR034104|Sm-like protein Lsm1|24|81|GO:0000956	4.05545e-33
	IPRO	Pfam|PF01423|IPR001163|LSM domain, eukaryotic/archaea-type|14|77|-	3.1e-14
	IPRO	SMART|SM00651|IPR001163|LSM domain, eukaryotic/archaea-type|12|80|-	1.4e-14
	IPRO	PANTHER|PTHR15588:SF8|-|-|3|124|	2.7e-46
	IPRO	SUPERFAMILY|SSF50182|IPR010920|LSM domain superfamily|14|86|-	6.04e-17
	IPRO	Coils|Coil|-|-|99|119|	-
DIM_00081_1s	KEGG	loa:LOAG_10161 hypothetical protein	8.74e-76	253
	NR	gi|1233064455|gb|OZC10666.1| hypothetical protein X798_02415 [Onchocerca flexuosa]	0	659
	IPRO	MobiDBLite|mobidb-lite|-|-|42|132|	-
	IPRO	Coils|Coil|-|-|149|169|	-
	IPRO	MobiDBLite|mobidb-lite|-|-|99|114|	-
	IPRO	Coils|Coil|-|-|379|399|	-
	IPRO	MobiDBLite|mobidb-lite|-|-|58|92|	-
	IPRO	MobiDBLite|mobidb-lite|-|-|383|402|	-
	IPRO	Coils|Coil|-|-|716|740|	-
	IPRO	MobiDBLite|mobidb-lite|-|-|115|132|	-
	IPRO	MobiDBLite|mobidb-lite|-|-|383|401|	-
DIM_00082_1s	KEGGBR	br:ko01000|K13800|UMP-CMP kinase [EC:2.7.4.14]|Enzymes|Enzyme|2. Transferases|2.7 Transferring phosphorus-containing groups|2.7.4 Phosphotransferases with a phosphate group as acceptor|2.7.4.14 UMP/CMP kinase| CMPK1, UMPK; UMP-CMP kinase [EC:2.7.4.14]	4.03e-125
	KEGGBR	br:ko00001|K13800|UMP-CMP kinase [EC:2.7.4.14]|KEGG Orthology (KO)|KO|09100 Metabolism|09104 Nucleotide metabolism|00240 Pyrimidine metabolism [PATH:ko00240]| CMPK1, UMPK; UMP-CMP kinase [EC:2.7.4.14]	4.03e-125
	KEGGPW	path:ko00240|100|K13800	-
	KEGGPW	path:ko00983|32|K13800	-
	KEGGPW	path:ko00983|32|K13800	-
	SWISS	sp|Q20230|KCY2_CAEEL UMP-CMP kinase 2 OS=Caenorhabditis elegans GN=F40F8.1 PE=1 SV=1	4.49e-81	242
	KEGG	loa:LOAG_08791 UMP-CMP kinase	4.03e-125	357
	NR	gi|1158601345|ref|XP_020302006.1| UMP-CMP kinase [Loa loa] >gi|393906630|gb|EFO19701.2| UMP-CMP kinase [Loa loa]	6.93e-124	357
	IPRO	CDD|cd01428|IPR000850|Adenylate kinase/UMP-CMP kinase|10|179|GO:0005524|GO:0006139|GO:0019205	8.61807e-66
	IPRO	PRINTS|PR00094|IPR000850|Adenylate kinase/UMP-CMP kinase|12|25|GO:0005524|GO:0006139|GO:0019205	4.8e-26
	IPRO	PRINTS|PR00094|IPR000850|Adenylate kinase/UMP-CMP kinase|139|154|GO:0005524|GO:0006139|GO:0019205	4.8e-26
	IPRO	PRINTS|PR00094|IPR000850|Adenylate kinase/UMP-CMP kinase|40|54|GO:0005524|GO:0006139|GO:0019205	4.8e-26
	IPRO	PRINTS|PR00094|IPR000850|Adenylate kinase/UMP-CMP kinase|90|106|GO:0005524|GO:0006139|GO:0019205	4.8e-26
	IPRO	PRINTS|PR00094|IPR000850|Adenylate kinase/UMP-CMP kinase|156|170|GO:0005524|GO:0006139|GO:0019205	4.8e-26
	IPRO	SUPERFAMILY|SSF52540|IPR027417|P-loop containing nucleoside triphosphate hydrolase|8|192|-	1.39e-36
	IPRO	TIGRFAM|TIGR01359|IPR006266|UMP-CMP kinase|10|192|GO:0004127|GO:0006207|GO:0006221|GO:0009041	5.4e-77
	IPRO	Pfam|PF00406|-|-|13|168|	1.1e-44
	IPRO	ProSitePatterns|PS00113|IPR033690|Adenylate kinase, conserved site|90|101|-	-
	IPRO	Gene3D|G3DSA:3.40.50.300|-|-|7|193|	7.3e-61
	IPRO	PANTHER|PTHR23359:SF189|-|-|9|192|	4.4e-75
	IPRO	PANTHER|PTHR23359|IPR000850|Adenylate kinase/UMP-CMP kinase|9|192|GO:0005524|GO:0006139|GO:0019205	4.4e-75
DIM_00082_2s	KEGGBR	br:ko01000|K13800|UMP-CMP kinase [EC:2.7.4.14]|Enzymes|Enzyme|2. Transferases|2.7 Transferring phosphorus-containing groups|2.7.4 Phosphotransferases with a phosphate group as acceptor|2.7.4.14 UMP/CMP kinase| CMPK1, UMPK; UMP-CMP kinase [EC:2.7.4.14]	2.49e-132
	KEGGBR	br:ko00001|K13800|UMP-CMP kinase [EC:2.7.4.14]|KEGG Orthology (KO)|KO|09100 Metabolism|09104 Nucleotide metabolism|00240 Pyrimidine metabolism [PATH:ko00240]| CMPK1, UMPK; UMP-CMP kinase [EC:2.7.4.14]	2.49e-132
	KEGGPW	path:ko00240|100|K13800	-
	KEGGPW	path:ko00983|32|K13800	-
	KEGGPW	path:ko00983|32|K13800	-
	SWISS	sp|Q20230|KCY2_CAEEL UMP-CMP kinase 2 OS=Caenorhabditis elegans GN=F40F8.1 PE=1 SV=1	1.36e-74	227
	KEGG	bmy:Bm1_14420 UMP-CMP kinase family protein	2.49e-132	377
	NR	gi|170578284|ref|XP_001894350.1| UMP-CMP kinase family protein [Brugia malayi]	4.28e-131	377
	IPRO	Gene3D|G3DSA:3.40.50.300|-|-|7|224|	1.6e-58
	IPRO	PANTHER|PTHR23359|IPR000850|Adenylate kinase/UMP-CMP kinase|9|85|GO:0005524|GO:0006139|GO:0019205	1.3e-71
	IPRO	ProSitePatterns|PS00113|IPR033690|Adenylate kinase, conserved site|121|132|-	-
	IPRO	PRINTS|PR00094|IPR000850|Adenylate kinase/UMP-CMP kinase|170|185|GO:0005524|GO:0006139|GO:0019205	1e-18
	IPRO	PRINTS|PR00094|IPR000850|Adenylate kinase/UMP-CMP kinase|40|54|GO:0005524|GO:0006139|GO:0019205	1e-18
	IPRO	PRINTS|PR00094|IPR000850|Adenylate kinase/UMP-CMP kinase|187|201|GO:0005524|GO:0006139|GO:0019205	1e-18
	IPRO	PRINTS|PR00094|IPR000850|Adenylate kinase/UMP-CMP kinase|12|25|GO:0005524|GO:0006139|GO:0019205	1e-18
	IPRO	Pfam|PF00406|-|-|103|199|	2.1e-18
	IPRO	Pfam|PF00406|-|-|13|88|	2.1e-20
	IPRO	PANTHER|PTHR23359:SF189|-|-|9|85|	1.3e-71
	IPRO	SUPERFAMILY|SSF52540|IPR027417|P-loop containing nucleoside triphosphate hydrolase|8|223|-	6.5e-35
	IPRO	PANTHER|PTHR23359|IPR000850|Adenylate kinase/UMP-CMP kinase|109|223|GO:0005524|GO:0006139|GO:0019205	1.3e-71
	IPRO	CDD|cd01428|IPR000850|Adenylate kinase/UMP-CMP kinase|10|210|GO:0005524|GO:0006139|GO:0019205	1.17298e-59
	IPRO	PANTHER|PTHR23359:SF189|-|-|109|223|	1.3e-71
DIM_00083_1s	KEGGBR	br:ko04030|K05052|neuromedin U receptor 1|G protein-coupled receptors|Receptor|Rhodopsin family|Peptide|Neuromedin U| NMUR1; neuromedin U receptor 1	5.98e-19
	KEGGBR	br:ko01000|K05052|neuromedin U receptor 1|Enzymes|	5.98e-19
	KEGGBR	br:ko00001|K05052|neuromedin U receptor 1|KEGG Orthology (KO)|KO|09130 Environmental Information Processing|09133 Signaling molecules and interaction|04080 Neuroactive ligand-receptor interaction [PATH:ko04080]| NMUR1; neuromedin U receptor 1	5.98e-19
	KEGGPW	path:ko04080|310|K05052	-
	SWISS	sp|Q11095|FRPR1_CAEEL Probable G-protein coupled receptor frpr-1 OS=Caenorhabditis elegans GN=frpr-1 PE=3 SV=3	4.6e-57	192
	KEGG	loa:LOAG_18330 hypothetical protein	1.74e-113	335
	NR	gi|1511232575|emb|VBB29346.1| unnamed protein product [Acanthocheilonema viteae]	6.19e-174	494
	IPRO	PANTHER|PTHR47632|-|-|3|320|	1.1e-118
	IPRO	Pfam|PF00001|IPR000276|G protein-coupled receptor, rhodopsin-like|44|301|GO:0004930|GO:0007186|GO:0016021	7e-11
	IPRO	Gene3D|G3DSA:1.20.1070.10|-|-|20|319|	1.9e-42
	IPRO	CDD|cd14978|-|-|29|312|	1.40486e-42
	IPRO	PANTHER|PTHR47632:SF1|-|-|3|320|	1.1e-118
	IPRO	PRINTS|PR00237|IPR000276|G protein-coupled receptor, rhodopsin-like|283|309|GO:0004930|GO:0007186|GO:0016021	2.9e-11
	IPRO	PRINTS|PR00237|IPR000276|G protein-coupled receptor, rhodopsin-like|29|53|GO:0004930|GO:0007186|GO:0016021	2.9e-11
	IPRO	PRINTS|PR00237|IPR000276|G protein-coupled receptor, rhodopsin-like|112|134|GO:0004930|GO:0007186|GO:0016021	2.9e-11
	IPRO	PRINTS|PR00237|IPR000276|G protein-coupled receptor, rhodopsin-like|62|83|GO:0004930|GO:0007186|GO:0016021	2.9e-11
	IPRO	SUPERFAMILY|SSF81321|-|-|13|316|	1.92e-33
	TMHMM	Y
DIM_00084_1s	KEGGBR	br:ko04030|K08428|G protein-coupled receptor 139|G protein-coupled receptors|Receptor|Rhodopsin family|Others|L-Tryptophan and L-Phenylalanine| GPR139; G protein-coupled receptor 139	1.24e-13
	KEGGBR	br:ko01000|K08428|G protein-coupled receptor 139|Enzymes|	1.24e-13
	KEGGBR	br:ko00001|K08428|G protein-coupled receptor 139|KEGG Orthology (KO)|KO|09180 Brite Hierarchies|09183 Protein families: signaling and cellular processes|04030 G protein-coupled receptors [BR:ko04030]| GPR139; G protein-coupled receptor 139	1.24e-13
	SWISS	sp|Q11095|FRPR1_CAEEL Probable G-protein coupled receptor frpr-1 OS=Caenorhabditis elegans GN=frpr-1 PE=3 SV=3	6.29e-41	147
	KEGG	nai:NECAME_02154 hypothetical protein	4.53e-61	199
	NR	gi|1528748192|emb|VDN95000.1| unnamed protein product [Brugia pahangi]	3.82e-110	330
	IPRO	Gene3D|G3DSA:1.20.1070.10|-|-|1|206|	7.3e-29
	IPRO	CDD|cd14978|-|-|1|199|	1.86255e-32
	IPRO	PANTHER|PTHR47632|-|-|2|209|	2.6e-76
	IPRO	SUPERFAMILY|SSF81321|-|-|2|203|	1.28e-20
	IPRO	PANTHER|PTHR47632:SF1|-|-|2|209|	2.6e-76
	TMHMM	Y
DIM_00085_1s	KEGGBR	br:ko04131|K12485|Rab11 family-interacting protein 3/4|Membrane trafficking|Protein|Protein recycling|Rab GTPases and associated proteins|Rab11 associated proteins| RAB11FIP3_4; Rab11 family-interacting protein 3/4	0
	KEGGBR	br:ko01000|K12485|Rab11 family-interacting protein 3/4|Enzymes|	0
	KEGGBR	br:ko00001|K12485|Rab11 family-interacting protein 3/4|KEGG Orthology (KO)|KO|09140 Cellular Processes|09141 Transport and catabolism|04144 Endocytosis [PATH:ko04144]| RAB11FIP3_4; Rab11 family-interacting protein 3/4	0
	KEGGPW	path:ko04144|166|K12485	-
	SWISS	sp|Q3LGD4|RFP4A_DANRE Rab11 family-interacting protein 4A OS=Danio rerio GN=rab11fip4a PE=2 SV=1	2.27e-25	111
	KEGG	loa:LOAG_17727 Rab11 family-interacting protein 4A	0	575
	NR	gi|1511226510|emb|VBB33576.1| unnamed protein product, partial [Acanthocheilonema viteae]	0	577
	IPRO	Coils|Coil|-|-|130|157|	-
	IPRO	Coils|Coil|-|-|165|227|	-
	IPRO	PANTHER|PTHR15726:SF7|-|-|5|325|	3.2e-77
	IPRO	Coils|Coil|-|-|231|272|	-
	IPRO	Coils|Coil|-|-|48|125|	-
	IPRO	MobiDBLite|mobidb-lite|-|-|1|42|	-
	IPRO	PANTHER|PTHR15726|-|-|5|325|	3.2e-77
	IPRO	Gene3D|G3DSA:1.20.5.2440|-|-|272|326|	1.7e-12
DIM_00086_1s	KEGGBR	br:ko04131|K12485|Rab11 family-interacting protein 3/4|Membrane trafficking|Protein|Protein recycling|Rab GTPases and associated proteins|Rab11 associated proteins| RAB11FIP3_4; Rab11 family-interacting protein 3/4	0
	KEGGBR	br:ko01000|K12485|Rab11 family-interacting protein 3/4|Enzymes|	0
	KEGGBR	br:ko00001|K12485|Rab11 family-interacting protein 3/4|KEGG Orthology (KO)|KO|09140 Cellular Processes|09141 Transport and catabolism|04144 Endocytosis [PATH:ko04144]| RAB11FIP3_4; Rab11 family-interacting protein 3/4	0
	KEGGPW	path:ko04144|166|K12485	-
	SWISS	sp|Q3LGD4|RFP4A_DANRE Rab11 family-interacting protein 4A OS=Danio rerio GN=rab11fip4a PE=2 SV=1	2.12e-24	108
	KEGG	loa:LOAG_17727 Rab11 family-interacting protein 4A	0	574
	NR	gi|1511226510|emb|VBB33576.1| unnamed protein product, partial [Acanthocheilonema viteae]	0	592
	IPRO	MobiDBLite|mobidb-lite|-|-|1|23|	-
	IPRO	Coils|Coil|-|-|59|136|	-
	IPRO	Gene3D|G3DSA:1.20.5.2440|-|-|283|338|	1.9e-12
	IPRO	PANTHER|PTHR15726:SF7|-|-|14|336|	1.4e-77
	IPRO	Coils|Coil|-|-|141|168|	-
	IPRO	PANTHER|PTHR15726|-|-|14|336|	1.4e-77
	IPRO	Coils|Coil|-|-|176|238|	-
	IPRO	MobiDBLite|mobidb-lite|-|-|28|47|	-
	IPRO	MobiDBLite|mobidb-lite|-|-|9|23|	-
	IPRO	Coils|Coil|-|-|242|283|	-
DIM_00086_2s	KEGGBR	br:ko04131|K12485|Rab11 family-interacting protein 3/4|Membrane trafficking|Protein|Protein recycling|Rab GTPases and associated proteins|Rab11 associated proteins| RAB11FIP3_4; Rab11 family-interacting protein 3/4	0
	KEGGBR	br:ko01000|K12485|Rab11 family-interacting protein 3/4|Enzymes|	0
	KEGGBR	br:ko00001|K12485|Rab11 family-interacting protein 3/4|KEGG Orthology (KO)|KO|09140 Cellular Processes|09141 Transport and catabolism|04144 Endocytosis [PATH:ko04144]| RAB11FIP3_4; Rab11 family-interacting protein 3/4	0
	KEGGPW	path:ko04144|166|K12485	-
	SWISS	sp|Q3LGD4|RFP4A_DANRE Rab11 family-interacting protein 4A OS=Danio rerio GN=rab11fip4a PE=2 SV=1	1.2e-26	117
	KEGG	loa:LOAG_17727 Rab11 family-interacting protein 4A	0	573
	NR	gi|1511226510|emb|VBB33576.1| unnamed protein product, partial [Acanthocheilonema viteae]	0	591
	IPRO	Coils|Coil|-|-|330|371|	-
	IPRO	PANTHER|PTHR15726|-|-|69|424|	1.9e-76
	IPRO	MobiDBLite|mobidb-lite|-|-|32|76|	-
	IPRO	Gene3D|G3DSA:1.20.5.2440|-|-|371|426|	2.4e-12
	IPRO	Coils|Coil|-|-|229|256|	-
	IPRO	Coils|Coil|-|-|147|224|	-
	IPRO	Coils|Coil|-|-|264|326|	-
DIM_00087_1s	KEGGBR	br:ko01002|K13702|abhydrolase domain-containing protein 10 [EC:3.1.1.93]|Peptidases and inhibitors|Peptidases and inhibitors|Serine peptidases|Family S9: prolyl oligopeptidase family| ABHD10; abhydrolase domain-containing protein 10 [EC:3.1.1.93]	3.13e-15
	KEGGBR	br:ko01000|K13702|abhydrolase domain-containing protein 10 [EC:3.1.1.93]|Enzymes|Enzyme|3. Hydrolases|3.1 Acting on ester bonds|3.1.1 Carboxylic-ester hydrolases|3.1.1.93 mycophenolic acid acyl-glucuronide esterase| ABHD10; abhydrolase domain-containing protein 10 [EC:3.1.1.93]	3.13e-15
	KEGGBR	br:ko00001|K13702|abhydrolase domain-containing protein 10 [EC:3.1.1.93]|KEGG Orthology (KO)|KO|09180 Brite Hierarchies|09181 Protein families: metabolism|01002 Peptidases and inhibitors [BR:ko01002]| ABHD10; abhydrolase domain-containing protein 10 [EC:3.1.1.93]	3.13e-15
	KEGGBR	br:ko00001|K13702|abhydrolase domain-containing protein 10 [EC:3.1.1.93]|KEGG Orthology (KO)|KO|09180 Brite Hierarchies|09181 Protein families: metabolism|01002 Peptidases and inhibitors [BR:ko01002]| ABHD10; abhydrolase domain-containing protein 10 [EC:3.1.1.93]	3.13e-15
	KEGG	loa:LOAG_06458 hypothetical protein	1.99e-89	267
	NR	gi|1528680291|emb|VDM10269.1| unnamed protein product [Wuchereria bancrofti]	1.3e-134	389
	IPRO	SUPERFAMILY|SSF53474|IPR029058|Alpha/Beta hydrolase fold|6|215|-	1.37e-20
	IPRO	PANTHER|PTHR16138|-|-|6|214|	1.6e-18
	IPRO	Gene3D|G3DSA:3.40.50.1820|IPR029058|Alpha/Beta hydrolase fold|2|226|-	9.5e-22
DIM_00088_1s	KEGG	loa:LOAG_18455 hypothetical protein	4.36e-117	347
	NR	gi|1528659681|emb|VDM22725.1| unnamed protein product [Wuchereria bancrofti]	2.19e-126	376
	IPRO	Coils|Coil|-|-|71|105|	-
	IPRO	Coils|Coil|-|-|132|152|	-
DIM_00088_2s	KEGG	loa:LOAG_18455 hypothetical protein	2.29e-113	338
	NR	gi|1528659681|emb|VDM22725.1| unnamed protein product [Wuchereria bancrofti]	1.14e-123	369
	IPRO	Coils|Coil|-|-|76|110|	-
	IPRO	Coils|Coil|-|-|137|164|	-
DIM_00088_3s	KEGG	loa:LOAG_18455 hypothetical protein	1.33e-121	359
	NR	gi|1528659681|emb|VDM22725.1| unnamed protein product [Wuchereria bancrofti]	1.57e-132	392
	IPRO	Coils|Coil|-|-|76|110|	-
	IPRO	Coils|Coil|-|-|137|157|	-
DIM_00089_1s	SWISS	sp|Q8TGM7|ART2_YEAST Putative uncharacterized protein ART2 OS=Saccharomyces cerevisiae (strain ATCC 204508 / S288c) GN=ART2 PE=5 SV=1	4.05e-16	75.1
	KEGG	bmy:Bm1_02295 rRNA promoter binding protein	3.83e-46	159
	NR	gi|1529394048|emb|VDM64915.1| unnamed protein product [Angiostrongylus costaricensis]	2.72e-62	214
	IPRO	PANTHER|PTHR33047:SF22|-|-|65|125|	3.8e-32
	IPRO	MobiDBLite|mobidb-lite|-|-|138|159|	-
	IPRO	MobiDBLite|mobidb-lite|-|-|135|164|	-
	IPRO	PANTHER|PTHR33047|-|-|65|125|	3.8e-32
DIM_00090_1s	KEGG	bmy:Bm1_04940 hypothetical protein	4.09e-22	92.4
	NR	gi|671417939|emb|CDP91233.1| Bm1111 [Brugia malayi]	1.37e-22	97.4
	IPRO	MobiDBLite|mobidb-lite|-|-|100|119|	-
	IPRO	MobiDBLite|mobidb-lite|-|-|104|119|	-
	IPRO	PANTHER|PTHR33626|-|-|40|82|	6.4e-16
DIM_00091_1s	SWISS	sp|Q8TGM7|ART2_YEAST Putative uncharacterized protein ART2 OS=Saccharomyces cerevisiae (strain ATCC 204508 / S288c) GN=ART2 PE=5 SV=1	4.05e-16	75.1
	KEGG	bmy:Bm1_02295 rRNA promoter binding protein	3.83e-46	159
	NR	gi|1529394048|emb|VDM64915.1| unnamed protein product [Angiostrongylus costaricensis]	2.72e-62	214
	IPRO	PANTHER|PTHR33047:SF22|-|-|65|125|	3.8e-32
	IPRO	MobiDBLite|mobidb-lite|-|-|138|159|	-
	IPRO	MobiDBLite|mobidb-lite|-|-|135|164|	-
	IPRO	PANTHER|PTHR33047|-|-|65|125|	3.8e-32
DIM_00092_1s	IPRO	MobiDBLite|mobidb-lite|-|-|44|78|	-
DIM_00093_1s	KEGG	bmy:Bm1_11165 LD48059p	3.67e-22	87
	NR	gi|1528694393|emb|VDP11566.1| unnamed protein product [Onchocerca flexuosa]	4.92e-21	89.7
DIM_00094_1s
DIM_00095_1s	KEGG	bmy:Bm1_25970 hypothetical protein	2.09e-47	150
	NR	gi|170574842|ref|XP_001892990.1| hypothetical protein Bm1_07600 [Brugia malayi] >gi|170583592|ref|XP_001896652.1| hypothetical protein Bm1_25970 [Brugia malayi]	3.59e-46	150
DIM_00096_1s	KEGG	bmy:Bm1_25975 hypothetical protein	3.68e-64	196
	NR	gi|1511225085|emb|VBB34270.1| unnamed protein product [Acanthocheilonema viteae]	1.67e-67	207
DIM_00097_1s	KEGG	bmy:Bm1_11040 hypothetical protein	1.02e-19	80.9
	NR	gi|671416517|emb|CDP91806.1| Bm213 [Brugia malayi] >gi|671417951|emb|CDP91225.1| Bm116 [Brugia malayi]	1.19e-18	81.6
DIM_00098_1s	SWISS	sp|Q8TGM7|ART2_YEAST Putative uncharacterized protein ART2 OS=Saccharomyces cerevisiae (strain ATCC 204508 / S288c) GN=ART2 PE=5 SV=1	4.05e-16	75.1
	KEGG	bmy:Bm1_02295 rRNA promoter binding protein	3.83e-46	159
	NR	gi|1529394048|emb|VDM64915.1| unnamed protein product [Angiostrongylus costaricensis]	2.72e-62	214
	IPRO	PANTHER|PTHR33047:SF22|-|-|65|125|	3.8e-32
	IPRO	MobiDBLite|mobidb-lite|-|-|138|159|	-
	IPRO	MobiDBLite|mobidb-lite|-|-|135|164|	-
	IPRO	PANTHER|PTHR33047|-|-|65|125|	3.8e-32
DIM_00099_1s	KEGG	bmy:Bm1_11165 LD48059p	3.67e-22	87
	NR	gi|1528694393|emb|VDP11566.1| unnamed protein product [Onchocerca flexuosa]	4.92e-21	89.7
DIM_00100_1s
DIM_00101_1s	KEGG	bmy:Bm1_25970 hypothetical protein	2.09e-47	150
	NR	gi|170574842|ref|XP_001892990.1| hypothetical protein Bm1_07600 [Brugia malayi] >gi|170583592|ref|XP_001896652.1| hypothetical protein Bm1_25970 [Brugia malayi]	3.59e-46	150
DIM_00102_1s	KEGG	bmy:Bm1_25975 hypothetical protein	3.68e-64	196
	NR	gi|1511225085|emb|VBB34270.1| unnamed protein product [Acanthocheilonema viteae]	1.67e-67	207
DIM_00103_1s	KEGG	bmy:Bm1_31075 hypothetical protein	1.73e-18	82.8
	NR	gi|1528693689|emb|VDP12887.1| unnamed protein product [Onchocerca flexuosa]	1.37e-18	85.9
	IPRO	Coils|Coil|-|-|8|28|	-
DIM_00104_1s	KEGG	bmy:Bm1_11040 hypothetical protein	1.02e-19	80.9
	NR	gi|671416517|emb|CDP91806.1| Bm213 [Brugia malayi] >gi|671417951|emb|CDP91225.1| Bm116 [Brugia malayi]	1.19e-18	81.6
DIM_00105_1s	SWISS	sp|Q8TGM7|ART2_YEAST Putative uncharacterized protein ART2 OS=Saccharomyces cerevisiae (strain ATCC 204508 / S288c) GN=ART2 PE=5 SV=1	1.34e-18	76.6
	KEGG	bmy:Bm1_11145 Senescence-associated protein	1.72e-38	131
	NR	gi|1528682639|emb|VDM08689.1| unnamed protein product [Wuchereria bancrofti]	1.73e-66	206
	IPRO	PANTHER|PTHR33047:SF22|-|-|65|125|	7.8e-33
	IPRO	PANTHER|PTHR33047|-|-|65|125|	7.8e-33
DIM_00106_1s	KEGG	bmy:Bm1_02295 rRNA promoter binding protein	7.33e-47	158
	NR	gi|170571877|ref|XP_001891902.1| rRNA promoter binding protein [Brugia malayi] >gi|170572043|ref|XP_001891963.1| rRNA promoter binding protein [Brugia malayi]	1.26e-45	158
	IPRO	MobiDBLite|mobidb-lite|-|-|58|79|	-
	IPRO	PANTHER|PTHR34141|-|-|7|47|	4.5e-24
	IPRO	PANTHER|PTHR34141|-|-|49|118|	4.5e-24
	IPRO	MobiDBLite|mobidb-lite|-|-|55|83|	-
DIM_00107_1s	KEGG	bmy:Bm1_04940 hypothetical protein	1.53e-23	92.4
	NR	gi|671417939|emb|CDP91233.1| Bm1111 [Brugia malayi]	1.44e-22	93.2
DIM_00108_1s	KEGG	bmy:Bm1_25970 hypothetical protein	2.09e-47	150
	NR	gi|170574842|ref|XP_001892990.1| hypothetical protein Bm1_07600 [Brugia malayi] >gi|170583592|ref|XP_001896652.1| hypothetical protein Bm1_25970 [Brugia malayi]	3.59e-46	150
DIM_00109_1s	KEGG	bmy:Bm1_25975 hypothetical protein	3.68e-64	196
	NR	gi|1511225085|emb|VBB34270.1| unnamed protein product [Acanthocheilonema viteae]	1.67e-67	207
DIM_00110_1s	KEGG	bmy:Bm1_11040 hypothetical protein	1.29e-19	80.9
	NR	gi|1528813011|emb|VDK61469.1| unnamed protein product [Onchocerca ochengi]	2.98e-19	89.4
DIM_00111_1s	SWISS	sp|Q8TGM7|ART2_YEAST Putative uncharacterized protein ART2 OS=Saccharomyces cerevisiae (strain ATCC 204508 / S288c) GN=ART2 PE=5 SV=1	1.34e-18	76.6
	KEGG	bmy:Bm1_11145 Senescence-associated protein	1.72e-38	131
	NR	gi|1528682639|emb|VDM08689.1| unnamed protein product [Wuchereria bancrofti]	1.73e-66	206
	IPRO	PANTHER|PTHR33047:SF22|-|-|65|125|	7.8e-33
	IPRO	PANTHER|PTHR33047|-|-|65|125|	7.8e-33
DIM_00112_1s	KEGG	bmy:Bm1_02295 rRNA promoter binding protein	7.33e-47	158
	NR	gi|170571877|ref|XP_001891902.1| rRNA promoter binding protein [Brugia malayi] >gi|170572043|ref|XP_001891963.1| rRNA promoter binding protein [Brugia malayi]	1.26e-45	158
	IPRO	MobiDBLite|mobidb-lite|-|-|58|79|	-
	IPRO	PANTHER|PTHR34141|-|-|7|47|	4.5e-24
	IPRO	PANTHER|PTHR34141|-|-|49|118|	4.5e-24
	IPRO	MobiDBLite|mobidb-lite|-|-|55|83|	-
DIM_00113_1s	KEGG	bmy:Bm1_04940 hypothetical protein	1.53e-23	92.4
	NR	gi|671417939|emb|CDP91233.1| Bm1111 [Brugia malayi]	1.44e-22	93.2
DIM_00114_1s	KEGG	lco:104938638 uncharacterized protein LOC104938638	3.51e-11	72
	IPRO	MobiDBLite|mobidb-lite|-|-|25|40|	-
	IPRO	MobiDBLite|mobidb-lite|-|-|41|434|	-
	IPRO	MobiDBLite|mobidb-lite|-|-|1|434|	-
DIM_00115_1s
DIM_00116_1s	KEGG	bmy:Bm1_25970 hypothetical protein	3.16e-48	153
	NR	gi|170574842|ref|XP_001892990.1| hypothetical protein Bm1_07600 [Brugia malayi] >gi|170583592|ref|XP_001896652.1| hypothetical protein Bm1_25970 [Brugia malayi]	5.43e-47	153
DIM_00117_1s	KEGG	bmy:Bm1_25975 hypothetical protein	3.68e-64	196
	NR	gi|1511225085|emb|VBB34270.1| unnamed protein product [Acanthocheilonema viteae]	1.67e-67	207
DIM_00118_1s	KEGG	bmy:Bm1_11040 hypothetical protein	1.02e-19	80.9
	NR	gi|671416517|emb|CDP91806.1| Bm213 [Brugia malayi] >gi|671417951|emb|CDP91225.1| Bm116 [Brugia malayi]	1.19e-18	81.6
DIM_00119_1s	SWISS	sp|Q8TGM7|ART2_YEAST Putative uncharacterized protein ART2 OS=Saccharomyces cerevisiae (strain ATCC 204508 / S288c) GN=ART2 PE=5 SV=1	1.34e-18	76.6
	KEGG	bmy:Bm1_11145 Senescence-associated protein	1.72e-38	131
	NR	gi|1528682639|emb|VDM08689.1| unnamed protein product [Wuchereria bancrofti]	1.73e-66	206
	IPRO	PANTHER|PTHR33047:SF22|-|-|65|125|	7.8e-33
	IPRO	PANTHER|PTHR33047|-|-|65|125|	7.8e-33
DIM_00120_1s	KEGG	bmy:Bm1_02295 rRNA promoter binding protein	7.33e-47	158
	NR	gi|170571877|ref|XP_001891902.1| rRNA promoter binding protein [Brugia malayi] >gi|170572043|ref|XP_001891963.1| rRNA promoter binding protein [Brugia malayi]	1.26e-45	158
	IPRO	MobiDBLite|mobidb-lite|-|-|58|79|	-
	IPRO	PANTHER|PTHR34141|-|-|7|47|	4.5e-24
	IPRO	PANTHER|PTHR34141|-|-|49|118|	4.5e-24
	IPRO	MobiDBLite|mobidb-lite|-|-|55|83|	-
DIM_00121_1s	KEGG	bmy:Bm1_04940 hypothetical protein	1.53e-23	92.4
	NR	gi|671417939|emb|CDP91233.1| Bm1111 [Brugia malayi]	1.44e-22	93.2
DIM_00122_1s	KEGG	bmy:Bm1_25970 hypothetical protein	2.09e-47	150
	NR	gi|170574842|ref|XP_001892990.1| hypothetical protein Bm1_07600 [Brugia malayi] >gi|170583592|ref|XP_001896652.1| hypothetical protein Bm1_25970 [Brugia malayi]	3.59e-46	150
DIM_00123_1s	KEGG	bmy:Bm1_25975 hypothetical protein	3.68e-64	196
	NR	gi|1511225085|emb|VBB34270.1| unnamed protein product [Acanthocheilonema viteae]	1.67e-67	207
DIM_00124_1s	KEGG	bmy:Bm1_11040 hypothetical protein	1.29e-19	80.9
	NR	gi|1528813011|emb|VDK61469.1| unnamed protein product [Onchocerca ochengi]	2.98e-19	89.4
DIM_00125_1s	SWISS	sp|Q8TGM7|ART2_YEAST Putative uncharacterized protein ART2 OS=Saccharomyces cerevisiae (strain ATCC 204508 / S288c) GN=ART2 PE=5 SV=1	3.28e-16	75.5
	KEGG	bmy:Bm1_02295 rRNA promoter binding protein	4e-47	161
	NR	gi|1529394048|emb|VDM64915.1| unnamed protein product [Angiostrongylus costaricensis]	2.75e-62	214
	IPRO	PANTHER|PTHR33047:SF22|-|-|65|125|	4e-32
	IPRO	PANTHER|PTHR33047|-|-|65|125|	4e-32
	IPRO	MobiDBLite|mobidb-lite|-|-|135|164|	-
	IPRO	MobiDBLite|mobidb-lite|-|-|138|159|	-
DIM_00126_1s	KEGGBR	br:ko01000|K05330|potassium inwardly-rectifying channel subfamily J, other|Enzymes|	0
	KEGGBR	br:ko04040|K05330|potassium inwardly-rectifying channel subfamily J, other|Ion channels|Channel|Voltage-gated cation channels|Potassium channel, inwardly-rectifying (Kir)| KCNJN; potassium inwardly-rectifying channel subfamily J, other	0
	KEGGBR	br:ko00001|K05330|potassium inwardly-rectifying channel subfamily J, other|KEGG Orthology (KO)|KO|09180 Brite Hierarchies|09183 Protein families: signaling and cellular processes|04040 Ion channels [BR:ko04040]| KCNJN; potassium inwardly-rectifying channel subfamily J, other	0
	SWISS	sp|P52192|IRK1_CAEEL Inward rectifier potassium channel irk-1 OS=Caenorhabditis elegans GN=irk-1 PE=2 SV=2	0	622
	KEGG	loa:LOAG_17148 inwardly rectifying potassium channel	0	879
	NR	gi|1233064450|gb|OZC10661.1| putative inward rectifier potassium channel 2 [Onchocerca flexuosa]	0	892
	IPRO	SUPERFAMILY|SSF81324|-|-|102|228|	6.59e-22
	IPRO	Pfam|PF01007|IPR040445|Potassium channel, inwardly rectifying, transmembrane domain|87|230|-	1.7e-54
	IPRO	Gene3D|G3DSA:2.60.40.1400|IPR013518|Potassium channel, inwardly rectifying, Kir, cytoplasmic|85|405|-	2.3e-138
	IPRO	Pfam|PF17655|IPR041647|Inward rectifier potassium channel, C-terminal|237|410|-	1e-68
	IPRO	PRINTS|PR01320|IPR016449|Potassium channel, inwardly rectifying, Kir|120|146|GO:0005242|GO:0006813|GO:0016021	1.5e-51
	IPRO	PRINTS|PR01320|IPR016449|Potassium channel, inwardly rectifying, Kir|176|198|GO:0005242|GO:0006813|GO:0016021	1.5e-51
	IPRO	PRINTS|PR01320|IPR016449|Potassium channel, inwardly rectifying, Kir|358|375|GO:0005242|GO:0006813|GO:0016021	1.5e-51
	IPRO	PRINTS|PR01320|IPR016449|Potassium channel, inwardly rectifying, Kir|306|324|GO:0005242|GO:0006813|GO:0016021	1.5e-51
	IPRO	PRINTS|PR01320|IPR016449|Potassium channel, inwardly rectifying, Kir|337|357|GO:0005242|GO:0006813|GO:0016021	1.5e-51
	IPRO	PRINTS|PR01320|IPR016449|Potassium channel, inwardly rectifying, Kir|384|398|GO:0005242|GO:0006813|GO:0016021	1.5e-51
	IPRO	Gene3D|G3DSA:1.10.287.70|-|-|96|229|	2.3e-138
	IPRO	PANTHER|PTHR11767:SF51|-|-|26|445|	1.7e-218
	IPRO	SUPERFAMILY|SSF81296|IPR014756|Immunoglobulin E-set|212|410|-	1.35e-72
	IPRO	PANTHER|PTHR11767|IPR016449|Potassium channel, inwardly rectifying, Kir|26|445|GO:0005242|GO:0006813|GO:0016021	1.7e-218
DIM_00127_1s	KEGG	bmy:Bm1_04940 hypothetical protein	1.83e-23	92.4
	NR	gi|671417939|emb|CDP91233.1| Bm1111 [Brugia malayi]	1.62e-22	93.6
DIM_00128_1s	KEGG	bmy:Bm1_25970 hypothetical protein	2.09e-47	150
	NR	gi|170574842|ref|XP_001892990.1| hypothetical protein Bm1_07600 [Brugia malayi] >gi|170583592|ref|XP_001896652.1| hypothetical protein Bm1_25970 [Brugia malayi]	3.59e-46	150
DIM_00129_1s	KEGG	bmy:Bm1_25975 hypothetical protein	3.68e-64	196
	NR	gi|1511225085|emb|VBB34270.1| unnamed protein product [Acanthocheilonema viteae]	1.67e-67	207
DIM_00130_1s	KEGG	bmy:Bm1_11040 hypothetical protein	1.29e-19	80.9
	NR	gi|1528813011|emb|VDK61469.1| unnamed protein product [Onchocerca ochengi]	2.98e-19	89.4
DIM_00131_1s	SWISS	sp|Q8TGM7|ART2_YEAST Putative uncharacterized protein ART2 OS=Saccharomyces cerevisiae (strain ATCC 204508 / S288c) GN=ART2 PE=5 SV=1	3.28e-16	75.5
	KEGG	bmy:Bm1_02295 rRNA promoter binding protein	4e-47	161
	NR	gi|1529394048|emb|VDM64915.1| unnamed protein product [Angiostrongylus costaricensis]	2.75e-62	214
	IPRO	PANTHER|PTHR33047:SF22|-|-|65|125|	4e-32
	IPRO	PANTHER|PTHR33047|-|-|65|125|	4e-32
	IPRO	MobiDBLite|mobidb-lite|-|-|135|164|	-
	IPRO	MobiDBLite|mobidb-lite|-|-|138|159|	-
DIM_00132_1s	KEGG	bmy:Bm1_04940 hypothetical protein	1.83e-23	92.4
	NR	gi|671417939|emb|CDP91233.1| Bm1111 [Brugia malayi]	1.62e-22	93.6
DIM_00133_1s	KEGG	bmy:Bm1_25970 hypothetical protein	2.09e-47	150
	NR	gi|170574842|ref|XP_001892990.1| hypothetical protein Bm1_07600 [Brugia malayi] >gi|170583592|ref|XP_001896652.1| hypothetical protein Bm1_25970 [Brugia malayi]	3.59e-46	150
DIM_00134_1s	KEGG	bmy:Bm1_25975 hypothetical protein	3.68e-64	196
	NR	gi|1511225085|emb|VBB34270.1| unnamed protein product [Acanthocheilonema viteae]	1.67e-67	207
DIM_00135_1s	KEGG	bmy:Bm1_11040 hypothetical protein	1.02e-19	80.9
	NR	gi|671416517|emb|CDP91806.1| Bm213 [Brugia malayi] >gi|671417951|emb|CDP91225.1| Bm116 [Brugia malayi]	1.19e-18	81.6
DIM_00136_1s	SWISS	sp|Q8TGM7|ART2_YEAST Putative uncharacterized protein ART2 OS=Saccharomyces cerevisiae (strain ATCC 204508 / S288c) GN=ART2 PE=5 SV=1	6.61e-17	75.5
	KEGG	bmy:Bm1_02295 rRNA promoter binding protein	1.24e-50	167
	NR	gi|1528682639|emb|VDM08689.1| unnamed protein product [Wuchereria bancrofti]	9.48e-64	203
	IPRO	PANTHER|PTHR33047|-|-|65|125|	2.5e-32
	IPRO	PANTHER|PTHR33047:SF22|-|-|65|125|	2.5e-32
	IPRO	MobiDBLite|mobidb-lite|-|-|135|164|	-
	IPRO	MobiDBLite|mobidb-lite|-|-|138|159|	-
DIM_00137_1s	SWISS	sp|Q9XWU2|SUP1_CAEEL Protein SUP-1 OS=Caenorhabditis elegans GN=sup-1 PE=1 SV=1	4.18e-14	65.1
	KEGG	bmy:Bm1_23530 hypothetical protein	8.26e-14	67.8
	NR	gi|1535173016|emb|VDN56292.1| unnamed protein product [Dracunculus medinensis]	3.11e-23	94
	IPRO	PANTHER|PTHR34149|IPR022559|Protein SUP-1-like|27|92|-	1.3e-13
	IPRO	Pfam|PF10853|IPR022559|Protein SUP-1-like|40|76|-	3.3e-18
	SIGNALP	Y
	TMHMM	Y
DIM_00138_1s	KEGG	bmy:Bm1_03500 hypothetical protein	2.42e-16	71.6
	NR	gi|1528631947|emb|VDK89132.1| unnamed protein product, partial [Litomosoides sigmodontis]	4.31e-19	82.4
DIM_00139_1s	KEGG	bmy:Bm1_25970 hypothetical protein	2.09e-47	150
	NR	gi|170574842|ref|XP_001892990.1| hypothetical protein Bm1_07600 [Brugia malayi] >gi|170583592|ref|XP_001896652.1| hypothetical protein Bm1_25970 [Brugia malayi]	3.59e-46	150
DIM_00140_1s	KEGG	bmy:Bm1_25975 hypothetical protein	3.68e-64	196
	NR	gi|1511225085|emb|VBB34270.1| unnamed protein product [Acanthocheilonema viteae]	1.67e-67	207
DIM_00141_1s	KEGG	bmy:Bm1_11040 hypothetical protein	1.29e-19	80.9
	NR	gi|1528813011|emb|VDK61469.1| unnamed protein product [Onchocerca ochengi]	2.98e-19	89.4
DIM_00142_1s	SWISS	sp|Q8TGM7|ART2_YEAST Putative uncharacterized protein ART2 OS=Saccharomyces cerevisiae (strain ATCC 204508 / S288c) GN=ART2 PE=5 SV=1	3.28e-16	75.5
	KEGG	bmy:Bm1_02295 rRNA promoter binding protein	4e-47	161
	NR	gi|1529394048|emb|VDM64915.1| unnamed protein product [Angiostrongylus costaricensis]	2.75e-62	214
	IPRO	PANTHER|PTHR33047:SF22|-|-|65|125|	4e-32
	IPRO	PANTHER|PTHR33047|-|-|65|125|	4e-32
	IPRO	MobiDBLite|mobidb-lite|-|-|135|164|	-
	IPRO	MobiDBLite|mobidb-lite|-|-|138|159|	-
DIM_00143_1s	KEGG	bmy:Bm1_04940 hypothetical protein	1.83e-23	92.4
	NR	gi|671417939|emb|CDP91233.1| Bm1111 [Brugia malayi]	1.62e-22	93.6
DIM_00144_1s	KEGG	bmy:Bm1_25970 hypothetical protein	2.09e-47	150
	NR	gi|170574842|ref|XP_001892990.1| hypothetical protein Bm1_07600 [Brugia malayi] >gi|170583592|ref|XP_001896652.1| hypothetical protein Bm1_25970 [Brugia malayi]	3.59e-46	150
DIM_00145_1s	KEGG	bmy:Bm1_25975 hypothetical protein	3.68e-64	196
	NR	gi|1511225085|emb|VBB34270.1| unnamed protein product [Acanthocheilonema viteae]	1.67e-67	207
DIM_00146_1s	KEGG	bmy:Bm1_11040 hypothetical protein	1.02e-19	80.9
	NR	gi|671416517|emb|CDP91806.1| Bm213 [Brugia malayi] >gi|671417951|emb|CDP91225.1| Bm116 [Brugia malayi]	1.19e-18	81.6
DIM_00147_1s	SWISS	sp|Q8TGM7|ART2_YEAST Putative uncharacterized protein ART2 OS=Saccharomyces cerevisiae (strain ATCC 204508 / S288c) GN=ART2 PE=5 SV=1	6.61e-17	75.5
	KEGG	bmy:Bm1_02295 rRNA promoter binding protein	1.24e-50	167
	NR	gi|1528682639|emb|VDM08689.1| unnamed protein product [Wuchereria bancrofti]	9.48e-64	203
	IPRO	PANTHER|PTHR33047|-|-|65|125|	2.5e-32
	IPRO	PANTHER|PTHR33047:SF22|-|-|65|125|	2.5e-32
	IPRO	MobiDBLite|mobidb-lite|-|-|135|164|	-
	IPRO	MobiDBLite|mobidb-lite|-|-|138|159|	-
DIM_00148_1s
DIM_00149_1s	KEGG	dpx:DAPPUDRAFT_125127 hypothetical protein	3.16e-11	60.5
	NR	gi|1511225084|emb|VBB34269.1| unnamed protein product [Acanthocheilonema viteae]	7.16e-17	78.6
DIM_00150_1s	KEGG	bmy:Bm1_25970 hypothetical protein	1.49e-43	145
	NR	gi|1528672151|emb|VDM14200.1| unnamed protein product [Wuchereria bancrofti]	9.43e-84	256
DIM_00151_1s	KEGG	bmy:Bm1_11040 hypothetical protein	1.29e-19	80.9
	NR	gi|1528813011|emb|VDK61469.1| unnamed protein product [Onchocerca ochengi]	2.98e-19	89.4
DIM_00152_1s	SWISS	sp|Q8TGM7|ART2_YEAST Putative uncharacterized protein ART2 OS=Saccharomyces cerevisiae (strain ATCC 204508 / S288c) GN=ART2 PE=5 SV=1	3.28e-16	75.5
	KEGG	bmy:Bm1_02295 rRNA promoter binding protein	4e-47	161
	NR	gi|1529394048|emb|VDM64915.1| unnamed protein product [Angiostrongylus costaricensis]	2.75e-62	214
	IPRO	PANTHER|PTHR33047:SF22|-|-|65|125|	4e-32
	IPRO	PANTHER|PTHR33047|-|-|65|125|	4e-32
	IPRO	MobiDBLite|mobidb-lite|-|-|135|164|	-
	IPRO	MobiDBLite|mobidb-lite|-|-|138|159|	-
DIM_00153_1s	KEGG	bmy:Bm1_04940 hypothetical protein	1.83e-23	92.4
	NR	gi|671417939|emb|CDP91233.1| Bm1111 [Brugia malayi]	1.62e-22	93.6
DIM_00154_1s	KEGG	bmy:Bm1_25970 hypothetical protein	2.09e-47	150
	NR	gi|170574842|ref|XP_001892990.1| hypothetical protein Bm1_07600 [Brugia malayi] >gi|170583592|ref|XP_001896652.1| hypothetical protein Bm1_25970 [Brugia malayi]	3.59e-46	150
DIM_00155_1s	KEGG	bmy:Bm1_25975 hypothetical protein	3.68e-64	196
	NR	gi|1511225085|emb|VBB34270.1| unnamed protein product [Acanthocheilonema viteae]	1.67e-67	207
DIM_00156_1s	KEGG	bmy:Bm1_11040 hypothetical protein	1.02e-19	80.9
	NR	gi|671416517|emb|CDP91806.1| Bm213 [Brugia malayi] >gi|671417951|emb|CDP91225.1| Bm116 [Brugia malayi]	1.19e-18	81.6
DIM_00157_1s	SWISS	sp|Q8TGM7|ART2_YEAST Putative uncharacterized protein ART2 OS=Saccharomyces cerevisiae (strain ATCC 204508 / S288c) GN=ART2 PE=5 SV=1	6.61e-17	75.5
	KEGG	bmy:Bm1_02295 rRNA promoter binding protein	1.24e-50	167
	NR	gi|1528682639|emb|VDM08689.1| unnamed protein product [Wuchereria bancrofti]	9.48e-64	203
	IPRO	PANTHER|PTHR33047|-|-|65|125|	2.5e-32
	IPRO	PANTHER|PTHR33047:SF22|-|-|65|125|	2.5e-32
	IPRO	MobiDBLite|mobidb-lite|-|-|135|164|	-
	IPRO	MobiDBLite|mobidb-lite|-|-|138|159|	-
DIM_00158_1s	KEGG	bmy:Bm1_04940 hypothetical protein	3.57e-22	92.4
	NR	gi|671417939|emb|CDP91233.1| Bm1111 [Brugia malayi]	2.1e-22	96.7
	IPRO	MobiDBLite|mobidb-lite|-|-|51|66|	-
	IPRO	MobiDBLite|mobidb-lite|-|-|47|66|	-
DIM_00159_1s	KEGGBR	br:ko04147|K01283|peptidyl-dipeptidase A [EC:3.4.15.1]|Exosome|Exosome|Exosomal proteins|Exosomal proteins of other body fluids (saliva and urine)| ACE, CD143; peptidyl-dipeptidase A [EC:3.4.15.1]	0
	KEGGBR	br:ko04090|K01283|peptidyl-dipeptidase A [EC:3.4.15.1]|CD molecules|br:ko04090|Proteins| CD143, ACE; angiotensin I converting enzyme (peptidyl-dipeptidase A) 1 [HSA:1636]	0
	KEGGBR	br:ko01002|K01283|peptidyl-dipeptidase A [EC:3.4.15.1]|Peptidases and inhibitors|Peptidases and inhibitors|Metallo peptidases|Family M2| ACE, CD143; peptidyl-dipeptidase A [EC:3.4.15.1]	0
	KEGGBR	br:ko01000|K01283|peptidyl-dipeptidase A [EC:3.4.15.1]|Enzymes|Enzyme|3. Hydrolases|3.4 Acting on peptide bonds (peptidases)|3.4.15 Peptidyl-dipeptidases|3.4.15.1 peptidyl-dipeptidase A| ACE, CD143; peptidyl-dipeptidase A [EC:3.4.15.1]	0
	KEGGBR	br:ko00001|K01283|peptidyl-dipeptidase A [EC:3.4.15.1]|KEGG Orthology (KO)|KO|09150 Organismal Systems|09152 Endocrine system|04924 Renin secretion [PATH:ko04924]| ACE, CD143; peptidyl-dipeptidase A [EC:3.4.15.1]	0
	KEGGPW	path:ko04614|22|K01283	-
	KEGGPW	path:ko04924|50|K01283	-
	KEGGPW	path:ko05142|85|K01283	-
	KEGGPW	path:ko05410|79|K01283	-
	SWISS	sp|Q18581|ACN1_CAEEL Inactive angiotensin-converting enzyme-related protein OS=Caenorhabditis elegans GN=acn-1 PE=1 SV=2	0	719
	KEGG	bmy:Bm1_31085 Angiotensin-converting enzyme family protein	0	1497
	NR	gi|1528694275|emb|VDP11793.1| unnamed protein product [Onchocerca flexuosa]	0	1538
	IPRO	MobiDBLite|mobidb-lite|-|-|833|868|	-
	IPRO	MobiDBLite|mobidb-lite|-|-|833|853|	-
	IPRO	Pfam|PF01401|IPR001548|Peptidase M2, peptidyl-dipeptidase A|136|729|GO:0006508|GO:0008237|GO:0008241|GO:0016020	9.9e-154
	IPRO	SUPERFAMILY|SSF55486|-|-|139|730|	5.37e-145
	IPRO	MobiDBLite|mobidb-lite|-|-|854|868|	-
	IPRO	PANTHER|PTHR10514|IPR001548|Peptidase M2, peptidyl-dipeptidase A|123|735|GO:0006508|GO:0008237|GO:0008241|GO:0016020	3.8e-152
	IPRO	CDD|cd06461|IPR001548|Peptidase M2, peptidyl-dipeptidase A|144|720|GO:0006508|GO:0008237|GO:0008241|GO:0016020	0
	IPRO	PRINTS|PR00791|IPR001548|Peptidase M2, peptidyl-dipeptidase A|342|369|GO:0006508|GO:0008237|GO:0008241|GO:0016020	1.3e-26
	IPRO	PRINTS|PR00791|IPR001548|Peptidase M2, peptidyl-dipeptidase A|520|540|GO:0006508|GO:0008237|GO:0008241|GO:0016020	1.3e-26
	IPRO	PRINTS|PR00791|IPR001548|Peptidase M2, peptidyl-dipeptidase A|460|485|GO:0006508|GO:0008237|GO:0008241|GO:0016020	1.3e-26
	IPRO	PRINTS|PR00791|IPR001548|Peptidase M2, peptidyl-dipeptidase A|562|587|GO:0006508|GO:0008237|GO:0008241|GO:0016020	1.3e-26
	IPRO	PRINTS|PR00791|IPR001548|Peptidase M2, peptidyl-dipeptidase A|597|624|GO:0006508|GO:0008237|GO:0008241|GO:0016020	1.3e-26
	IPRO	PRINTS|PR00791|IPR001548|Peptidase M2, peptidyl-dipeptidase A|492|508|GO:0006508|GO:0008237|GO:0008241|GO:0016020	1.3e-26
	SIGNALP	Y
DIM_00160_1s	KEGG	bmy:Bm1_25970 hypothetical protein	2.51e-44	147
	NR	gi|1528672151|emb|VDM14200.1| unnamed protein product [Wuchereria bancrofti]	9.55e-86	261
DIM_00161_1s	SWISS	sp|Q8TGM7|ART2_YEAST Putative uncharacterized protein ART2 OS=Saccharomyces cerevisiae (strain ATCC 204508 / S288c) GN=ART2 PE=5 SV=1	1.34e-18	76.6
	KEGG	bmy:Bm1_11145 Senescence-associated protein	1.72e-38	131
	NR	gi|1528682639|emb|VDM08689.1| unnamed protein product [Wuchereria bancrofti]	1.73e-66	206
	IPRO	PANTHER|PTHR33047:SF22|-|-|65|125|	7.8e-33
	IPRO	PANTHER|PTHR33047|-|-|65|125|	7.8e-33
DIM_00162_1s	KEGG	bmy:Bm1_02295 rRNA promoter binding protein	1.94e-50	163
	NR	gi|170571877|ref|XP_001891902.1| rRNA promoter binding protein [Brugia malayi] >gi|170572043|ref|XP_001891963.1| rRNA promoter binding protein [Brugia malayi]	3.34e-49	163
	IPRO	MobiDBLite|mobidb-lite|-|-|58|79|	-
	IPRO	MobiDBLite|mobidb-lite|-|-|55|83|	-
	IPRO	PANTHER|PTHR34141|-|-|7|47|	9.4e-25
	IPRO	PANTHER|PTHR34141|-|-|48|118|	9.4e-25
DIM_00163_1s	KEGG	bmy:Bm1_28260 hypothetical protein	6.3e-24	92
	NR	gi|1528940598|emb|VDK18402.1| unnamed protein product [Anisakis simplex]	4.37e-38	132
DIM_00164_1s	KEGG	bmy:Bm1_04940 hypothetical protein	1.21e-24	95.1
	NR	gi|170573427|ref|XP_001892466.1| hypothetical protein Bm1_04940 [Brugia malayi]	2.09e-23	95.1
DIM_00165_1s	KEGG	bmy:Bm1_25970 hypothetical protein	2.51e-44	147
	NR	gi|1528672151|emb|VDM14200.1| unnamed protein product [Wuchereria bancrofti]	9.55e-86	261
DIM_00166_1s	SWISS	sp|Q8TGM7|ART2_YEAST Putative uncharacterized protein ART2 OS=Saccharomyces cerevisiae (strain ATCC 204508 / S288c) GN=ART2 PE=5 SV=1	3.59e-16	75.1
	KEGG	bmy:Bm1_02295 rRNA promoter binding protein	4.4e-47	161
	NR	gi|1529394048|emb|VDM64915.1| unnamed protein product [Angiostrongylus costaricensis]	3.4e-62	214
	IPRO	PANTHER|PTHR33047:SF22|-|-|65|125|	3.8e-32
	IPRO	MobiDBLite|mobidb-lite|-|-|138|159|	-
	IPRO	MobiDBLite|mobidb-lite|-|-|135|164|	-
	IPRO	PANTHER|PTHR33047|-|-|65|125|	3.8e-32
DIM_00167_1s
DIM_00168_1s	KEGG	bmy:Bm1_25970 hypothetical protein	1.68e-43	145
	NR	gi|1528672151|emb|VDM14200.1| unnamed protein product [Wuchereria bancrofti]	4.09e-85	260
DIM_00169_1s	SWISS	sp|Q8TGM7|ART2_YEAST Putative uncharacterized protein ART2 OS=Saccharomyces cerevisiae (strain ATCC 204508 / S288c) GN=ART2 PE=5 SV=1	3.59e-16	75.1
	KEGG	bmy:Bm1_02295 rRNA promoter binding protein	4.4e-47	161
	NR	gi|1529394048|emb|VDM64915.1| unnamed protein product [Angiostrongylus costaricensis]	3.4e-62	214
	IPRO	PANTHER|PTHR33047:SF22|-|-|65|125|	3.8e-32
	IPRO	MobiDBLite|mobidb-lite|-|-|138|159|	-
	IPRO	MobiDBLite|mobidb-lite|-|-|135|164|	-
	IPRO	PANTHER|PTHR33047|-|-|65|125|	3.8e-32
DIM_00170_1s	KEGGBR	br:ko04030|K04144|dopamine receptor D1|G protein-coupled receptors|Receptor|Rhodopsin family|Biogenic amine|Dopamine| DRD1; dopamine receptor D1	4.36e-158
	KEGGBR	br:ko01000|K04144|dopamine receptor D1|Enzymes|	4.36e-158
	KEGGBR	br:ko00001|K04144|dopamine receptor D1|KEGG Orthology (KO)|KO|09130 Environmental Information Processing|09132 Signal transduction|04020 Calcium signaling pathway [PATH:ko04020]| DRD1; dopamine receptor D1	4.36e-158
	KEGGPW	path:ko04020|158|K04144	-
	KEGGPW	path:ko04024|163|K04144	-
	KEGGPW	path:ko04080|310|K04144	-
	KEGGPW	path:ko04540|60|K04144	-
	KEGGPW	path:ko04728|84|K04144	-
	KEGGPW	path:ko05012|194|K04144	-
	KEGGPW	path:ko05030|39|K04144	-
	KEGGPW	path:ko05031|46|K04144	-
	KEGGPW	path:ko05032|64|K04144	-
	KEGGPW	path:ko05034|86|K04144	-
	SWISS	sp|P41596|DOPR1_DROME Dopamine receptor 1 OS=Drosophila melanogaster GN=Dop1R1 PE=2 SV=2	9.15e-78	252
	KEGG	loa:LOAG_06589 hypothetical protein	4.36e-158	453
	NR	gi|1233064447|gb|OZC10658.1| 7 transmembrane receptor [Onchocerca flexuosa] >gi|1528694277|emb|VDP11796.1| unnamed protein product [Onchocerca flexuosa]	0	643
	IPRO	ProSitePatterns|PS00237|IPR000276|G protein-coupled receptor, rhodopsin-like|126|142|GO:0004930|GO:0007186|GO:0016021	-
	IPRO	Gene3D|G3DSA:1.20.1070.10|-|-|51|385|	3.2e-67
	IPRO	Pfam|PF00001|IPR000276|G protein-coupled receptor, rhodopsin-like|56|365|GO:0004930|GO:0007186|GO:0016021	2.5e-58
	IPRO	SUPERFAMILY|SSF81321|-|-|56|381|	1.65e-56
	IPRO	PANTHER|PTHR24247:SF238|-|-|56|380|	3e-82
	IPRO	PANTHER|PTHR24247|-|-|56|380|	3e-82
	IPRO	PRINTS|PR00237|IPR000276|G protein-coupled receptor, rhodopsin-like|120|142|GO:0004930|GO:0007186|GO:0016021	3.6e-38
	IPRO	PRINTS|PR00237|IPR000276|G protein-coupled receptor, rhodopsin-like|211|234|GO:0004930|GO:0007186|GO:0016021	3.6e-38
	IPRO	PRINTS|PR00237|IPR000276|G protein-coupled receptor, rhodopsin-like|347|373|GO:0004930|GO:0007186|GO:0016021	3.6e-38
	IPRO	PRINTS|PR00237|IPR000276|G protein-coupled receptor, rhodopsin-like|310|334|GO:0004930|GO:0007186|GO:0016021	3.6e-38
	IPRO	PRINTS|PR00237|IPR000276|G protein-coupled receptor, rhodopsin-like|153|174|GO:0004930|GO:0007186|GO:0016021	3.6e-38
	IPRO	PRINTS|PR00237|IPR000276|G protein-coupled receptor, rhodopsin-like|75|96|GO:0004930|GO:0007186|GO:0016021	3.6e-38
	TMHMM	Y
DIM_00171_1s
DIM_00172_1s	KEGG	bmy:Bm1_25970 hypothetical protein	1.68e-43	145
	NR	gi|1528672151|emb|VDM14200.1| unnamed protein product [Wuchereria bancrofti]	4.09e-85	260
DIM_00173_1s	SWISS	sp|Q8TGM7|ART2_YEAST Putative uncharacterized protein ART2 OS=Saccharomyces cerevisiae (strain ATCC 204508 / S288c) GN=ART2 PE=5 SV=1	3.59e-16	75.1
	KEGG	bmy:Bm1_02295 rRNA promoter binding protein	4.4e-47	161
	NR	gi|1529394048|emb|VDM64915.1| unnamed protein product [Angiostrongylus costaricensis]	3.4e-62	214
	IPRO	PANTHER|PTHR33047:SF22|-|-|65|125|	3.8e-32
	IPRO	MobiDBLite|mobidb-lite|-|-|138|159|	-
	IPRO	MobiDBLite|mobidb-lite|-|-|135|164|	-
	IPRO	PANTHER|PTHR33047|-|-|65|125|	3.8e-32
DIM_00174_1s
DIM_00175_1s	KEGG	bmy:Bm1_25970 hypothetical protein	2.09e-47	150
	NR	gi|170574842|ref|XP_001892990.1| hypothetical protein Bm1_07600 [Brugia malayi] >gi|170583592|ref|XP_001896652.1| hypothetical protein Bm1_25970 [Brugia malayi]	3.59e-46	150
DIM_00176_1s	KEGG	bmy:Bm1_25975 hypothetical protein	3.68e-64	196
	NR	gi|1511225085|emb|VBB34270.1| unnamed protein product [Acanthocheilonema viteae]	1.67e-67	207
DIM_00177_1s	KEGG	loa:LOAG_17150 hypothetical protein	5.31e-27	114
	NR	gi|1528794118|emb|VDM95948.1| unnamed protein product [Onchocerca ochengi]	1.9e-39	145
	IPRO	Gene3D|G3DSA:2.30.30.100|-|-|16|93|	1.2e-12
	SIGNALP	Y
DIM_00178_1s	SIGNALP	Y
	TMHMM	Y
DIM_00178_2s	SIGNALP	Y
	TMHMM	Y
DIM_00179_1s	KEGG	loa:LOAG_17150 hypothetical protein	7.65e-31	133
	NR	gi|1528794118|emb|VDM95948.1| unnamed protein product [Onchocerca ochengi]	1.44e-43	164
	IPRO	Gene3D|G3DSA:2.30.30.100|-|-|333|410|	5.7e-12
	TMHMM	Y
DIM_00180_1s
DIM_00181_1s	KEGGBR	br:ko04131|K02677|classical protein kinase C alpha type [EC:2.7.11.13]|Membrane trafficking|Protein|Endocytosis|Lipid raft mediated endocytosis|Caveolin-mediated endocytosis| PRKCA; classical protein kinase C alpha type [EC:2.7.11.13]	0
	KEGGBR	br:ko01001|K02677|classical protein kinase C alpha type [EC:2.7.11.13]|Protein kinases|Kinase|Serine/threonine kinases: AGC group|PKC family [OT]| PRKCA; classical protein kinase C alpha type [EC:2.7.11.13]	0
	KEGGBR	br:ko01000|K02677|classical protein kinase C alpha type [EC:2.7.11.13]|Enzymes|Enzyme|2. Transferases|2.7 Transferring phosphorus-containing groups|2.7.11 Protein-serine/threonine kinases|2.7.11.13 protein kinase C| PRKCA; classical protein kinase C alpha type [EC:2.7.11.13]	0
	KEGGBR	br:ko00001|K02677|classical protein kinase C alpha type [EC:2.7.11.13]|KEGG Orthology (KO)|KO|09130 Environmental Information Processing|09132 Signal transduction|04010 MAPK signaling pathway [PATH:ko04010]| PRKCA; classical protein kinase C alpha type [EC:2.7.11.13]	0
	KEGGPW	path:ko01521|67|K02677	-
	KEGGPW	path:ko04010|235|K02677	-
	KEGGPW	path:ko04011|91|K02677	-
	KEGGPW	path:ko04012|69|K02677	-
	KEGGPW	path:ko04014|180|K02677	-
	KEGGPW	path:ko04015|162|K02677	-
	KEGGPW	path:ko04020|158|K02677	-
	KEGGPW	path:ko04066|76|K02677	-
	KEGGPW	path:ko04070|55|K02677	-
	KEGGPW	path:ko04071|80|K02677	-
	KEGGPW	path:ko04072|108|K02677	-
	KEGGPW	path:ko04139|34|K02677	-
	KEGGPW	path:ko04150|117|K02677	-
	KEGGPW	path:ko04151|263|K02677	-
	KEGGPW	path:ko04261|95|K02677	-
	KEGGPW	path:ko04270|95|K02677	-
	KEGGPW	path:ko04310|119|K02677	-
	KEGGPW	path:ko04360|127|K02677	-
	KEGGPW	path:ko04370|39|K02677	-
	KEGGPW	path:ko04510|149|K02677	-
	KEGGPW	path:ko04540|60|K02677	-
	KEGGPW	path:ko04650|93|K02677	-
	KEGGPW	path:ko04664|47|K02677	-
	KEGGPW	path:ko04666|62|K02677	-
	KEGGPW	path:ko04670|75|K02677	-
	KEGGPW	path:ko04713|79|K02677	-
	KEGGPW	path:ko04720|43|K02677	-
	KEGGPW	path:ko04723|119|K02677	-
	KEGGPW	path:ko04724|88|K02677	-
	KEGGPW	path:ko04725|90|K02677	-
	KEGGPW	path:ko04726|85|K02677	-
	KEGGPW	path:ko04727|69|K02677	-
	KEGGPW	path:ko04728|84|K02677	-
	KEGGPW	path:ko04730|45|K02677	-
	KEGGPW	path:ko04745|18|K02677	-
	KEGGPW	path:ko04750|68|K02677	-
	KEGGPW	path:ko04911|68|K02677	-
	KEGGPW	path:ko04912|64|K02677	-
	KEGGPW	path:ko04916|67|K02677	-
	KEGGPW	path:ko04918|53|K02677	-
	KEGGPW	path:ko04919|91|K02677	-
	KEGGPW	path:ko04921|112|K02677	-
	KEGGPW	path:ko04925|65|K02677	-
	KEGGPW	path:ko04926|96|K02677	-
	KEGGPW	path:ko04928|85|K02677	-
	KEGGPW	path:ko04929|51|K02677	-
	KEGGPW	path:ko04933|76|K02677	-
	KEGGPW	path:ko04935|91|K02677	-
	KEGGPW	path:ko04960|26|K02677	-
	KEGGPW	path:ko04961|33|K02677	-
	KEGGPW	path:ko04970|64|K02677	-
	KEGGPW	path:ko04971|50|K02677	-
	KEGGPW	path:ko04972|69|K02677	-
	KEGGPW	path:ko05017|116|K02677	-
	KEGGPW	path:ko05031|46|K02677	-
	KEGGPW	path:ko05032|64|K02677	-
	KEGGPW	path:ko05110|49|K02677	-
	KEGGPW	path:ko05143|41|K02677	-
	KEGGPW	path:ko05146|87|K02677	-
	KEGGPW	path:ko05161|132|K02677	-
	KEGGPW	path:ko05163|192|K02677	-
	KEGGPW	path:ko05164|128|K02677	-
	KEGGPW	path:ko05170|163|K02677	-
	KEGGPW	path:ko05200|417|K02677	-
	KEGGPW	path:ko05205|165|K02677	-
	KEGGPW	path:ko05206|245|K02677	-
	KEGGPW	path:ko05214|54|K02677	-
	KEGGPW	path:ko05223|58|K02677	-
	KEGGPW	path:ko05225|116|K02677	-
	KEGGPW	path:ko05231|61|K02677	-
	SWISS	sp|P90980|KPC2_CAEEL Protein kinase C-like 2 OS=Caenorhabditis elegans GN=pkc-2 PE=2 SV=2	0	1052
	KEGG	bmy:Bm1_31105 Protein kinase c protein 2, isoform c	0	1258
	NR	gi|671417072|emb|CDP91511.1| BMA-PKC-2, isoform f [Brugia malayi]	0	1336
	IPRO	SMART|SM00239|IPR000008|C2 domain|246|350|-	2.2e-24
	IPRO	CDD|cd05587|-|-|415|734|	0
	IPRO	SMART|SM00220|IPR000719|Protein kinase domain|412|670|GO:0004672|GO:0005524|GO:0006468	1.7e-97
	IPRO	Gene3D|G3DSA:3.30.200.20|-|-|411|719|	1.1e-135
	IPRO	CDD|cd00029|IPR002219|Protein kinase C-like, phorbol ester/diacylglycerol-binding domain|111|160|GO:0035556	5.39165e-17
	IPRO	SUPERFAMILY|SSF57889|-|-|172|228|	3.44e-18
	IPRO	PANTHER|PTHR24356:SF158|-|-|92|737|	8.9e-285
	IPRO	PIRSF|PIRSF000550|IPR014375|Protein kinase C, alpha/beta/gamma types|78|740|GO:0004697|GO:0005524|GO:0006468|GO:0008270	0
	IPRO	ProSitePatterns|PS00479|IPR002219|Protein kinase C-like, phorbol ester/diacylglycerol-binding domain|111|160|GO:0035556	-
	IPRO	Gene3D|G3DSA:2.60.40.150|IPR035892|C2 domain superfamily|230|367|-	5.9e-46
	IPRO	Gene3D|G3DSA:3.30.60.20|-|-|95|164|	4.7e-25
	IPRO	Pfam|PF00168|IPR000008|C2 domain|246|352|-	6.4e-27
	IPRO	SUPERFAMILY|SSF49562|IPR035892|C2 domain superfamily|232|361|-	7.74e-36
	IPRO	MobiDBLite|mobidb-lite|-|-|1|20|	-
	IPRO	CDD|cd04026|-|-|233|363|	3.71314e-70
	IPRO	SMART|SM00109|IPR002219|Protein kinase C-like, phorbol ester/diacylglycerol-binding domain|176|225|GO:0035556	1.8e-13
	IPRO	SMART|SM00109|IPR002219|Protein kinase C-like, phorbol ester/diacylglycerol-binding domain|111|160|GO:0035556	3e-14
	IPRO	SUPERFAMILY|SSF57889|-|-|99|161|	3.44e-19
	IPRO	CDD|cd00029|IPR002219|Protein kinase C-like, phorbol ester/diacylglycerol-binding domain|176|225|GO:0035556	2.28369e-16
	IPRO	Gene3D|G3DSA:3.30.60.20|-|-|168|225|	1.5e-20
	IPRO	SMART|SM00133|IPR000961|AGC-kinase, C-terminal|671|734|GO:0004674|GO:0005524|GO:0006468	1.7e-13
	IPRO	ProSitePatterns|PS00479|IPR002219|Protein kinase C-like, phorbol ester/diacylglycerol-binding domain|176|225|GO:0035556	-
	IPRO	PRINTS|PR00360|IPR000008|C2 domain|262|274|-	1.9e-10
	IPRO	PRINTS|PR00360|IPR000008|C2 domain|292|305|-	1.9e-10
	IPRO	PRINTS|PR00360|IPR000008|C2 domain|315|323|-	1.9e-10
	IPRO	Pfam|PF00069|IPR000719|Protein kinase domain|413|670|GO:0004672|GO:0005524|GO:0006468	7.8e-65
	IPRO	Pfam|PF00130|IPR002219|Protein kinase C-like, phorbol ester/diacylglycerol-binding domain|176|227|GO:0035556	1.2e-15
	IPRO	Pfam|PF00130|IPR002219|Protein kinase C-like, phorbol ester/diacylglycerol-binding domain|111|161|GO:0035556	4.6e-17
	IPRO	PANTHER|PTHR24356|-|-|92|737|	8.9e-285
	IPRO	ProSitePatterns|PS00107|IPR017441|Protein kinase, ATP binding site|418|441|GO:0005524	-
	IPRO	Gene3D|G3DSA:1.10.510.10|-|-|496|701|	1.1e-135
	IPRO	SUPERFAMILY|SSF56112|IPR011009|Protein kinase-like domain superfamily|411|738|-	1.46e-92
	IPRO	ProSitePatterns|PS00108|IPR008271|Serine/threonine-protein kinase, active site|532|544|GO:0004672|GO:0006468	-
	IPRO	PRINTS|PR00008|IPR020454|Diacylglycerol/phorbol-ester binding|137|148|-	1.7e-13
	IPRO	PRINTS|PR00008|IPR020454|Diacylglycerol/phorbol-ester binding|108|122|-	1.7e-13
	IPRO	PRINTS|PR00008|IPR020454|Diacylglycerol/phorbol-ester binding|214|226|-	1.7e-13
	IPRO	PRINTS|PR00008|IPR020454|Diacylglycerol/phorbol-ester binding|124|133|-	1.7e-13
DIM_00181_2s	KEGGBR	br:ko04131|K02677|classical protein kinase C alpha type [EC:2.7.11.13]|Membrane trafficking|Protein|Endocytosis|Lipid raft mediated endocytosis|Caveolin-mediated endocytosis| PRKCA; classical protein kinase C alpha type [EC:2.7.11.13]	0
	KEGGBR	br:ko01001|K02677|classical protein kinase C alpha type [EC:2.7.11.13]|Protein kinases|Kinase|Serine/threonine kinases: AGC group|PKC family [OT]| PRKCA; classical protein kinase C alpha type [EC:2.7.11.13]	0
	KEGGBR	br:ko01000|K02677|classical protein kinase C alpha type [EC:2.7.11.13]|Enzymes|Enzyme|2. Transferases|2.7 Transferring phosphorus-containing groups|2.7.11 Protein-serine/threonine kinases|2.7.11.13 protein kinase C| PRKCA; classical protein kinase C alpha type [EC:2.7.11.13]	0
	KEGGBR	br:ko00001|K02677|classical protein kinase C alpha type [EC:2.7.11.13]|KEGG Orthology (KO)|KO|09130 Environmental Information Processing|09132 Signal transduction|04010 MAPK signaling pathway [PATH:ko04010]| PRKCA; classical protein kinase C alpha type [EC:2.7.11.13]	0
	KEGGPW	path:ko01521|67|K02677	-
	KEGGPW	path:ko04010|235|K02677	-
	KEGGPW	path:ko04011|91|K02677	-
	KEGGPW	path:ko04012|69|K02677	-
	KEGGPW	path:ko04014|180|K02677	-
	KEGGPW	path:ko04015|162|K02677	-
	KEGGPW	path:ko04020|158|K02677	-
	KEGGPW	path:ko04066|76|K02677	-
	KEGGPW	path:ko04070|55|K02677	-
	KEGGPW	path:ko04071|80|K02677	-
[truncated: 192,831 more rows]
