# Supplementary material for: Genome-Wide Inference of Essential Genes in Dirofilaria immitis Using Machine Learning
Source: Int J Mol Sci. 2025 Oct 12;26(20):9923. doi: 10.3390/ijms26209923 (PMC12562366; doi:10.3390/ijms26209923)
Supplement: Supplementary file 1 [file ijms-26-09923-s001.zip › Table S6_rbg24_tlc copy.xlsx]

## Sheet: Table 6
Table S6. Top 406 of all 11,852 genes of Diroflilaria immitis ranked according to their probability of being essential using the machine learning (ML) workflow (Fig. 1)
Gene_ID	ML_median	Annotations
DIM_06031	0.973866	ID=DIM_06031_1s;Parent=DIM_06031;Name=DIM_06031_1s;Dbxref=InterPro:IPR001951;Dbxref=InterPro:IPR009072;Dbxref=InterPro:IPR019809;Dbxref=InterPro:IPR035425;Dbxref=PFAM:PF15511;Ontology_term=GO:0000786;Ontology_term=GO:0003677;Ontology_term=GO:0046982;Dbxref=UniProtKB/Swiss-Prot:P62783;product=Histone
DIM_09027	0.930239	ID=DIM_09027_1s;Parent=DIM_09027;Name=DIM_09027_1s;Dbxref=InterPro:IPR001951;Dbxref=InterPro:IPR009072;Dbxref=InterPro:IPR019809;Dbxref=InterPro:IPR035425;Dbxref=PFAM:PF15511;Ontology_term=GO:0000786;Ontology_term=GO:0003677;Ontology_term=GO:0046982;Dbxref=UniProtKB/Swiss-Prot:P62783;product=Histone
DIM_08778	0.930239	ID=DIM_08778_1s;Parent=DIM_08778;Name=DIM_08778_1s;Dbxref=InterPro:IPR001951;Dbxref=InterPro:IPR009072;Dbxref=InterPro:IPR019809;Dbxref=InterPro:IPR035425;Dbxref=PFAM:PF15511;Ontology_term=GO:0000786;Ontology_term=GO:0003677;Ontology_term=GO:0046982;Dbxref=UniProtKB/Swiss-Prot:P62783;product=Histone
DIM_08789	0.930239	ID=DIM_08789_1s;Parent=DIM_08789;Name=DIM_08789_1s;Dbxref=InterPro:IPR001951;Dbxref=InterPro:IPR009072;Dbxref=InterPro:IPR019809;Dbxref=InterPro:IPR035425;Dbxref=PFAM:PF15511;Ontology_term=GO:0000786;Ontology_term=GO:0003677;Ontology_term=GO:0046982;Dbxref=UniProtKB/Swiss-Prot:P62783;product=Histone
DIM_03393	0.916794	ID=DIM_03393_1s;Parent=DIM_03393;Name=DIM_03393_1s;Dbxref=InterPro:IPR004882;Dbxref=PFAM:PF03194;Ontology_term=GO:0003729;Ontology_term=GO:0005685;Ontology_term=GO:0006376;Dbxref=UniProtKB/Swiss-Prot:Q09217;product=Uncharacterized
DIM_03415	0.916794	ID=DIM_03415_1s;Parent=DIM_03415;Name=DIM_03415_1s;Dbxref=InterPro:IPR004882;Dbxref=PFAM:PF03194;Ontology_term=GO:0003729;Ontology_term=GO:0005685;Ontology_term=GO:0006376;Dbxref=UniProtKB/Swiss-Prot:Q09217;product=Uncharacterized
DIM_06025	0.905467	ID=DIM_06025_1s;Parent=DIM_06025;Name=DIM_06025_1s;Dbxref=InterPro:IPR000164;Dbxref=InterPro:IPR007125;Dbxref=InterPro:IPR009072;Dbxref=PFAM:PF00125;Ontology_term=GO:0000786;Ontology_term=GO:0003677;Ontology_term=GO:0046982;Dbxref=UniProtKB/Swiss-Prot:P84239;product=Histone
DIM_03262	0.904663	ID=DIM_03262_1s;Parent=DIM_03262;Name=DIM_03262_1s;Dbxref=InterPro:IPR000164;Dbxref=InterPro:IPR007125;Dbxref=InterPro:IPR009072;Dbxref=PFAM:PF00125;Ontology_term=GO:0000786;Ontology_term=GO:0003677;Ontology_term=GO:0046982;Dbxref=UniProtKB/Swiss-Prot:Q6P823;product=Histone
DIM_04339	0.902317	ID=DIM_04339_1s;Parent=DIM_04339;Name=DIM_04339_1s;Dbxref=InterPro:IPR000754;Dbxref=InterPro:IPR014721;Dbxref=InterPro:IPR020568;Dbxref=InterPro:IPR020574;Dbxref=PFAM:PF00380;Ontology_term=GO:0003735;Ontology_term=GO:0005840;Ontology_term=GO:0006412;Dbxref=UniProtKB/Swiss-Prot:Q22054;product=40S
DIM_03982	0.862879	ID=DIM_03982_1s;Parent=DIM_03982;Name=DIM_03982_1s;Dbxref=InterPro:IPR001921;Dbxref=InterPro:IPR004037;Dbxref=InterPro:IPR004038;Dbxref=InterPro:IPR018492;Dbxref=InterPro:IPR029064;Dbxref=PFAM:PF01248;Ontology_term=GO:0042254;Ontology_term=GO:1990904;Dbxref=UniProtKB/Swiss-Prot:P32429;product=60S
DIM_06501	0.861509	ID=DIM_06501_1s;Parent=DIM_06501;Name=DIM_06501_1s;Dbxref=InterPro:IPR000164;Dbxref=InterPro:IPR007125;Dbxref=InterPro:IPR009072;Dbxref=PFAM:PF00125;Ontology_term=GO:0000786;Ontology_term=GO:0003677;Ontology_term=GO:0046982;Dbxref=UniProtKB/Swiss-Prot:Q6P823;product=Histone
DIM_06027	0.860145	ID=DIM_06027_1s;Parent=DIM_06027;Name=DIM_06027_1s;Dbxref=InterPro:IPR000558;Dbxref=InterPro:IPR007125;Dbxref=InterPro:IPR009072;Dbxref=PFAM:PF00125;Ontology_term=GO:0000786;Ontology_term=GO:0003677;Ontology_term=GO:0046982;Dbxref=UniProtKB/Swiss-Prot:P04255;product=Histone
DIM_09216	0.859422	ID=DIM_09216_1s;Parent=DIM_09216;Name=DIM_09216_1s;Dbxref=InterPro:IPR000589;Dbxref=InterPro:IPR009068;Ontology_term=GO:0003735;Ontology_term=GO:0005840;Ontology_term=GO:0006412;Dbxref=UniProtKB/Swiss-Prot:Q9NAP9;product=28S
DIM_07156	0.845337	ID=DIM_07156_1s;Parent=DIM_07156;Name=DIM_07156_1s;Dbxref=InterPro:IPR006958;Dbxref=InterPro:IPR029004;Dbxref=PFAM:PF01778;Dbxref=PFAM:PF04874;Dbxref=UniProtKB/Swiss-Prot:Q1RML7;product=Protein
DIM_06030	0.84125	ID=DIM_06030_1s;Parent=DIM_06030;Name=DIM_06030_1s;Dbxref=InterPro:IPR001951;Dbxref=InterPro:IPR009072;Dbxref=InterPro:IPR019809;Dbxref=InterPro:IPR035425;Dbxref=PFAM:PF15511;Ontology_term=GO:0000786;Ontology_term=GO:0003677;Ontology_term=GO:0046982;Dbxref=UniProtKB/Swiss-Prot:P62783;product=Histone
DIM_06280	0.83798	ID=DIM_06280_1s;Parent=DIM_06280;Name=DIM_06280_1s;Dbxref=InterPro:IPR000589;Dbxref=InterPro:IPR009068;Dbxref=InterPro:IPR012606;Dbxref=InterPro:IPR023029;Dbxref=PFAM:PF00312;Dbxref=PFAM:PF08069;Ontology_term=GO:0003735;Ontology_term=GO:0005840;Ontology_term=GO:0006412;Dbxref=UniProtKB/Swiss-Prot:P62300;product=40S
DIM_08281	0.827995	ID=DIM_08281_1s;Parent=DIM_08281;Name=DIM_08281_1s;Dbxref=InterPro:IPR001380;Dbxref=InterPro:IPR018256;Dbxref=PFAM:PF01294;Ontology_term=GO:0003735;Ontology_term=GO:0005840;Ontology_term=GO:0006412;Dbxref=UniProtKB/Swiss-Prot:Q90YV5;product=60S
DIM_11609	0.827316	ID=DIM_11609_1s;Parent=DIM_11609;Name=DIM_11609_1s;Dbxref=InterPro:IPR001912;Dbxref=InterPro:IPR002942;Dbxref=InterPro:IPR005710;Dbxref=InterPro:IPR018079;Dbxref=InterPro:IPR022801;Dbxref=InterPro:IPR036986;Dbxref=PFAM:PF00163;Dbxref=PFAM:PF01479;Ontology_term=GO:0003723;Ontology_term=GO:0003735;Ontology_term=GO:0006412;Ontology_term=GO:0015935;Ontology_term=GO:0019843;Dbxref=UniProtKB/Swiss-Prot…
DIM_07315	0.820277	ID=DIM_07315_1s;Parent=DIM_07315;Name=DIM_07315_1s;Dbxref=InterPro:IPR000504;Dbxref=InterPro:IPR012677;Dbxref=InterPro:IPR022023;Dbxref=InterPro:IPR034143;Dbxref=InterPro:IPR035979;Dbxref=PFAM:PF00076;Dbxref=PFAM:PF12220;Ontology_term=GO:0003676;Ontology_term=GO:0030619;Dbxref=UniProtKB/Swiss-Prot:Q42404;product=U1
DIM_10533	0.816989	ID=DIM_10533_1s;Parent=DIM_10533;Name=DIM_10533_1s;Dbxref=InterPro:IPR005756;Dbxref=InterPro:IPR005824;Dbxref=InterPro:IPR008991;Dbxref=InterPro:IPR014722;Dbxref=InterPro:IPR041988;Dbxref=PFAM:PF00467;Dbxref=PFAM:PF16906;Ontology_term=GO:0003723;Ontology_term=GO:0003735;Ontology_term=GO:0006412;Ontology_term=GO:0015934;Dbxref=UniProtKB/Swiss-Prot:Q19869;product=60S
DIM_04677	0.816672	ID=DIM_04677_1s;Parent=DIM_04677;Name=DIM_04677_1s;Dbxref=InterPro:IPR000924;Dbxref=InterPro:IPR001412;Dbxref=InterPro:IPR004527;Dbxref=InterPro:IPR008925;Dbxref=InterPro:IPR014729;Dbxref=InterPro:IPR020058;Dbxref=InterPro:IPR020751;Dbxref=InterPro:IPR033910;Dbxref=PFAM:PF00749;Ontology_term=GO:0000049;Ontology_term=GO:0000166;Ontology_term=GO:0004812;Ontology_term=GO:0004818;Ontology_term=GO:000…
DIM_05902	0.816156	ID=DIM_05902_1s;Parent=DIM_05902;Name=DIM_05902_1s;Dbxref=InterPro:IPR000289;Dbxref=InterPro:IPR012340;Dbxref=PFAM:PF01200;Ontology_term=GO:0003735;Ontology_term=GO:0005840;Ontology_term=GO:0006412;Dbxref=UniProtKB/Swiss-Prot:Q90YP3;product=40S
DIM_07091	0.809576	ID=DIM_07091_1s;Parent=DIM_07091;Name=DIM_07091_1s;Dbxref=InterPro:IPR000911;Dbxref=InterPro:IPR020783;Dbxref=InterPro:IPR020784;Dbxref=InterPro:IPR036769;Dbxref=InterPro:IPR036796;Dbxref=PFAM:PF00298;Dbxref=PFAM:PF03946;Ontology_term=GO:0003735;Ontology_term=GO:0005840;Ontology_term=GO:0006412;Dbxref=UniProtKB/Swiss-Prot:P34264;product=Probable
DIM_02183	0.805154	ID=DIM_02183_1s;Parent=DIM_02183;Name=DIM_02183_1s;Dbxref=InterPro:IPR000558;Dbxref=InterPro:IPR007125;Dbxref=InterPro:IPR009072;Dbxref=PFAM:PF00125;Ontology_term=GO:0000786;Ontology_term=GO:0003677;Ontology_term=GO:0046982;Dbxref=UniProtKB/Swiss-Prot:Q75VN4;product=Histone
DIM_06735	0.802302	ID=DIM_06735_1s;Parent=DIM_06735;Name=DIM_06735_1s;Dbxref=InterPro:IPR009071;Dbxref=InterPro:IPR036910;Dbxref=PFAM:PF00505;Dbxref=PFAM:PF09011;Dbxref=UniProtKB/Swiss-Prot:Q09390;product=High
DIM_07477	0.79808	ID=DIM_07477_1s;Parent=DIM_07477;Name=DIM_07477_1s;Dbxref=InterPro:IPR000426;Dbxref=InterPro:IPR001353;Dbxref=InterPro:IPR016050;Dbxref=InterPro:IPR023332;Dbxref=InterPro:IPR029055;Dbxref=InterPro:IPR034647;Dbxref=PFAM:PF00227;Dbxref=PFAM:PF10584;Ontology_term=GO:0004298;Ontology_term=GO:0005839;Ontology_term=GO:0006511;Ontology_term=GO:0019773;Ontology_term=GO:0051603;Dbxref=UniProtKB/Swiss-Prot…
DIM_02628	0.792462	ID=DIM_02628_1s;Parent=DIM_02628;Name=DIM_02628_1s;Dbxref=InterPro:IPR005326;Dbxref=InterPro:IPR025066;Dbxref=InterPro:IPR036388;Dbxref=InterPro:IPR037447;Dbxref=PFAM:PF03501;Dbxref=PFAM:PF13300;Dbxref=UniProtKB/Swiss-Prot:Q962R9;product=40S
DIM_11777	0.790958	ID=DIM_11777_1s;Parent=DIM_11777;Name=DIM_11777_1s;Dbxref=InterPro:IPR005024;Dbxref=PFAM:PF03357;Ontology_term=GO:0007034;Dbxref=UniProtKB/Swiss-Prot:Q7ZW25;product=Charged
DIM_00713	0.79063	ID=DIM_00713_1s;Parent=DIM_00713;Name=DIM_00713_1s;Dbxref=InterPro:IPR000690;Dbxref=InterPro:IPR003604;Dbxref=InterPro:IPR013085;Dbxref=InterPro:IPR017340;Dbxref=InterPro:IPR036236;Dbxref=PFAM:PF06220;Ontology_term=GO:0000387;Ontology_term=GO:0000398;Ontology_term=GO:0003676;Ontology_term=GO:0005634;Ontology_term=GO:0005685;Ontology_term=GO:0008270;Dbxref=UniProtKB/Swiss-Prot:P90815;product=U1
DIM_09166	0.790548	ID=DIM_09166_1s;Parent=DIM_09166;Name=DIM_09166_1s;Dbxref=InterPro:IPR002483;Dbxref=InterPro:IPR036483;Dbxref=PFAM:PF01480;Ontology_term=GO:0006397;Dbxref=UniProtKB/Swiss-Prot:Q5ZMJ9;product=Serine/arginine
DIM_07208	0.789337	ID=DIM_07208_1s;Parent=DIM_07208;Name=DIM_07208_1s;Dbxref=InterPro:IPR000626;Dbxref=InterPro:IPR001975;Dbxref=InterPro:IPR019954;Dbxref=InterPro:IPR019956;Dbxref=InterPro:IPR029071;Dbxref=InterPro:IPR038587;Dbxref=PFAM:PF00240;Dbxref=PFAM:PF01020;Ontology_term=GO:0003735;Ontology_term=GO:0005515;Ontology_term=GO:0005840;Ontology_term=GO:0006412;Dbxref=UniProtKB/Swiss-Prot:P49632;product=Ubiquitin…
DIM_09901	0.78337	ID=DIM_09901_1s;Parent=DIM_09901;Name=DIM_09901_1s;Dbxref=InterPro:IPR009730;Dbxref=InterPro:IPR033194;Dbxref=PFAM:PF06991;Dbxref=UniProtKB/Swiss-Prot:Q93712;product=Microfibrillar-associated
DIM_08288	0.775251	ID=DIM_08288_1s;Parent=DIM_08288;Name=DIM_08288_1s;Dbxref=InterPro:IPR000629;Dbxref=InterPro:IPR001650;Dbxref=InterPro:IPR011545;Dbxref=InterPro:IPR014001;Dbxref=InterPro:IPR027417;Dbxref=PFAM:PF00270;Dbxref=PFAM:PF00271;Ontology_term=GO:0003676;Ontology_term=GO:0005524;Dbxref=UniProtKB/Swiss-Prot:Q96GQ7;product=Probable
DIM_01794	0.767669	ID=DIM_01794_1s;Parent=DIM_01794;Name=DIM_01794_1s;Dbxref=InterPro:IPR000182;Dbxref=InterPro:IPR016181;Dbxref=PFAM:PF00583;Ontology_term=GO:0008080;Dbxref=UniProtKB/Swiss-Prot:O61219;product=N-alpha-acetyltransferase
DIM_00929	0.763386	ID=DIM_00929_1s;Parent=DIM_00929;Name=DIM_00929_1s;Dbxref=InterPro:IPR001377;Dbxref=InterPro:IPR014401;Dbxref=InterPro:IPR018282;Dbxref=PFAM:PF01092;Ontology_term=GO:0003735;Ontology_term=GO:0005840;Ontology_term=GO:0006412;Dbxref=UniProtKB/Swiss-Prot:Q9BMX5;product=40S
DIM_02967	0.763079	ID=DIM_02967_1s;Parent=DIM_02967;Name=DIM_02967_1s;Dbxref=InterPro:IPR001780;Dbxref=InterPro:IPR009000;Dbxref=InterPro:IPR038661;Dbxref=PFAM:PF01247;Ontology_term=GO:0003735;Ontology_term=GO:0005840;Ontology_term=GO:0006412;Dbxref=UniProtKB/Swiss-Prot:P49180;product=60S
DIM_06066	0.760137	ID=DIM_06066_1s;Parent=DIM_06066;Name=DIM_06066_1s;Dbxref=InterPro:IPR001147;Dbxref=InterPro:IPR008991;Dbxref=InterPro:IPR036948;Dbxref=PFAM:PF01157;Ontology_term=GO:0003735;Ontology_term=GO:0005840;Ontology_term=GO:0006412;Dbxref=UniProtKB/Swiss-Prot:P34334;product=60S
DIM_11473	0.75848	ID=DIM_11473_1s;Parent=DIM_11473;Name=DIM_11473_1s;Dbxref=InterPro:IPR002130;Dbxref=InterPro:IPR020892;Dbxref=InterPro:IPR029000;Dbxref=InterPro:IPR044666;Dbxref=PFAM:PF00160;Ontology_term=GO:0000413;Ontology_term=GO:0003755;Ontology_term=GO:0006457;Dbxref=UniProtKB/Swiss-Prot:Q7ZW86;product=Spliceosome-associated
DIM_08363	0.757486	ID=DIM_08363_1s;Parent=DIM_08363;Name=DIM_08363_1s;Dbxref=InterPro:IPR038716;Dbxref=PFAM:PF00428;Dbxref=UniProtKB/Swiss-Prot:O01359;product=60S
DIM_02978	0.756402	ID=DIM_02978_1s;Parent=DIM_02978;Name=DIM_02978_1s;Dbxref=InterPro:IPR001163;Dbxref=InterPro:IPR010920;Dbxref=InterPro:IPR034105;Dbxref=InterPro:IPR040002;Dbxref=PFAM:PF01423;Ontology_term=GO:0000398;Ontology_term=GO:0000956;Ontology_term=GO:0003723;Dbxref=UniProtKB/Swiss-Prot:P62311;product=U6
DIM_05058	0.751947	ID=DIM_05058_1s;Parent=DIM_05058;Name=DIM_05058_1s;Dbxref=InterPro:IPR001995;Dbxref=InterPro:IPR009060;Dbxref=InterPro:IPR015940;Dbxref=InterPro:IPR019103;Dbxref=InterPro:IPR021109;Dbxref=InterPro:IPR033882;Dbxref=PFAM:PF00627;Dbxref=PFAM:PF09668;Ontology_term=GO:0004190;Ontology_term=GO:0005515;Ontology_term=GO:0006508;Dbxref=UniProtKB/Swiss-Prot:Q5TDH0;product=Protein
DIM_07832	0.751057	ID=DIM_07832_1s;Parent=DIM_07832;Name=DIM_07832_1s;Dbxref=InterPro:IPR000504;Dbxref=InterPro:IPR003954;Dbxref=InterPro:IPR012677;Dbxref=InterPro:IPR034201;Dbxref=InterPro:IPR035979;Dbxref=PFAM:PF00076;Ontology_term=GO:0003676;Dbxref=UniProtKB/Swiss-Prot:Q3KPW1;product=RNA-binding
DIM_02153	0.746054	ID=DIM_02153_1s;Parent=DIM_02153;Name=DIM_02153_1s;Dbxref=InterPro:IPR006594;Dbxref=InterPro:IPR006595;Dbxref=InterPro:IPR013144;Dbxref=InterPro:IPR024964;Dbxref=PFAM:PF10607;Ontology_term=GO:0005515;Dbxref=UniProtKB/Swiss-Prot:A7SWD3;product=Glucose-induced
DIM_03358	0.745696	ID=DIM_03358_1s;Parent=DIM_03358;Name=DIM_03358_1s;Dbxref=InterPro:IPR000039;Dbxref=InterPro:IPR021131;Dbxref=InterPro:IPR036227;Dbxref=PFAM:PF17135;Ontology_term=GO:0003735;Ontology_term=GO:0005840;Ontology_term=GO:0006412;Dbxref=UniProtKB/Swiss-Prot:Q4GXG7;product=60S
DIM_11682	0.745653	ID=DIM_11682_1s;Parent=DIM_11682;Name=DIM_11682_1s;Dbxref=InterPro:IPR026113;Dbxref=InterPro:IPR029063;Dbxref=PFAM:PF13489;Dbxref=UniProtKB/Swiss-Prot:A8KBL7;product=tRNA
DIM_11598	0.744733	ID=DIM_11598_1s;Parent=DIM_11598;Name=DIM_11598_1s;Dbxref=InterPro:IPR001876;Dbxref=InterPro:IPR017337;Dbxref=InterPro:IPR036443;Dbxref=PFAM:PF00641;Dbxref=UniProtKB/Swiss-Prot:Q5ZLX5;product=Zinc
DIM_04466	0.744653	ID=DIM_04466_1s;Parent=DIM_04466;Name=DIM_04466_1s;Dbxref=InterPro:IPR001047;Dbxref=InterPro:IPR018283;Dbxref=InterPro:IPR022309;Dbxref=InterPro:IPR042563;Dbxref=PFAM:PF01201;Ontology_term=GO:0003735;Ontology_term=GO:0005840;Ontology_term=GO:0006412;Dbxref=UniProtKB/Swiss-Prot:Q8WQI5;product=40S
DIM_01996	0.743496	ID=DIM_01996_1s;Parent=DIM_01996;Name=DIM_01996_1s;Dbxref=InterPro:IPR003959;Dbxref=InterPro:IPR003960;Dbxref=InterPro:IPR027417;Dbxref=InterPro:IPR041569;Dbxref=PFAM:PF00004;Dbxref=PFAM:PF17862;Ontology_term=GO:0005524;Ontology_term=GO:0016887;Dbxref=UniProtKB/Swiss-Prot:Q9XTT9;product=26S
DIM_04236	0.734928	ID=DIM_04236_1s;Parent=DIM_04236;Name=DIM_04236_1s;Dbxref=InterPro:IPR002132;Dbxref=InterPro:IPR020929;Dbxref=InterPro:IPR022803;Dbxref=InterPro:IPR031309;Dbxref=InterPro:IPR031310;Dbxref=PFAM:PF00281;Dbxref=PFAM:PF00673;Ontology_term=GO:0003735;Ontology_term=GO:0005840;Ontology_term=GO:0006412;Dbxref=UniProtKB/Swiss-Prot:Q19162;product=60S
DIM_09071	0.732434	ID=DIM_09071_1s;Parent=DIM_09071;Name=DIM_09071_1s;Dbxref=InterPro:IPR006110;Dbxref=InterPro:IPR006111;Dbxref=InterPro:IPR012293;Dbxref=InterPro:IPR020708;Dbxref=InterPro:IPR028363;Dbxref=InterPro:IPR036161;Dbxref=PFAM:PF01192;Ontology_term=GO:0003677;Ontology_term=GO:0003899;Ontology_term=GO:0005634;Ontology_term=GO:0005665;Ontology_term=GO:0006351;Dbxref=UniProtKB/Swiss-Prot:Q17684;product=Prob…
DIM_04320	0.731972	ID=DIM_04320_1s;Parent=DIM_04320;Name=DIM_04320_1s;Dbxref=InterPro:IPR002735;Dbxref=InterPro:IPR016189;Dbxref=InterPro:IPR016190;Dbxref=PFAM:PF01873;Ontology_term=GO:0003743;Ontology_term=GO:0006413;Dbxref=UniProtKB/Swiss-Prot:Q21230;product=Eukaryotic
DIM_04326	0.731972	ID=DIM_04326_1s;Parent=DIM_04326;Name=DIM_04326_1s;Dbxref=InterPro:IPR002735;Dbxref=InterPro:IPR016189;Dbxref=InterPro:IPR016190;Dbxref=PFAM:PF01873;Ontology_term=GO:0003743;Ontology_term=GO:0006413;Dbxref=UniProtKB/Swiss-Prot:Q21230;product=Eukaryotic
DIM_00779	0.731626	ID=DIM_00779_1s;Parent=DIM_00779;Name=DIM_00779_1s;Dbxref=InterPro:IPR002171;Dbxref=InterPro:IPR008991;Dbxref=InterPro:IPR012340;Dbxref=InterPro:IPR014722;Dbxref=InterPro:IPR014726;Dbxref=InterPro:IPR022666;Dbxref=InterPro:IPR022669;Dbxref=InterPro:IPR022671;Dbxref=PFAM:PF00181;Dbxref=PFAM:PF03947;Ontology_term=GO:0003735;Ontology_term=GO:0005840;Ontology_term=GO:0006412;Dbxref=UniProtKB/Swiss-Pr…
DIM_02097	0.73032	ID=DIM_02097_1s;Parent=DIM_02097;Name=DIM_02097_1s;Dbxref=InterPro:IPR001440;Dbxref=InterPro:IPR006636;Dbxref=InterPro:IPR011990;Dbxref=InterPro:IPR013026;Dbxref=InterPro:IPR019734;Dbxref=InterPro:IPR041243;Dbxref=PFAM:PF00515;Dbxref=PFAM:PF13181;Dbxref=PFAM:PF13414;Dbxref=PFAM:PF13424;Dbxref=PFAM:PF17830;Ontology_term=GO:0005515;Dbxref=UniProtKB/Swiss-Prot:O16259;product=Stress-induced-phosphopr…
DIM_10862	0.729871	ID=DIM_10862_1s;Parent=DIM_10862;Name=DIM_10862_1s;Dbxref=InterPro:IPR000552;Dbxref=InterPro:IPR011332;Dbxref=PFAM:PF00935;Ontology_term=GO:0003735;Ontology_term=GO:0005840;Ontology_term=GO:0006412;Dbxref=UniProtKB/Swiss-Prot:P90702;product=60S
DIM_09070	0.72859	ID=DIM_09070_1s;Parent=DIM_09070;Name=DIM_09070_1s;Dbxref=InterPro:IPR000164;Dbxref=InterPro:IPR007125;Dbxref=InterPro:IPR009072;Dbxref=PFAM:PF00125;Ontology_term=GO:0000786;Ontology_term=GO:0003677;Ontology_term=GO:0046982;Dbxref=UniProtKB/Swiss-Prot:Q4P7J7;product=Histone
DIM_09811	0.726317	ID=DIM_09811_1s;Parent=DIM_09811;Name=DIM_09811_1s;Dbxref=InterPro:IPR001210;Dbxref=InterPro:IPR018273;Dbxref=InterPro:IPR036401;Dbxref=PFAM:PF00833;Ontology_term=GO:0003735;Ontology_term=GO:0005840;Ontology_term=GO:0006412;Dbxref=UniProtKB/Swiss-Prot:O01692;product=40S
DIM_06990	0.726072	ID=DIM_06990_1s;Parent=DIM_06990;Name=DIM_06990_1s;Dbxref=InterPro:IPR007194;Dbxref=InterPro:IPR016721;Dbxref=InterPro:IPR024096;Dbxref=PFAM:PF04051;Ontology_term=GO:0030008;Ontology_term=GO:0048193;Dbxref=UniProtKB/Swiss-Prot:Q61IU9;product=Trafficking
DIM_09807	0.724534	ID=DIM_09807_1s;Parent=DIM_09807;Name=DIM_09807_1s;Dbxref=InterPro:IPR002136;Dbxref=InterPro:IPR023574;Dbxref=InterPro:IPR025755;Dbxref=PFAM:PF00573;Dbxref=PFAM:PF14374;Ontology_term=GO:0003735;Ontology_term=GO:0005840;Ontology_term=GO:0006412;Dbxref=UniProtKB/Swiss-Prot:O02056;product=60S
DIM_06456	0.717938	ID=DIM_06456_1s;Parent=DIM_06456;Name=DIM_06456_1s;Dbxref=InterPro:IPR001351;Dbxref=InterPro:IPR004044;Dbxref=InterPro:IPR005703;Dbxref=InterPro:IPR009019;Dbxref=InterPro:IPR015946;Dbxref=InterPro:IPR018280;Dbxref=InterPro:IPR036419;Dbxref=PFAM:PF00189;Dbxref=PFAM:PF07650;Ontology_term=GO:0003723;Ontology_term=GO:0003735;Ontology_term=GO:0006412;Ontology_term=GO:0015935;Dbxref=UniProtKB/Swiss-Pro…
DIM_08279	0.716097	ID=DIM_08279_1s;Parent=DIM_08279;Name=DIM_08279_1s;Dbxref=InterPro:IPR000253;Dbxref=InterPro:IPR008984;Dbxref=PFAM:PF00498;Ontology_term=GO:0005515;Dbxref=UniProtKB/Swiss-Prot:Q8TAD8;product=Smad
DIM_01463	0.713161	ID=DIM_01463_1s;Parent=DIM_01463;Name=DIM_01463_1s;Dbxref=InterPro:IPR003593;Dbxref=InterPro:IPR010995;Dbxref=InterPro:IPR011941;Dbxref=InterPro:IPR013632;Dbxref=InterPro:IPR016467;Dbxref=InterPro:IPR020587;Dbxref=InterPro:IPR020588;Dbxref=InterPro:IPR027417;Dbxref=InterPro:IPR033925;Dbxref=PFAM:PF08423;Dbxref=PFAM:PF14520;Ontology_term=GO:0000150;Ontology_term=GO:0000166;Ontology_term=GO:0000724…
DIM_11512	0.712718	ID=DIM_11512_1s;Parent=DIM_11512;Name=DIM_11512_1s;Dbxref=InterPro:IPR001569;Dbxref=InterPro:IPR011331;Dbxref=InterPro:IPR011332;Dbxref=InterPro:IPR018267;Dbxref=PFAM:PF01907;Ontology_term=GO:0003735;Ontology_term=GO:0005840;Ontology_term=GO:0006412;Dbxref=UniProtKB/Swiss-Prot:Q9VXX8;product=Probable
DIM_05992	0.711883	ID=DIM_05992_1s;Parent=DIM_05992;Name=DIM_05992_1s;Dbxref=InterPro:IPR007144;Dbxref=PFAM:PF03998;Ontology_term=GO:0006364;Ontology_term=GO:0032040;Dbxref=UniProtKB/Swiss-Prot:Q09462;product=Probable
DIM_07863	0.707764	ID=DIM_07863_1s;Parent=DIM_07863;Name=DIM_07863_1s;Dbxref=InterPro:IPR003593;Dbxref=InterPro:IPR003959;Dbxref=InterPro:IPR003960;Dbxref=InterPro:IPR005937;Dbxref=InterPro:IPR027417;Dbxref=InterPro:IPR032501;Dbxref=InterPro:IPR035244;Dbxref=InterPro:IPR041569;Dbxref=PFAM:PF00004;Dbxref=PFAM:PF16450;Dbxref=PFAM:PF17862;Ontology_term=GO:0005524;Ontology_term=GO:0005737;Ontology_term=GO:0016887;Ontol…
DIM_05727	0.702914	ID=DIM_05727_1s;Parent=DIM_05727;Name=DIM_05727_1s;Dbxref=InterPro:IPR014722;Dbxref=InterPro:IPR019447;Dbxref=InterPro:IPR036236;Dbxref=InterPro:IPR037321;Dbxref=InterPro:IPR038254;Dbxref=InterPro:IPR041330;Dbxref=InterPro:IPR041995;Dbxref=PFAM:PF10357;Dbxref=PFAM:PF18131;Dbxref=UniProtKB/Swiss-Prot:Q8K339;product=DNA/RNA-binding
DIM_08549	0.702855	ID=DIM_08549_1s;Parent=DIM_08549;Name=DIM_08549_1s;Dbxref=InterPro:IPR005651;Dbxref=InterPro:IPR039127;Dbxref=PFAM:PF03966;Ontology_term=GO:0046982;Dbxref=UniProtKB/Swiss-Prot:Q9VP65;product=Multifunctional
DIM_01918	0.702549	ID=DIM_01918_1s;Parent=DIM_01918;Name=DIM_01918_1s;Dbxref=InterPro:IPR005679;Dbxref=InterPro:IPR006032;Dbxref=InterPro:IPR012340;Dbxref=PFAM:PF00164;Ontology_term=GO:0003735;Ontology_term=GO:0005840;Ontology_term=GO:0006412;Ontology_term=GO:0015935;Dbxref=UniProtKB/Swiss-Prot:Q5RB32;product=28S
DIM_04434	0.701756	ID=DIM_04434_1s;Parent=DIM_04434;Name=DIM_04434_1s;Dbxref=InterPro:IPR000850;Dbxref=InterPro:IPR006267;Dbxref=InterPro:IPR027417;Dbxref=InterPro:IPR033690;Dbxref=PFAM:PF00406;Ontology_term=GO:0004017;Ontology_term=GO:0005524;Ontology_term=GO:0005737;Ontology_term=GO:0006139;Ontology_term=GO:0019205;Ontology_term=GO:0046034;Dbxref=UniProtKB/Swiss-Prot:Q20140;product=Adenylate
DIM_09923	0.698867	ID=DIM_09923_1s;Parent=DIM_09923;Name=DIM_09923_1s;Dbxref=InterPro:IPR008144;Dbxref=InterPro:IPR008145;Dbxref=InterPro:IPR027417;Dbxref=PFAM:PF00625;Dbxref=UniProtKB/Swiss-Prot:Q64520;product=Guanylate
DIM_01395	0.69676	ID=DIM_01395_1s;Parent=DIM_01395;Name=DIM_01395_1s;Dbxref=InterPro:IPR007949;Dbxref=InterPro:IPR027312;Dbxref=PFAM:PF05285;Ontology_term=GO:0000055;Ontology_term=GO:0030036;Ontology_term=GO:0042273;Dbxref=UniProtKB/Swiss-Prot:Q9NEU2;product=Protein
DIM_09102	0.695858	ID=DIM_09102_1s;Parent=DIM_09102;Name=DIM_09102_1s;Dbxref=InterPro:IPR001163;Dbxref=InterPro:IPR010920;Dbxref=PFAM:PF01423;Dbxref=UniProtKB/Swiss-Prot:Q9N1Q0;product=Small
DIM_04914	0.694614	ID=DIM_04914_1s;Parent=DIM_04914;Name=DIM_04914_1s;Dbxref=InterPro:IPR005755;Dbxref=InterPro:IPR005822;Dbxref=InterPro:IPR023563;Dbxref=InterPro:IPR036899;Dbxref=PFAM:PF00572;Ontology_term=GO:0003735;Ontology_term=GO:0005840;Ontology_term=GO:0006412;Ontology_term=GO:0015934;Dbxref=UniProtKB/Swiss-Prot:Q27389;product=60S
DIM_02925	0.694206	ID=DIM_02925_1s;Parent=DIM_02925;Name=DIM_02925_1s;Dbxref=InterPro:IPR002119;Dbxref=InterPro:IPR007125;Dbxref=InterPro:IPR009072;Dbxref=InterPro:IPR032454;Dbxref=PFAM:PF00125;Dbxref=PFAM:PF16211;Ontology_term=GO:0000786;Ontology_term=GO:0003677;Ontology_term=GO:0046982;Dbxref=UniProtKB/Swiss-Prot:Q27511;product=Histone
DIM_10037	0.693539	ID=DIM_10037_1s;Parent=DIM_10037;Name=DIM_10037_1s;Dbxref=InterPro:IPR001310;Dbxref=InterPro:IPR011146;Dbxref=InterPro:IPR019808;Dbxref=InterPro:IPR036265;Dbxref=PFAM:PF01230;Ontology_term=GO:0003824;Dbxref=UniProtKB/Swiss-Prot:P53795;product=Histidine
DIM_05905	0.692253	ID=DIM_05905_1s;Parent=DIM_05905;Name=DIM_05905_1s;Dbxref=InterPro:IPR004217;Dbxref=InterPro:IPR027100;Dbxref=InterPro:IPR035427;Dbxref=PFAM:PF02953;Ontology_term=GO:0042719;Ontology_term=GO:0045039;Dbxref=UniProtKB/Swiss-Prot:Q9Y0V6;product=Mitochondrial
DIM_07992	0.690711	ID=DIM_07992_1s;Parent=DIM_07992;Name=DIM_07992_1s;Dbxref=InterPro:IPR008921;Dbxref=InterPro:IPR027417;Dbxref=PFAM:PF13177;Ontology_term=GO:0003677;Ontology_term=GO:0006260;Dbxref=UniProtKB/Swiss-Prot:Q8R323;product=Replication
DIM_03941	0.688843	ID=DIM_03941_1s;Parent=DIM_03941;Name=DIM_03941_1s;Dbxref=InterPro:IPR001247;Dbxref=InterPro:IPR018336;Dbxref=InterPro:IPR020568;Dbxref=InterPro:IPR027408;Dbxref=InterPro:IPR036345;Dbxref=PFAM:PF01138;Dbxref=UniProtKB/Swiss-Prot:A8WQQ5;product=Putative
DIM_09851	0.688045	ID=DIM_09851_1s;Parent=DIM_09851;Name=DIM_09851_1s;Dbxref=InterPro:IPR001912;Dbxref=InterPro:IPR002942;Dbxref=InterPro:IPR022801;Dbxref=InterPro:IPR036986;Dbxref=PFAM:PF00163;Dbxref=PFAM:PF01479;Ontology_term=GO:0003723;Ontology_term=GO:0019843;Dbxref=UniProtKB/Swiss-Prot:O01513;product=Putative
DIM_02448	0.683941	ID=DIM_02448_1s;Parent=DIM_02448;Name=DIM_02448_1s;Dbxref=InterPro:IPR000504;Dbxref=InterPro:IPR012677;Dbxref=InterPro:IPR035979;Dbxref=PFAM:PF00076;Ontology_term=GO:0003676;Dbxref=UniProtKB/Swiss-Prot:P08579;product=U2
DIM_01650	0.683561	ID=DIM_01650_1s;Parent=DIM_01650;Name=DIM_01650_1s;Dbxref=InterPro:IPR010301;Dbxref=PFAM:PF05997;Ontology_term=GO:0006364;Ontology_term=GO:0030688;Dbxref=UniProtKB/Swiss-Prot:Q18674;product=Ribosomal
DIM_06605	0.683527	ID=DIM_06605_1s;Parent=DIM_06605;Name=DIM_06605_1s;Dbxref=InterPro:IPR007590;Dbxref=PFAM:PF04502;Dbxref=UniProtKB/Swiss-Prot:Q9BW85;product=Splicing
DIM_05705	0.683196	ID=DIM_05705_1s;Parent=DIM_05705;Name=DIM_05705_1s;Dbxref=InterPro:IPR002777;Dbxref=InterPro:IPR009053;Dbxref=PFAM:PF01920;Ontology_term=GO:0006457;Ontology_term=GO:0016272;Ontology_term=GO:0051082;Dbxref=UniProtKB/Swiss-Prot:Q17Q89;product=Prefoldin
DIM_08823	0.68256	ID=DIM_08823_1s;Parent=DIM_08823;Name=DIM_08823_1s;Dbxref=InterPro:IPR013957;Dbxref=PFAM:PF08648;Ontology_term=GO:0008380;Dbxref=UniProtKB/Swiss-Prot:Q8K194;product=U4/U6.U5
DIM_05266	0.68132	ID=DIM_05266_1s;Parent=DIM_05266;Name=DIM_05266_1s;Dbxref=InterPro:IPR006095;Dbxref=InterPro:IPR006096;Dbxref=InterPro:IPR006097;Dbxref=InterPro:IPR033524;Dbxref=InterPro:IPR033922;Dbxref=InterPro:IPR036291;Dbxref=PFAM:PF00208;Dbxref=PFAM:PF02812;Ontology_term=GO:0006520;Ontology_term=GO:0016491;Ontology_term=GO:0016639;Dbxref=UniProtKB/Swiss-Prot:P42174;product=Glutamate
DIM_02883	0.681158	ID=DIM_02883_1s;Parent=DIM_02883;Name=DIM_02883_1s;Dbxref=InterPro:IPR000892;Dbxref=InterPro:IPR038551;Dbxref=PFAM:PF01283;Ontology_term=GO:0003735;Ontology_term=GO:0005840;Ontology_term=GO:0006412;Dbxref=UniProtKB/Swiss-Prot:O45499;product=40S
DIM_06762	0.680975	ID=DIM_06762_1s;Parent=DIM_06762;Name=DIM_06762_1s;Dbxref=InterPro:IPR002048;Dbxref=InterPro:IPR011992;Dbxref=PFAM:PF13499;Ontology_term=GO:0005509;Dbxref=UniProtKB/Swiss-Prot:P05434;product=Caltractin
DIM_06693	0.68046	ID=DIM_06693_1s;Parent=DIM_06693;Name=DIM_06693_1s;Dbxref=InterPro:IPR000915;Dbxref=InterPro:IPR005568;Dbxref=InterPro:IPR008991;Dbxref=InterPro:IPR014722;Dbxref=InterPro:IPR041997;Dbxref=PFAM:PF01159;Dbxref=PFAM:PF03868;Ontology_term=GO:0003735;Ontology_term=GO:0005840;Ontology_term=GO:0006412;Dbxref=UniProtKB/Swiss-Prot:P47991;product=60S
DIM_11049	0.680376	ID=DIM_11049_1s;Parent=DIM_11049;Name=DIM_11049_1s;Dbxref=InterPro:IPR008610;Dbxref=PFAM:PF05890;Dbxref=UniProtKB/Swiss-Prot:Q09958;product=Probable
DIM_03106	0.679385	ID=DIM_03106_1s;Parent=DIM_03106;Name=DIM_03106_1s;Dbxref=InterPro:IPR000851;Dbxref=InterPro:IPR005324;Dbxref=InterPro:IPR005711;Dbxref=InterPro:IPR013810;Dbxref=InterPro:IPR014721;Dbxref=InterPro:IPR018192;Dbxref=InterPro:IPR020568;Dbxref=PFAM:PF00333;Dbxref=PFAM:PF03719;Ontology_term=GO:0003723;Ontology_term=GO:0003735;Ontology_term=GO:0005840;Ontology_term=GO:0006412;Ontology_term=GO:0015935;D…
DIM_03988	0.678707	ID=DIM_03988_1s;Parent=DIM_03988;Name=DIM_03988_1s;Dbxref=InterPro:IPR004000;Dbxref=InterPro:IPR004001;Dbxref=InterPro:IPR020902;Dbxref=InterPro:IPR043129;Dbxref=PFAM:PF00022;Dbxref=UniProtKB/Swiss-Prot:P30162;product=Actin-1
DIM_10943	0.678572	ID=DIM_10943_1s;Parent=DIM_10943;Name=DIM_10943_1s;Dbxref=InterPro:IPR010729;Dbxref=InterPro:IPR038340;Dbxref=PFAM:PF06984;Ontology_term=GO:0003735;Ontology_term=GO:0005761;Ontology_term=GO:0006412;Dbxref=UniProtKB/Swiss-Prot:Q8K2Y7;product=39S
DIM_05500	0.6777	ID=DIM_05500_1s;Parent=DIM_05500;Name=DIM_05500_1s;Dbxref=UniProtKB/Swiss-Prot:A9JTX2;product=Mitochondrial
DIM_04013	0.677368	ID=DIM_04013_1s;Parent=DIM_04013;Name=DIM_04013_1s;Dbxref=InterPro:IPR001197;Dbxref=InterPro:IPR016180;Dbxref=InterPro:IPR018255;Dbxref=InterPro:IPR036920;Dbxref=PFAM:PF00252;Ontology_term=GO:0003735;Ontology_term=GO:0005840;Ontology_term=GO:0006412;Dbxref=UniProtKB/Swiss-Prot:Q09533;product=60S
DIM_00054	0.673068	ID=DIM_00054_1s;Parent=DIM_00054;Name=DIM_00054_1s;Dbxref=InterPro:IPR013170;Dbxref=PFAM:PF08312;Dbxref=UniProtKB/Swiss-Prot:Q9U213;product=SRRM2
DIM_07793	0.672112	ID=DIM_07793_1s;Parent=DIM_07793;Name=DIM_07793_1s;Dbxref=InterPro:IPR000504;Dbxref=InterPro:IPR006529;Dbxref=InterPro:IPR012677;Dbxref=InterPro:IPR035979;Dbxref=PFAM:PF00076;Ontology_term=GO:0003676;Ontology_term=GO:0003723;Ontology_term=GO:0005634;Ontology_term=GO:0006397;Dbxref=UniProtKB/Swiss-Prot:P90978;product=Splicing
DIM_04547	0.672032	ID=DIM_04547_1s;Parent=DIM_04547;Name=DIM_04547_1s;Dbxref=InterPro:IPR000629;Dbxref=InterPro:IPR001650;Dbxref=InterPro:IPR011545;Dbxref=InterPro:IPR014001;Dbxref=InterPro:IPR014014;Dbxref=InterPro:IPR027417;Dbxref=PFAM:PF00270;Dbxref=PFAM:PF00271;Ontology_term=GO:0003676;Ontology_term=GO:0003724;Ontology_term=GO:0005524;Dbxref=UniProtKB/Swiss-Prot:Q9CWX9;product=Probable
DIM_09459	0.671564	ID=DIM_09459_1s;Parent=DIM_09459;Name=DIM_09459_1s;Dbxref=InterPro:IPR012988;Dbxref=InterPro:IPR016082;Dbxref=InterPro:IPR035808;Dbxref=InterPro:IPR036919;Dbxref=InterPro:IPR039699;Dbxref=PFAM:PF00327;Dbxref=PFAM:PF08079;Dbxref=UniProtKB/Swiss-Prot:O01802;product=60S
DIM_07008	0.67042	ID=DIM_07008_1s;Parent=DIM_07008;Name=DIM_07008_1s;Dbxref=InterPro:IPR000717;Dbxref=InterPro:IPR019585;Dbxref=InterPro:IPR035268;Dbxref=InterPro:IPR036390;Dbxref=PFAM:PF01399;Dbxref=PFAM:PF10602;Ontology_term=GO:0030234;Dbxref=UniProtKB/Swiss-Prot:Q20585;product=26S
DIM_10352	0.669572	ID=DIM_10352_1s;Parent=DIM_10352;Name=DIM_10352_1s;Dbxref=InterPro:IPR005024;Dbxref=PFAM:PF03357;Ontology_term=GO:0007034;Dbxref=UniProtKB/Swiss-Prot:Q5XGW6;product=Charged
DIM_11839	0.66904	ID=DIM_11839_1s;Parent=DIM_11839;Name=DIM_11839_1s;Dbxref=InterPro:IPR000783;Dbxref=InterPro:IPR005571;Dbxref=InterPro:IPR014381;Dbxref=InterPro:IPR020608;Dbxref=InterPro:IPR035913;Dbxref=InterPro:IPR036710;Dbxref=InterPro:IPR039531;Dbxref=PFAM:PF01191;Dbxref=PFAM:PF03871;Ontology_term=GO:0003677;Ontology_term=GO:0003899;Ontology_term=GO:0006351;Dbxref=UniProtKB/Swiss-Prot:A8XGH1;product=DNA-dire…
DIM_08616	0.667859	ID=DIM_08616_1s;Parent=DIM_08616;Name=DIM_08616_1s;Dbxref=InterPro:IPR001353;Dbxref=InterPro:IPR016295;Dbxref=InterPro:IPR029055;Dbxref=PFAM:PF00227;Ontology_term=GO:0005839;Ontology_term=GO:0051603;Dbxref=UniProtKB/Swiss-Prot:P28024;product=Proteasome
DIM_09651	0.667018	ID=DIM_09651_1s;Parent=DIM_09651;Name=DIM_09651_1s;Dbxref=InterPro:IPR012580;Dbxref=InterPro:IPR039754;Dbxref=PFAM:PF08159;Ontology_term=GO:0005634;Ontology_term=GO:0006364;Dbxref=UniProtKB/Swiss-Prot:Q9H501;product=ESF1
DIM_06290	0.666611	ID=DIM_06290_1s;Parent=DIM_06290;Name=DIM_06290_1s;Dbxref=InterPro:IPR002876;Dbxref=InterPro:IPR017856;Dbxref=InterPro:IPR026564;Dbxref=InterPro:IPR029072;Dbxref=PFAM:PF01709;Dbxref=UniProtKB/Swiss-Prot:Q9BSH4;product=Translational
DIM_07620	0.662737	ID=DIM_07620_1s;Parent=DIM_07620;Name=DIM_07620_1s;Dbxref=InterPro:IPR002942;Dbxref=InterPro:IPR006145;Dbxref=InterPro:IPR006224;Dbxref=InterPro:IPR006225;Dbxref=InterPro:IPR020103;Dbxref=PFAM:PF00849;Ontology_term=GO:0001522;Ontology_term=GO:0003723;Ontology_term=GO:0009451;Ontology_term=GO:0009982;Dbxref=UniProtKB/Swiss-Prot:O16686;product=Uncharacterized
DIM_04469	0.66125	ID=DIM_04469_1s;Parent=DIM_04469;Name=DIM_04469_1s;Dbxref=InterPro:IPR001047;Dbxref=InterPro:IPR022309;Dbxref=InterPro:IPR042563;Dbxref=PFAM:PF01201;Ontology_term=GO:0003735;Ontology_term=GO:0005840;Ontology_term=GO:0006412;Dbxref=UniProtKB/Swiss-Prot:Q8WQI5;product=40S
DIM_08177	0.660681	ID=DIM_08177_1s;Parent=DIM_08177;Name=DIM_08177_1s;Dbxref=InterPro:IPR000043;Dbxref=InterPro:IPR015878;Dbxref=InterPro:IPR020082;Dbxref=InterPro:IPR036291;Dbxref=InterPro:IPR042172;Dbxref=PFAM:PF00670;Dbxref=PFAM:PF05221;Ontology_term=GO:0004013;Dbxref=UniProtKB/Swiss-Prot:P27604;product=Adenosylhomocysteinase
DIM_08933	0.659071	ID=DIM_08933_1s;Parent=DIM_08933;Name=DIM_08933_1s;Dbxref=InterPro:IPR003593;Dbxref=InterPro:IPR003959;Dbxref=InterPro:IPR003960;Dbxref=InterPro:IPR027417;Dbxref=InterPro:IPR031255;Dbxref=InterPro:IPR041569;Dbxref=PFAM:PF00004;Dbxref=PFAM:PF17862;Ontology_term=GO:0005524;Ontology_term=GO:0016887;Dbxref=UniProtKB/Swiss-Prot:D0FH76;product=Vacuolar
DIM_09284	0.657536	ID=DIM_09284_1s;Parent=DIM_09284;Name=DIM_09284_1s;Dbxref=InterPro:IPR002478;Dbxref=InterPro:IPR005155;Dbxref=InterPro:IPR015947;Dbxref=InterPro:IPR016686;Dbxref=InterPro:IPR036974;Dbxref=InterPro:IPR040598;Dbxref=PFAM:PF03657;Dbxref=PFAM:PF17833;Ontology_term=GO:0003723;Ontology_term=GO:0005634;Ontology_term=GO:0042255;Dbxref=UniProtKB/Swiss-Prot:Q6DFH9;product=60S
DIM_11567	0.65721	ID=DIM_11567_1s;Parent=DIM_11567;Name=DIM_11567_1s;Dbxref=InterPro:IPR000426;Dbxref=InterPro:IPR001353;Dbxref=InterPro:IPR023332;Dbxref=InterPro:IPR029055;Dbxref=InterPro:IPR037555;Dbxref=PFAM:PF00227;Dbxref=PFAM:PF10584;Ontology_term=GO:0005839;Ontology_term=GO:0006511;Ontology_term=GO:0019773;Ontology_term=GO:0051603;Dbxref=UniProtKB/Swiss-Prot:Q09583;product=Proteasome
DIM_11636	0.657169	ID=DIM_11636_1s;Parent=DIM_11636;Name=DIM_11636_1s;Dbxref=InterPro:IPR000717;Dbxref=InterPro:IPR035298;Dbxref=InterPro:IPR036390;Dbxref=PFAM:PF01399;Dbxref=UniProtKB/Swiss-Prot:B0BN93;product=26S
DIM_07300	0.656582	ID=DIM_07300_1s;Parent=DIM_07300;Name=DIM_07300_1s;Dbxref=InterPro:IPR000439;Dbxref=InterPro:IPR012678;Dbxref=InterPro:IPR020925;Dbxref=InterPro:IPR024794;Dbxref=PFAM:PF00827;Ontology_term=GO:0003735;Ontology_term=GO:0005840;Ontology_term=GO:0006412;Dbxref=UniProtKB/Swiss-Prot:P61314;product=60S
DIM_11660	0.656391	ID=DIM_11660_1s;Parent=DIM_11660;Name=DIM_11660_1s;Dbxref=InterPro:IPR007220;Dbxref=PFAM:PF04084;Ontology_term=GO:0000808;Ontology_term=GO:0005634;Ontology_term=GO:0006260;Dbxref=UniProtKB/Swiss-Prot:Q21037;product=Origin
DIM_09374	0.656316	ID=DIM_09374_1s;Parent=DIM_09374;Name=DIM_09374_1s;Dbxref=InterPro:IPR004217;Dbxref=InterPro:IPR035427;Dbxref=InterPro:IPR039238;Dbxref=PFAM:PF02953;Ontology_term=GO:0005758;Dbxref=UniProtKB/Swiss-Prot:Q9Y193;product=Mitochondrial
DIM_05924	0.655432	ID=DIM_05924_1s;Parent=DIM_05924;Name=DIM_05924_1s;Dbxref=InterPro:IPR001971;Dbxref=InterPro:IPR018102;Dbxref=InterPro:IPR036967;Dbxref=PFAM:PF00411;Ontology_term=GO:0003735;Ontology_term=GO:0005840;Ontology_term=GO:0006412;Dbxref=UniProtKB/Swiss-Prot:P48150;product=40S
DIM_07474	0.654708	ID=DIM_07474_1s;Parent=DIM_07474;Name=DIM_07474_1s;Dbxref=InterPro:IPR000217;Dbxref=InterPro:IPR002452;Dbxref=InterPro:IPR003008;Dbxref=InterPro:IPR008280;Dbxref=InterPro:IPR017975;Dbxref=InterPro:IPR018316;Dbxref=InterPro:IPR023123;Dbxref=InterPro:IPR036525;Dbxref=InterPro:IPR037103;Dbxref=PFAM:PF00091;Dbxref=PFAM:PF03953;Ontology_term=GO:0005200;Ontology_term=GO:0005525;Ontology_term=GO:0005874…
DIM_09133	0.654516	ID=DIM_09133_1s;Parent=DIM_09133;Name=DIM_09133_1s;Dbxref=InterPro:IPR000054;Dbxref=InterPro:IPR023621;Dbxref=PFAM:PF01198;Ontology_term=GO:0003735;Ontology_term=GO:0005840;Ontology_term=GO:0006412;Dbxref=UniProtKB/Swiss-Prot:Q9IA76;product=60S
DIM_08150	0.652402	ID=DIM_08150_1s;Parent=DIM_08150;Name=DIM_08150_1s;Dbxref=UniProtKB/Swiss-Prot:B5XAM2;product=Peptidyl-tRNA
DIM_09398	0.651255	ID=DIM_09398_1s;Parent=DIM_09398;Name=DIM_09398_1s;Dbxref=InterPro:IPR000530;Dbxref=InterPro:IPR004038;Dbxref=InterPro:IPR021148;Dbxref=InterPro:IPR023139;Dbxref=InterPro:IPR029064;Dbxref=PFAM:PF01248;Dbxref=PFAM:PF04669;Ontology_term=GO:0003735;Ontology_term=GO:0005840;Ontology_term=GO:0006412;Dbxref=UniProtKB/Swiss-Prot:P46405;product=40S
DIM_08365	0.651088	ID=DIM_08365_1s;Parent=DIM_08365;Name=DIM_08365_1s;Dbxref=InterPro:IPR000163;Dbxref=InterPro:IPR001107;Dbxref=InterPro:IPR036013;Dbxref=PFAM:PF01145;Ontology_term=GO:0016020;Dbxref=UniProtKB/Swiss-Prot:Q9BKU4;product=Mitochondrial
DIM_08367	0.651088	ID=DIM_08367_1s;Parent=DIM_08367;Name=DIM_08367_1s;Dbxref=InterPro:IPR000163;Dbxref=InterPro:IPR001107;Dbxref=InterPro:IPR036013;Dbxref=PFAM:PF01145;Ontology_term=GO:0016020;Dbxref=UniProtKB/Swiss-Prot:Q9BKU4;product=Mitochondrial
DIM_04118	0.650218	ID=DIM_04118_1s;Parent=DIM_04118;Name=DIM_04118_1s;Dbxref=InterPro:IPR001247;Dbxref=InterPro:IPR020568;Dbxref=InterPro:IPR027408;Dbxref=InterPro:IPR036345;Dbxref=PFAM:PF01138;Dbxref=UniProtKB/Swiss-Prot:Q15024;product=Exosome
DIM_08366	0.647056	ID=DIM_08366_1s;Parent=DIM_08366;Name=DIM_08366_1s;Dbxref=InterPro:IPR003029;Dbxref=InterPro:IPR011488;Dbxref=InterPro:IPR012340;Dbxref=InterPro:IPR022967;Dbxref=InterPro:IPR024054;Dbxref=InterPro:IPR024055;Dbxref=InterPro:IPR044126;Dbxref=PFAM:PF00575;Dbxref=PFAM:PF07541;Ontology_term=GO:0003676;Ontology_term=GO:0003723;Ontology_term=GO:0003743;Dbxref=UniProtKB/Swiss-Prot:P68101;product=Eukaryot…
DIM_08368	0.647056	ID=DIM_08368_1s;Parent=DIM_08368;Name=DIM_08368_1s;Dbxref=InterPro:IPR003029;Dbxref=InterPro:IPR011488;Dbxref=InterPro:IPR012340;Dbxref=InterPro:IPR022967;Dbxref=InterPro:IPR024054;Dbxref=InterPro:IPR024055;Dbxref=InterPro:IPR044126;Dbxref=PFAM:PF00575;Dbxref=PFAM:PF07541;Ontology_term=GO:0003676;Ontology_term=GO:0003723;Ontology_term=GO:0003743;Dbxref=UniProtKB/Swiss-Prot:P68101;product=Eukaryot…
DIM_10557	0.646878	ID=DIM_10557_1s;Parent=DIM_10557;Name=DIM_10557_1s;Dbxref=InterPro:IPR001892;Dbxref=InterPro:IPR010979;Dbxref=InterPro:IPR018269;Dbxref=InterPro:IPR027437;Dbxref=PFAM:PF00416;Ontology_term=GO:0003676;Ontology_term=GO:0003723;Ontology_term=GO:0003735;Ontology_term=GO:0005840;Ontology_term=GO:0006412;Dbxref=UniProtKB/Swiss-Prot:Q8ISP0;product=40S
DIM_00283	0.646705	ID=DIM_00283_1s;Parent=DIM_00283;Name=DIM_00283_1s;Dbxref=InterPro:IPR000629;Dbxref=InterPro:IPR001650;Dbxref=InterPro:IPR011545;Dbxref=InterPro:IPR014001;Dbxref=InterPro:IPR014014;Dbxref=InterPro:IPR027417;Dbxref=PFAM:PF00270;Dbxref=PFAM:PF00271;Ontology_term=GO:0003676;Ontology_term=GO:0003724;Ontology_term=GO:0005524;Dbxref=UniProtKB/Swiss-Prot:Q3B8Q2;product=Eukaryotic
DIM_03027	0.646168	ID=DIM_03027_1s;Parent=DIM_03027;Name=DIM_03027_1s;Dbxref=InterPro:IPR007823;Dbxref=InterPro:IPR029063;Dbxref=InterPro:IPR042036;Dbxref=PFAM:PF05148;Ontology_term=GO:0008168;Dbxref=UniProtKB/Swiss-Prot:O44410;product=Ribosomal
DIM_03024	0.645122	ID=DIM_03024_1s;Parent=DIM_03024;Name=DIM_03024_1s;Dbxref=InterPro:IPR006073;Dbxref=InterPro:IPR027417;Dbxref=InterPro:IPR031167;Dbxref=InterPro:IPR041623;Dbxref=PFAM:PF01926;Dbxref=PFAM:PF17835;Ontology_term=GO:0005525;Dbxref=UniProtKB/Swiss-Prot:O44411;product=Nucleolar
DIM_02636	0.645061	ID=DIM_02636_1s;Parent=DIM_02636;Name=DIM_02636_1s;Dbxref=InterPro:IPR002109;Dbxref=InterPro:IPR014025;Dbxref=InterPro:IPR036249;Dbxref=PFAM:PF00462;Ontology_term=GO:0097573;Dbxref=UniProtKB/Swiss-Prot:Q19297;product=Uncharacterized
DIM_05374	0.643004	ID=DIM_05374_1s;Parent=DIM_05374;Name=DIM_05374_1s;Dbxref=InterPro:IPR000504;Dbxref=InterPro:IPR012677;Dbxref=InterPro:IPR025742;Dbxref=InterPro:IPR026896;Dbxref=InterPro:IPR035979;Dbxref=InterPro:IPR038192;Dbxref=PFAM:PF00076;Dbxref=PFAM:PF14304;Dbxref=PFAM:PF14327;Ontology_term=GO:0003676;Ontology_term=GO:0031124;Dbxref=UniProtKB/Swiss-Prot:Q8HXM1;product=Cleavage
DIM_11089	0.642243	ID=DIM_11089_1s;Parent=DIM_11089;Name=DIM_11089_1s;Dbxref=InterPro:IPR013126;Dbxref=InterPro:IPR018181;Dbxref=InterPro:IPR029047;Dbxref=InterPro:IPR029048;Dbxref=InterPro:IPR043129;Dbxref=PFAM:PF00012;Ontology_term=GO:0005524;Ontology_term=GO:0016887;Dbxref=UniProtKB/Swiss-Prot:P27541;product=Heat
DIM_11093	0.642243	ID=DIM_11093_1s;Parent=DIM_11093;Name=DIM_11093_1s;Dbxref=InterPro:IPR013126;Dbxref=InterPro:IPR018181;Dbxref=InterPro:IPR029047;Dbxref=InterPro:IPR029048;Dbxref=InterPro:IPR043129;Dbxref=PFAM:PF00012;Ontology_term=GO:0005524;Ontology_term=GO:0016887;Dbxref=UniProtKB/Swiss-Prot:P27541;product=Heat
DIM_03216	0.642223	ID=DIM_03216_1s;Parent=DIM_03216;Name=DIM_03216_1s;Dbxref=InterPro:IPR004154;Dbxref=InterPro:IPR004516;Dbxref=InterPro:IPR006195;Dbxref=InterPro:IPR015807;Dbxref=InterPro:IPR033656;Dbxref=InterPro:IPR036621;Dbxref=InterPro:IPR041715;Dbxref=PFAM:PF03129;Dbxref=PFAM:PF13393;Ontology_term=GO:0004821;Ontology_term=GO:0005524;Ontology_term=GO:0005737;Ontology_term=GO:0006427;Dbxref=UniProtKB/Swiss-Pro…
DIM_09100	0.64169	ID=DIM_09100_1s;Parent=DIM_09100;Name=DIM_09100_1s;Dbxref=InterPro:IPR001266;Dbxref=InterPro:IPR018277;Dbxref=InterPro:IPR036388;Dbxref=InterPro:IPR036390;Dbxref=PFAM:PF01090;Ontology_term=GO:0003735;Ontology_term=GO:0005840;Ontology_term=GO:0006412;Dbxref=UniProtKB/Swiss-Prot:P39698;product=40S
DIM_05149	0.641415	ID=DIM_05149_1s;Parent=DIM_05149;Name=DIM_05149_1s;Dbxref=InterPro:IPR005485;Dbxref=InterPro:IPR025607;Dbxref=PFAM:PF14204;Dbxref=PFAM:PF17144;Ontology_term=GO:0003735;Ontology_term=GO:0005840;Ontology_term=GO:0006412;Ontology_term=GO:0008097;Dbxref=UniProtKB/Swiss-Prot:P49405;product=60S
DIM_04528	0.640454	ID=DIM_04528_1s;Parent=DIM_04528;Name=DIM_04528_1s;Dbxref=UniProtKB/Swiss-Prot:O08837;product=Cell
DIM_00375	0.640302	ID=DIM_00375_1s;Parent=DIM_00375;Name=DIM_00375_1s;Dbxref=InterPro:IPR006973;Dbxref=PFAM:PF04889;Ontology_term=GO:0000398;Ontology_term=GO:0005681;Dbxref=UniProtKB/Swiss-Prot:O45766;product=Spliceosome-associated
DIM_09165	0.639817	ID=DIM_09165_1s;Parent=DIM_09165;Name=DIM_09165_1s;Dbxref=InterPro:IPR001041;Dbxref=InterPro:IPR001055;Dbxref=InterPro:IPR012675;Dbxref=InterPro:IPR036010;Dbxref=PFAM:PF00111;Ontology_term=GO:0009055;Ontology_term=GO:0051536;Ontology_term=GO:0051537;Dbxref=UniProtKB/Swiss-Prot:Q8SZA8;product=Adrenodoxin-like
DIM_00361	0.63919	ID=DIM_00361_1s;Parent=DIM_00361;Name=DIM_00361_1s;Dbxref=InterPro:IPR025799;Dbxref=InterPro:IPR029063;Dbxref=PFAM:PF06325;Ontology_term=GO:0016274;Ontology_term=GO:0018216;Dbxref=UniProtKB/Swiss-Prot:Q9U2X0;product=Protein
DIM_01309	0.639121	ID=DIM_01309_1s;Parent=DIM_01309;Name=DIM_01309_1s;Dbxref=InterPro:IPR001780;Dbxref=InterPro:IPR009000;Dbxref=InterPro:IPR038661;Dbxref=PFAM:PF01247;Ontology_term=GO:0003735;Ontology_term=GO:0005840;Ontology_term=GO:0006412;Dbxref=UniProtKB/Swiss-Prot:P49180;product=60S
DIM_10422	0.638967	ID=DIM_10422_1s;Parent=DIM_10422;Name=DIM_10422_1s;Dbxref=InterPro:IPR005037;Dbxref=PFAM:PF03371;Dbxref=UniProtKB/Swiss-Prot:Q7JVL3;product=Pre-mRNA-splicing
DIM_10794	0.638383	ID=DIM_10794_1s;Parent=DIM_10794;Name=DIM_10794_1s;Dbxref=InterPro:IPR007356;Dbxref=InterPro:IPR016009;Dbxref=InterPro:IPR016653;Dbxref=InterPro:IPR028564;Dbxref=InterPro:IPR038459;Dbxref=PFAM:PF01746;Ontology_term=GO:0008168;Dbxref=UniProtKB/Swiss-Prot:O14214;product=tRNA
DIM_09039	0.636506	ID=DIM_09039_1s;Parent=DIM_09039;Name=DIM_09039_1s;Dbxref=InterPro:IPR002119;Dbxref=InterPro:IPR007125;Dbxref=InterPro:IPR009072;Dbxref=InterPro:IPR032454;Dbxref=InterPro:IPR032458;Dbxref=PFAM:PF00125;Dbxref=PFAM:PF16211;Ontology_term=GO:0000786;Ontology_term=GO:0003677;Ontology_term=GO:0046982;Dbxref=UniProtKB/Swiss-Prot:P02269;product=Histone
DIM_08777	0.636506	ID=DIM_08777_1s;Parent=DIM_08777;Name=DIM_08777_1s;Dbxref=InterPro:IPR002119;Dbxref=InterPro:IPR007125;Dbxref=InterPro:IPR009072;Dbxref=InterPro:IPR032454;Dbxref=InterPro:IPR032458;Dbxref=PFAM:PF00125;Dbxref=PFAM:PF16211;Ontology_term=GO:0000786;Ontology_term=GO:0003677;Ontology_term=GO:0046982;Dbxref=UniProtKB/Swiss-Prot:P02269;product=Histone
DIM_08790	0.636506	ID=DIM_08790_1s;Parent=DIM_08790;Name=DIM_08790_1s;Dbxref=InterPro:IPR002119;Dbxref=InterPro:IPR007125;Dbxref=InterPro:IPR009072;Dbxref=InterPro:IPR032454;Dbxref=InterPro:IPR032458;Dbxref=PFAM:PF00125;Dbxref=PFAM:PF16211;Ontology_term=GO:0000786;Ontology_term=GO:0003677;Ontology_term=GO:0046982;Dbxref=UniProtKB/Swiss-Prot:P02269;product=Histone
DIM_01364	0.635557	ID=DIM_01364_1s;Parent=DIM_01364;Name=DIM_01364_1s;Dbxref=InterPro:IPR006595;Dbxref=InterPro:IPR013083;Dbxref=InterPro:IPR024964;Dbxref=InterPro:IPR027711;Dbxref=InterPro:IPR037683;Dbxref=InterPro:IPR044063;Dbxref=PFAM:PF10607;Ontology_term=GO:0061630;Dbxref=UniProtKB/Swiss-Prot:Q80YQ8;product=E3
DIM_01610	0.635117	ID=DIM_01610_1s;Parent=DIM_01610;Name=DIM_01610_1s;Dbxref=InterPro:IPR023573;Dbxref=InterPro:IPR028877;Dbxref=PFAM:PF01775;Ontology_term=GO:0003735;Ontology_term=GO:0005840;Ontology_term=GO:0006412;Dbxref=UniProtKB/Swiss-Prot:O44480;product=60S
DIM_05360	0.634223	ID=DIM_05360_1s;Parent=DIM_05360;Name=DIM_05360_1s;Dbxref=InterPro:IPR000876;Dbxref=InterPro:IPR002942;Dbxref=InterPro:IPR005824;Dbxref=InterPro:IPR013843;Dbxref=InterPro:IPR013845;Dbxref=InterPro:IPR014722;Dbxref=InterPro:IPR032277;Dbxref=InterPro:IPR036986;Dbxref=InterPro:IPR038237;Dbxref=InterPro:IPR041982;Dbxref=PFAM:PF00467;Dbxref=PFAM:PF00900;Dbxref=PFAM:PF01479;Dbxref=PFAM:PF08071;Dbxref=P…
DIM_05241	0.633326	ID=DIM_05241_1s;Parent=DIM_05241;Name=DIM_05241_1s;Dbxref=InterPro:IPR004843;Dbxref=InterPro:IPR006186;Dbxref=InterPro:IPR029052;Dbxref=PFAM:PF00149;Ontology_term=GO:0016787;Dbxref=UniProtKB/Swiss-Prot:P23734;product=Serine/threonine-protein
DIM_09060	0.631858	ID=DIM_09060_1s;Parent=DIM_09060;Name=DIM_09060_1s;Dbxref=InterPro:IPR001857;Dbxref=InterPro:IPR008991;Dbxref=InterPro:IPR038657;Dbxref=PFAM:PF01245;Ontology_term=GO:0003735;Ontology_term=GO:0005840;Ontology_term=GO:0006412;Dbxref=UniProtKB/Swiss-Prot:Q95Y83;product=Probable
DIM_11700	0.631661	ID=DIM_11700_1s;Parent=DIM_11700;Name=DIM_11700_1s;Dbxref=InterPro:IPR000504;Dbxref=InterPro:IPR012677;Dbxref=InterPro:IPR029541;Dbxref=InterPro:IPR035585;Dbxref=InterPro:IPR035979;Dbxref=PFAM:PF00076;Ontology_term=GO:0000381;Ontology_term=GO:0003676;Ontology_term=GO:0003729;Dbxref=UniProtKB/Swiss-Prot:Q8VE97;product=Serine/arginine-rich
DIM_06283	0.631415	ID=DIM_06283_1s;Parent=DIM_06283;Name=DIM_06283_1s;Dbxref=InterPro:IPR000905;Dbxref=InterPro:IPR017861;Dbxref=InterPro:IPR034680;Dbxref=InterPro:IPR043129;Dbxref=PFAM:PF00814;Ontology_term=GO:0000408;Ontology_term=GO:0002949;Dbxref=UniProtKB/Swiss-Prot:Q7SYR1;product=tRNA
DIM_08935	0.631069	ID=DIM_08935_1s;Parent=DIM_08935;Name=DIM_08935_1s;Dbxref=InterPro:IPR003593;Dbxref=InterPro:IPR003959;Dbxref=InterPro:IPR003960;Dbxref=InterPro:IPR015415;Dbxref=InterPro:IPR027417;Dbxref=InterPro:IPR031255;Dbxref=InterPro:IPR041569;Dbxref=PFAM:PF00004;Dbxref=PFAM:PF09336;Dbxref=PFAM:PF17862;Ontology_term=GO:0005524;Ontology_term=GO:0016887;Dbxref=UniProtKB/Swiss-Prot:D0FH76;product=Vacuolar
DIM_06004	0.630967	ID=DIM_06004_1s;Parent=DIM_06004;Name=DIM_06004_1s;Dbxref=InterPro:IPR000626;Dbxref=InterPro:IPR002906;Dbxref=InterPro:IPR011332;Dbxref=InterPro:IPR019954;Dbxref=InterPro:IPR019956;Dbxref=InterPro:IPR029071;Dbxref=InterPro:IPR038582;Dbxref=PFAM:PF00240;Dbxref=PFAM:PF01599;Ontology_term=GO:0003735;Ontology_term=GO:0005515;Ontology_term=GO:0005840;Ontology_term=GO:0006412;Dbxref=UniProtKB/Swiss-Pro…
DIM_02517	0.630453	ID=DIM_02517_1s;Parent=DIM_02517;Name=DIM_02517_1s;Dbxref=InterPro:IPR014816;Dbxref=InterPro:IPR029063;Dbxref=PFAM:PF08704;Ontology_term=GO:0016429;Ontology_term=GO:0030488;Ontology_term=GO:0031515;Dbxref=UniProtKB/Swiss-Prot:Q96FX7;product=tRNA
DIM_05325	0.629955	ID=DIM_05325_1s;Parent=DIM_05325;Name=DIM_05325_1s;Dbxref=InterPro:IPR000626;Dbxref=InterPro:IPR019954;Dbxref=InterPro:IPR019956;Dbxref=InterPro:IPR029071;Dbxref=PFAM:PF00240;Ontology_term=GO:0005515;Dbxref=UniProtKB/Swiss-Prot:P59669;product=Polyubiquitin
DIM_01679	0.629204	ID=DIM_01679_1s;Parent=DIM_01679;Name=DIM_01679_1s;Dbxref=InterPro:IPR002143;Dbxref=InterPro:IPR016095;Dbxref=InterPro:IPR023673;Dbxref=InterPro:IPR023674;Dbxref=InterPro:IPR028364;Dbxref=PFAM:PF00687;Ontology_term=GO:0003723;Ontology_term=GO:0003735;Ontology_term=GO:0006412;Ontology_term=GO:0015934;Dbxref=UniProtKB/Swiss-Prot:Q9N4I4;product=60S
DIM_05190	0.62879	ID=DIM_05190_1s;Parent=DIM_05190;Name=DIM_05190_1s;Dbxref=InterPro:IPR000235;Dbxref=InterPro:IPR005716;Dbxref=InterPro:IPR020606;Dbxref=InterPro:IPR023798;Dbxref=InterPro:IPR036823;Dbxref=PFAM:PF00177;Ontology_term=GO:0003723;Ontology_term=GO:0003735;Ontology_term=GO:0006412;Ontology_term=GO:0015935;Dbxref=UniProtKB/Swiss-Prot:P49041;product=40S
DIM_04151	0.62771	ID=DIM_04151_1s;Parent=DIM_04151;Name=DIM_04151_1s;Dbxref=InterPro:IPR007529;Dbxref=InterPro:IPR039723;Dbxref=PFAM:PF04438;Ontology_term=GO:0006338;Ontology_term=GO:0043486;Dbxref=UniProtKB/Swiss-Prot:Q8R331;product=Zinc
DIM_09480	0.626227	ID=DIM_09480_1s;Parent=DIM_09480;Name=DIM_09480_1s;Dbxref=InterPro:IPR002784;Dbxref=InterPro:IPR008991;Dbxref=InterPro:IPR014722;Dbxref=InterPro:IPR039660;Dbxref=PFAM:PF01929;Ontology_term=GO:0003723;Ontology_term=GO:0003735;Ontology_term=GO:0005840;Ontology_term=GO:0006412;Dbxref=UniProtKB/Swiss-Prot:A1XQU3;product=60S
DIM_04418	0.626133	ID=DIM_04418_1s;Parent=DIM_04418;Name=DIM_04418_1s;Dbxref=InterPro:IPR018609;Dbxref=PFAM:PF09736;Dbxref=UniProtKB/Swiss-Prot:P30640;product=BUD13
DIM_04795	0.62574	ID=DIM_04795_1s;Parent=DIM_04795;Name=DIM_04795_1s;Dbxref=InterPro:IPR001790;Dbxref=InterPro:IPR030670;Dbxref=InterPro:IPR040637;Dbxref=InterPro:IPR043141;Dbxref=InterPro:IPR043164;Dbxref=PFAM:PF00428;Dbxref=PFAM:PF00466;Dbxref=PFAM:PF17777;Ontology_term=GO:0042254;Dbxref=UniProtKB/Swiss-Prot:Q93572;product=60S
DIM_04683	0.624538	ID=DIM_04683_1s;Parent=DIM_04683;Name=DIM_04683_1s;Dbxref=InterPro:IPR003323;Dbxref=InterPro:IPR038765;Dbxref=PFAM:PF02338;Dbxref=UniProtKB/Swiss-Prot:Q7ZV00;product=Deubiquitinase
DIM_02283	0.623918	ID=DIM_02283_1s;Parent=DIM_02283;Name=DIM_02283_1s;Dbxref=InterPro:IPR007955;Dbxref=PFAM:PF05291;Dbxref=UniProtKB/Swiss-Prot:Q20932;product=Uncharacterized
DIM_10000	0.623566	ID=DIM_10000_1s;Parent=DIM_10000;Name=DIM_10000_1s;Dbxref=InterPro:IPR005822;Dbxref=InterPro:IPR005823;Dbxref=InterPro:IPR036899;Dbxref=PFAM:PF00572;Ontology_term=GO:0003735;Ontology_term=GO:0005840;Ontology_term=GO:0006412;Dbxref=UniProtKB/Swiss-Prot:Q9VJ38;product=39S
DIM_06164	0.623445	ID=DIM_06164_1s;Parent=DIM_06164;Name=DIM_06164_1s;Dbxref=InterPro:IPR004405;Dbxref=InterPro:IPR005140;Dbxref=InterPro:IPR005141;Dbxref=InterPro:IPR005142;Dbxref=InterPro:IPR029064;Dbxref=InterPro:IPR038069;Dbxref=InterPro:IPR042226;Dbxref=PFAM:PF03463;Dbxref=PFAM:PF03464;Dbxref=PFAM:PF03465;Ontology_term=GO:0070481;Ontology_term=GO:0070966;Ontology_term=GO:0071025;Dbxref=UniProtKB/Swiss-Prot:P50…
DIM_00362	0.62245	ID=DIM_00362_1s;Parent=DIM_00362;Name=DIM_00362_1s;Dbxref=InterPro:IPR000182;Dbxref=InterPro:IPR016181;Dbxref=InterPro:IPR044542;Dbxref=PFAM:PF00583;Ontology_term=GO:0004596;Ontology_term=GO:0008080;Ontology_term=GO:0017196;Dbxref=UniProtKB/Swiss-Prot:Q147X3;product=N-alpha-acetyltransferase
DIM_02258	0.622045	ID=DIM_02258_1s;Parent=DIM_02258;Name=DIM_02258_1s;Dbxref=InterPro:IPR002717;Dbxref=InterPro:IPR016181;Dbxref=InterPro:IPR016197;Dbxref=InterPro:IPR025995;Dbxref=InterPro:IPR036388;Dbxref=InterPro:IPR037906;Dbxref=InterPro:IPR040706;Dbxref=PFAM:PF01853;Dbxref=PFAM:PF11717;Dbxref=PFAM:PF17772;Ontology_term=GO:0004402;Ontology_term=GO:0006355;Ontology_term=GO:0016573;Ontology_term=GO:0072487;Dbxref…
DIM_04438	0.621786	ID=DIM_04438_1s;Parent=DIM_04438;Name=DIM_04438_1s;Dbxref=InterPro:IPR003593;Dbxref=InterPro:IPR003959;Dbxref=InterPro:IPR008921;Dbxref=InterPro:IPR027417;Dbxref=PFAM:PF00004;Ontology_term=GO:0003677;Ontology_term=GO:0005524;Ontology_term=GO:0006260;Ontology_term=GO:0016887;Dbxref=UniProtKB/Swiss-Prot:P35249;product=Replication
DIM_05554	0.620557	ID=DIM_05554_1s;Parent=DIM_05554;Name=DIM_05554_1s;Dbxref=InterPro:IPR002672;Dbxref=InterPro:IPR029004;Dbxref=PFAM:PF01778;Ontology_term=GO:0003735;Ontology_term=GO:0005840;Ontology_term=GO:0006412;Dbxref=UniProtKB/Swiss-Prot:P17702;product=60S
DIM_06198	0.62024	ID=DIM_06198_1s;Parent=DIM_06198;Name=DIM_06198_1s;Dbxref=InterPro:IPR000426;Dbxref=InterPro:IPR001353;Dbxref=InterPro:IPR023332;Dbxref=InterPro:IPR029055;Dbxref=InterPro:IPR034644;Dbxref=PFAM:PF00227;Dbxref=PFAM:PF10584;Ontology_term=GO:0005839;Ontology_term=GO:0006511;Ontology_term=GO:0019773;Ontology_term=GO:0051603;Dbxref=UniProtKB/Swiss-Prot:Q27488;product=Proteasome
DIM_02155	0.619825	ID=DIM_02155_1s;Parent=DIM_02155;Name=DIM_02155_1s;Dbxref=InterPro:IPR002108;Dbxref=InterPro:IPR017904;Dbxref=InterPro:IPR029006;Dbxref=PFAM:PF00241;Ontology_term=GO:0003779;Ontology_term=GO:0015629;Ontology_term=GO:0030042;Dbxref=UniProtKB/Swiss-Prot:Q07749;product=Actin-depolymerizing
DIM_10877	0.619407	ID=DIM_10877_1s;Parent=DIM_10877;Name=DIM_10877_1s;Dbxref=InterPro:IPR003593;Dbxref=InterPro:IPR003959;Dbxref=InterPro:IPR003960;Dbxref=InterPro:IPR005937;Dbxref=InterPro:IPR027417;Dbxref=InterPro:IPR035245;Dbxref=InterPro:IPR041569;Dbxref=PFAM:PF00004;Dbxref=PFAM:PF17862;Ontology_term=GO:0005524;Ontology_term=GO:0005737;Ontology_term=GO:0016887;Ontology_term=GO:0030163;Ontology_term=GO:0036402;D…
DIM_10494	0.619165	ID=DIM_10494_1s;Parent=DIM_10494;Name=DIM_10494_1s;Dbxref=InterPro:IPR036612;Dbxref=InterPro:IPR039912;Dbxref=InterPro:IPR041174;Dbxref=PFAM:PF17903;Ontology_term=GO:0003723;Dbxref=UniProtKB/Swiss-Prot:Q4PMC9;product=RNA-binding
DIM_09902	0.617733	ID=DIM_09902_1s;Parent=DIM_09902;Name=DIM_09902_1s;Dbxref=InterPro:IPR009730;Dbxref=InterPro:IPR033194;Dbxref=PFAM:PF06991;Dbxref=UniProtKB/Swiss-Prot:Q93712;product=Microfibrillar-associated
DIM_02345	0.617261	ID=DIM_02345_1s;Parent=DIM_02345;Name=DIM_02345_1s;Dbxref=InterPro:IPR013216;Dbxref=InterPro:IPR029063;Dbxref=InterPro:IPR032873;Dbxref=PFAM:PF08241;Ontology_term=GO:0002098;Ontology_term=GO:0008168;Ontology_term=GO:0016300;Dbxref=UniProtKB/Swiss-Prot:Q10224;product=tRNA
DIM_09882	0.615569	ID=DIM_09882_1s;Parent=DIM_09882;Name=DIM_09882_1s;Dbxref=InterPro:IPR000795;Dbxref=InterPro:IPR004160;Dbxref=InterPro:IPR004161;Dbxref=InterPro:IPR004539;Dbxref=InterPro:IPR009000;Dbxref=InterPro:IPR027417;Dbxref=InterPro:IPR031157;Dbxref=PFAM:PF00009;Dbxref=PFAM:PF03143;Dbxref=PFAM:PF03144;Ontology_term=GO:0003746;Ontology_term=GO:0003924;Ontology_term=GO:0005525;Ontology_term=GO:0006414;Dbxref…
DIM_09720	0.61413	ID=DIM_09720_1s;Parent=DIM_09720;Name=DIM_09720_1s;Dbxref=InterPro:IPR007109;Dbxref=InterPro:IPR039770;Dbxref=PFAM:PF04427;Ontology_term=GO:0000027;Ontology_term=GO:0000470;Ontology_term=GO:0006364;Ontology_term=GO:0019843;Dbxref=UniProtKB/Swiss-Prot:Q9N3F0;product=Ribosome
DIM_07117	0.613475	ID=DIM_07117_1s;Parent=DIM_07117;Name=DIM_07117_1s;Dbxref=InterPro:IPR000387;Dbxref=InterPro:IPR016130;Dbxref=InterPro:IPR020422;Dbxref=InterPro:IPR029021;Dbxref=PFAM:PF00782;Ontology_term=GO:0004725;Ontology_term=GO:0006470;Ontology_term=GO:0008138;Ontology_term=GO:0016311;Ontology_term=GO:0016791;Dbxref=UniProtKB/Swiss-Prot:P34442;product=Probable
DIM_09847	0.61343	ID=DIM_09847_1s;Parent=DIM_09847;Name=DIM_09847_1s;Dbxref=InterPro:IPR000719;Dbxref=InterPro:IPR008266;Dbxref=InterPro:IPR011009;Dbxref=InterPro:IPR022309;Dbxref=InterPro:IPR022495;Dbxref=InterPro:IPR039411;Dbxref=PFAM:PF01201;Dbxref=PFAM:PF06293;Ontology_term=GO:0004672;Ontology_term=GO:0004674;Ontology_term=GO:0005524;Ontology_term=GO:0006468;Dbxref=UniProtKB/Swiss-Prot:O95478;product=Ribosome
DIM_02505	0.612993	ID=DIM_02505_1s;Parent=DIM_02505;Name=DIM_02505_1s;Dbxref=InterPro:IPR039905;Ontology_term=GO:0005682;Dbxref=UniProtKB/Swiss-Prot:Q9CWK3;product=CD2
DIM_03003	0.612917	ID=DIM_03003_1s;Parent=DIM_03003;Name=DIM_03003_1s;Dbxref=InterPro:IPR007823;Dbxref=InterPro:IPR029063;Dbxref=InterPro:IPR042036;Dbxref=PFAM:PF05148;Ontology_term=GO:0008168;Dbxref=UniProtKB/Swiss-Prot:O44410;product=Ribosomal
DIM_06032	0.612799	ID=DIM_06032_1s;Parent=DIM_06032;Name=DIM_06032_1s;Dbxref=InterPro:IPR022209;Dbxref=PFAM:PF12542;Dbxref=UniProtKB/Swiss-Prot:Q9NXE8;product=Pre-mRNA-splicing
DIM_09017	0.612544	ID=DIM_09017_1s;Parent=DIM_09017;Name=DIM_09017_1s;Dbxref=InterPro:IPR012677;Dbxref=InterPro:IPR034353;Dbxref=InterPro:IPR035979;Dbxref=InterPro:IPR039119;Ontology_term=GO:0003676;Dbxref=UniProtKB/Swiss-Prot:Q5R9Y3;product=Activator
DIM_09866	0.61215	ID=DIM_09866_1s;Parent=DIM_09866;Name=DIM_09866_1s;Dbxref=InterPro:IPR000711;Dbxref=InterPro:IPR026015;Dbxref=PFAM:PF00213;Ontology_term=GO:0015986;Ontology_term=GO:0046933;Dbxref=UniProtKB/Swiss-Prot:Q24439;product=ATP
DIM_03986	0.611613	ID=DIM_03986_1s;Parent=DIM_03986;Name=DIM_03986_1s;Dbxref=InterPro:IPR004000;Dbxref=InterPro:IPR004001;Dbxref=InterPro:IPR020902;Dbxref=InterPro:IPR043129;Dbxref=PFAM:PF00022;Dbxref=UniProtKB/Swiss-Prot:P30163;product=Actin-2
DIM_11533	0.611194	ID=DIM_11533_1s;Parent=DIM_11533;Name=DIM_11533_1s;Dbxref=InterPro:IPR000582;Dbxref=InterPro:IPR014352;Dbxref=InterPro:IPR035984;Dbxref=PFAM:PF00887;Ontology_term=GO:0000062;Dbxref=UniProtKB/Swiss-Prot:P42281;product=Acyl-CoA-binding
DIM_09530	0.610968	ID=DIM_09530_1s;Parent=DIM_09530;Name=DIM_09530_1s;Dbxref=InterPro:IPR001841;Dbxref=InterPro:IPR002867;Dbxref=InterPro:IPR013083;Dbxref=InterPro:IPR031127;Dbxref=InterPro:IPR044066;Dbxref=PFAM:PF01485;Ontology_term=GO:0004842;Ontology_term=GO:0016567;Dbxref=UniProtKB/Swiss-Prot:O01965;product=E3
DIM_09129	0.609988	ID=DIM_09129_1s;Parent=DIM_09129;Name=DIM_09129_1s;Dbxref=InterPro:IPR002687;Dbxref=InterPro:IPR012974;Dbxref=InterPro:IPR012976;Dbxref=InterPro:IPR036070;Dbxref=InterPro:IPR042239;Dbxref=PFAM:PF01798;Dbxref=PFAM:PF08156;Dbxref=UniProtKB/Swiss-Prot:Q9Y2X3;product=Nucleolar
DIM_05222	0.609594	ID=DIM_05222_1s;Parent=DIM_05222;Name=DIM_05222_1s;Dbxref=InterPro:IPR000719;Dbxref=InterPro:IPR008271;Dbxref=InterPro:IPR011009;Dbxref=InterPro:IPR030616;Dbxref=PFAM:PF00069;Ontology_term=GO:0004672;Ontology_term=GO:0005524;Ontology_term=GO:0006468;Dbxref=UniProtKB/Swiss-Prot:A0A8I3S724;product=Aurora
DIM_09812	0.609582	ID=DIM_09812_1s;Parent=DIM_09812;Name=DIM_09812_1s;Dbxref=InterPro:IPR041562;Dbxref=PFAM:PF17855;Dbxref=UniProtKB/Swiss-Prot:O75001;product=DNA
DIM_04147	0.609507	ID=DIM_04147_1s;Parent=DIM_04147;Name=DIM_04147_1s;Dbxref=InterPro:IPR001441;Dbxref=InterPro:IPR018520;Dbxref=InterPro:IPR036424;Dbxref=PFAM:PF01255;Ontology_term=GO:0016765;Dbxref=UniProtKB/Swiss-Prot:Q99KU1;product=Putative
DIM_06026	0.609142	ID=DIM_06026_1s;Parent=DIM_06026;Name=DIM_06026_1s;Dbxref=InterPro:IPR002119;Dbxref=InterPro:IPR007125;Dbxref=InterPro:IPR009072;Dbxref=InterPro:IPR032454;Dbxref=InterPro:IPR032458;Dbxref=PFAM:PF00125;Dbxref=PFAM:PF16211;Ontology_term=GO:0000786;Ontology_term=GO:0003677;Ontology_term=GO:0046982;Dbxref=UniProtKB/Swiss-Prot:P02269;product=Histone
DIM_04066	0.608937	ID=DIM_04066_1s;Parent=DIM_04066;Name=DIM_04066_1s;Dbxref=InterPro:IPR008193;Dbxref=InterPro:IPR009025;Dbxref=InterPro:IPR036603;Dbxref=InterPro:IPR037685;Dbxref=PFAM:PF13656;Ontology_term=GO:0001055;Ontology_term=GO:0003677;Ontology_term=GO:0003899;Ontology_term=GO:0005665;Ontology_term=GO:0006351;Ontology_term=GO:0006366;Ontology_term=GO:0046983;Dbxref=UniProtKB/Swiss-Prot:O08740;product=DNA-di…
DIM_09643	0.608789	ID=DIM_09643_1s;Parent=DIM_09643;Name=DIM_09643_1s;Dbxref=InterPro:IPR009071;Dbxref=InterPro:IPR036910;Dbxref=PFAM:PF00505;Dbxref=UniProtKB/Swiss-Prot:Q4H2R2;product=FACT
DIM_07415	0.608719	ID=DIM_07415_1s;Parent=DIM_07415;Name=DIM_07415_1s;Dbxref=InterPro:IPR006439;Dbxref=InterPro:IPR023198;Dbxref=InterPro:IPR023214;Dbxref=InterPro:IPR036412;Dbxref=InterPro:IPR041492;Dbxref=PFAM:PF13419;Ontology_term=GO:0016787;Dbxref=UniProtKB/Swiss-Prot:Q8VZP1;product=(DL)-glycerol-3-phosphatase
DIM_03448	0.608238	ID=DIM_03448_1s;Parent=DIM_03448;Name=DIM_03448_1s;Dbxref=InterPro:IPR007109;Dbxref=InterPro:IPR044281;Dbxref=PFAM:PF04427;Ontology_term=GO:0006364;Ontology_term=GO:0019843;Ontology_term=GO:0042134;Dbxref=UniProtKB/Swiss-Prot:P54073;product=Brix
DIM_05468	0.607996	ID=DIM_05468_1s;Parent=DIM_05468;Name=DIM_05468_1s;Dbxref=InterPro:IPR007023;Dbxref=PFAM:PF04939;Ontology_term=GO:0005634;Ontology_term=GO:0042254;Dbxref=UniProtKB/Swiss-Prot:Q9XVT0;product=Ribosome
DIM_07993	0.607469	ID=DIM_07993_1s;Parent=DIM_07993;Name=DIM_07993_1s;Dbxref=InterPro:IPR005570;Dbxref=InterPro:IPR012340;Dbxref=PFAM:PF03870;Ontology_term=GO:0006351;Dbxref=UniProtKB/Swiss-Prot:A8XT81;product=Probable
DIM_01109	0.606086	ID=DIM_01109_1s;Parent=DIM_01109;Name=DIM_01109_1s;Dbxref=InterPro:IPR006162;Dbxref=InterPro:IPR009081;Dbxref=InterPro:IPR036736;Dbxref=PFAM:PF00550;Dbxref=UniProtKB/Swiss-Prot:Q94519;product=Acyl
DIM_09747	0.604823	ID=DIM_09747_1s;Parent=DIM_09747;Name=DIM_09747_1s;Dbxref=InterPro:IPR000387;Dbxref=InterPro:IPR016130;Dbxref=InterPro:IPR020422;Dbxref=InterPro:IPR029021;Dbxref=PFAM:PF00782;Ontology_term=GO:0004725;Ontology_term=GO:0006470;Ontology_term=GO:0008138;Ontology_term=GO:0016311;Ontology_term=GO:0016791;Dbxref=UniProtKB/Swiss-Prot:Q9H596;product=Dual
DIM_11465	0.603946	ID=DIM_11465_1s;Parent=DIM_11465;Name=DIM_11465_1s;Dbxref=InterPro:IPR000163;Dbxref=InterPro:IPR001107;Dbxref=InterPro:IPR036013;Dbxref=PFAM:PF01145;Ontology_term=GO:0016020;Dbxref=UniProtKB/Swiss-Prot:P50093;product=Mitochondrial
DIM_05383	0.603223	ID=DIM_05383_1s;Parent=DIM_05383;Name=DIM_05383_1s;Dbxref=InterPro:IPR000445;Dbxref=InterPro:IPR003265;Dbxref=InterPro:IPR004036;Dbxref=InterPro:IPR011257;Dbxref=InterPro:IPR023170;Dbxref=PFAM:PF00633;Dbxref=PFAM:PF00730;Ontology_term=GO:0003677;Ontology_term=GO:0003824;Ontology_term=GO:0006281;Ontology_term=GO:0006284;Dbxref=UniProtKB/Swiss-Prot:A7M7B9;product=Endonuclease
DIM_01060	0.60315	ID=DIM_01060_1s;Parent=DIM_01060;Name=DIM_01060_1s;Dbxref=InterPro:IPR001474;Dbxref=InterPro:IPR018234;Dbxref=InterPro:IPR020602;Dbxref=InterPro:IPR043133;Dbxref=InterPro:IPR043134;Dbxref=PFAM:PF01227;Ontology_term=GO:0003934;Ontology_term=GO:0046654;Dbxref=UniProtKB/Swiss-Prot:Q19980;product=GTP
DIM_02209	0.602444	ID=DIM_02209_1s;Parent=DIM_02209;Name=DIM_02209_1s;Dbxref=InterPro:IPR004910;Dbxref=InterPro:IPR034751;Dbxref=InterPro:IPR039058;Dbxref=PFAM:PF03226;Dbxref=UniProtKB/Swiss-Prot:Q4R4Q6;product=Protein
DIM_03343	0.602203	ID=DIM_03343_1s;Parent=DIM_03343;Name=DIM_03343_1s;Dbxref=InterPro:IPR001623;Dbxref=InterPro:IPR015399;Dbxref=InterPro:IPR018253;Dbxref=InterPro:IPR036869;Dbxref=PFAM:PF00226;Dbxref=PFAM:PF09320;Dbxref=UniProtKB/Swiss-Prot:Q17438;product=DnaJ
DIM_03756	0.602167	ID=DIM_03756_1s;Parent=DIM_03756;Name=DIM_03756_1s;Dbxref=InterPro:IPR000504;Dbxref=InterPro:IPR000571;Dbxref=InterPro:IPR012677;Dbxref=InterPro:IPR035979;Dbxref=InterPro:IPR036855;Dbxref=InterPro:IPR039171;Dbxref=PFAM:PF00076;Ontology_term=GO:0003676;Ontology_term=GO:0003723;Ontology_term=GO:0046872;Dbxref=UniProtKB/Swiss-Prot:Q4V7D7;product=Pre-mRNA-splicing
DIM_08155	0.60204	ID=DIM_08155_1s;Parent=DIM_08155;Name=DIM_08155_1s;Dbxref=InterPro:IPR001266;Dbxref=InterPro:IPR018277;Dbxref=InterPro:IPR036388;Dbxref=InterPro:IPR036390;Dbxref=PFAM:PF01090;Ontology_term=GO:0003735;Ontology_term=GO:0005840;Ontology_term=GO:0006412;Dbxref=UniProtKB/Swiss-Prot:P39698;product=40S
DIM_00741	0.60014	ID=DIM_00741_1s;Parent=DIM_00741;Name=DIM_00741_1s;Dbxref=InterPro:IPR000719;Dbxref=InterPro:IPR008271;Dbxref=InterPro:IPR011009;Dbxref=InterPro:IPR017441;Dbxref=InterPro:IPR039192;Dbxref=PFAM:PF00069;Ontology_term=GO:0004672;Ontology_term=GO:0005524;Ontology_term=GO:0006468;Dbxref=UniProtKB/Swiss-Prot:Q5YJC2;product=Glycogen
DIM_06008	0.599157	ID=DIM_06008_1s;Parent=DIM_06008;Name=DIM_06008_1s;Dbxref=InterPro:IPR000626;Dbxref=InterPro:IPR002906;Dbxref=InterPro:IPR011332;Dbxref=InterPro:IPR019954;Dbxref=InterPro:IPR019956;Dbxref=InterPro:IPR029071;Dbxref=InterPro:IPR038582;Dbxref=PFAM:PF00240;Dbxref=PFAM:PF01599;Ontology_term=GO:0003735;Ontology_term=GO:0005515;Ontology_term=GO:0005840;Ontology_term=GO:0006412;Dbxref=UniProtKB/Swiss-Pro…
DIM_06013	0.599157	ID=DIM_06013_1s;Parent=DIM_06013;Name=DIM_06013_1s;Dbxref=InterPro:IPR000626;Dbxref=InterPro:IPR002906;Dbxref=InterPro:IPR011332;Dbxref=InterPro:IPR019954;Dbxref=InterPro:IPR019956;Dbxref=InterPro:IPR029071;Dbxref=InterPro:IPR038582;Dbxref=PFAM:PF00240;Dbxref=PFAM:PF01599;Ontology_term=GO:0003735;Ontology_term=GO:0005515;Ontology_term=GO:0005840;Ontology_term=GO:0006412;Dbxref=UniProtKB/Swiss-Pro…
DIM_03274	0.599102	ID=DIM_03274_1s;Parent=DIM_03274;Name=DIM_03274_1s;Dbxref=InterPro:IPR000851;Dbxref=InterPro:IPR005324;Dbxref=InterPro:IPR005711;Dbxref=InterPro:IPR013810;Dbxref=InterPro:IPR014721;Dbxref=InterPro:IPR020568;Dbxref=PFAM:PF00333;Dbxref=PFAM:PF03719;Ontology_term=GO:0003723;Ontology_term=GO:0003735;Ontology_term=GO:0005840;Ontology_term=GO:0006412;Ontology_term=GO:0015935;Dbxref=UniProtKB/Swiss-Prot…
DIM_11650	0.598713	ID=DIM_11650_1s;Parent=DIM_11650;Name=DIM_11650_1s;Dbxref=InterPro:IPR001623;Dbxref=InterPro:IPR003604;Dbxref=InterPro:IPR013087;Dbxref=InterPro:IPR018253;Dbxref=InterPro:IPR022755;Dbxref=InterPro:IPR036236;Dbxref=InterPro:IPR036869;Dbxref=PFAM:PF00226;Dbxref=PFAM:PF12171;Ontology_term=GO:0003676;Ontology_term=GO:0008270;Dbxref=UniProtKB/Swiss-Prot:Q0II91;product=DnaJ
DIM_09103	0.598677	ID=DIM_09103_1s;Parent=DIM_09103;Name=DIM_09103_1s;Dbxref=InterPro:IPR000426;Dbxref=InterPro:IPR001353;Dbxref=InterPro:IPR023332;Dbxref=InterPro:IPR029055;Dbxref=PFAM:PF00227;Dbxref=PFAM:PF10584;Ontology_term=GO:0005839;Ontology_term=GO:0006511;Ontology_term=GO:0019773;Ontology_term=GO:0051603;Dbxref=UniProtKB/Swiss-Prot:Q95005;product=Proteasome
DIM_06242	0.5984	ID=DIM_06242_1s;Parent=DIM_06242;Name=DIM_06242_1s;Dbxref=InterPro:IPR009078;Dbxref=InterPro:IPR011566;Dbxref=PFAM:PF03232;Ontology_term=GO:0004497;Ontology_term=GO:0006744;Dbxref=UniProtKB/Swiss-Prot:P48376;product=5-demethoxyubiquinone
DIM_07211	0.59807	ID=DIM_07211_1s;Parent=DIM_07211;Name=DIM_07211_1s;Dbxref=InterPro:IPR001063;Dbxref=InterPro:IPR013169;Dbxref=InterPro:IPR036394;Dbxref=PFAM:PF00237;Dbxref=PFAM:PF08315;Ontology_term=GO:0003735;Ontology_term=GO:0005840;Ontology_term=GO:0006412;Dbxref=UniProtKB/Swiss-Prot:Q8R344;product=Coiled-coil
DIM_01005	0.597594	ID=DIM_01005_1s;Parent=DIM_01005;Name=DIM_01005_1s;Dbxref=InterPro:IPR006671;Dbxref=InterPro:IPR013763;Dbxref=InterPro:IPR036915;Dbxref=InterPro:IPR043198;Dbxref=PFAM:PF00134;Ontology_term=GO:0006357;Ontology_term=GO:0016538;Dbxref=UniProtKB/Swiss-Prot:O88874;product=Cyclin-K
DIM_02320	0.596884	ID=DIM_02320_1s;Parent=DIM_02320;Name=DIM_02320_1s;Dbxref=InterPro:IPR000608;Dbxref=InterPro:IPR016135;Dbxref=InterPro:IPR023313;Dbxref=PFAM:PF00179;Dbxref=UniProtKB/Swiss-Prot:P52478;product=Ubiquitin-conjugating
DIM_01166	0.596788	ID=DIM_01166_1s;Parent=DIM_01166;Name=DIM_01166_1s;Dbxref=InterPro:IPR003226;Dbxref=PFAM:PF03690;Dbxref=UniProtKB/Swiss-Prot:O17606;product=MYG1
DIM_01966	0.5948	ID=DIM_01966_1s;Parent=DIM_01966;Name=DIM_01966_1s;Dbxref=InterPro:IPR009360;Dbxref=InterPro:IPR029012;Dbxref=InterPro:IPR037200;Dbxref=PFAM:PF06246;Ontology_term=GO:0000350;Dbxref=UniProtKB/Swiss-Prot:Q20716;product=Protein
DIM_09066	0.594241	ID=DIM_09066_1s;Parent=DIM_09066;Name=DIM_09066_1s;Dbxref=InterPro:IPR000073;Dbxref=InterPro:IPR029058;Dbxref=PFAM:PF12697;Dbxref=UniProtKB/Swiss-Prot:Q6DRD9;product=Protein
DIM_07994	0.593702	ID=DIM_07994_1s;Parent=DIM_07994;Name=DIM_07994_1s;Dbxref=InterPro:IPR008921;Dbxref=InterPro:IPR027417;Dbxref=PFAM:PF13177;Ontology_term=GO:0003677;Ontology_term=GO:0006260;Dbxref=UniProtKB/Swiss-Prot:Q8R323;product=Replication
DIM_08020	0.593702	ID=DIM_08020_1s;Parent=DIM_08020;Name=DIM_08020_1s;Dbxref=InterPro:IPR008921;Dbxref=InterPro:IPR027417;Dbxref=PFAM:PF13177;Ontology_term=GO:0003677;Ontology_term=GO:0006260;Dbxref=UniProtKB/Swiss-Prot:Q8R323;product=Replication
DIM_08283	0.592984	ID=DIM_08283_1s;Parent=DIM_08283;Name=DIM_08283_1s;Dbxref=InterPro:IPR007832;Dbxref=InterPro:IPR016049;Dbxref=InterPro:IPR036388;Dbxref=InterPro:IPR036390;Dbxref=PFAM:PF05158;Ontology_term=GO:0005666;Ontology_term=GO:0006383;Dbxref=UniProtKB/Swiss-Prot:P91529;product=Probable
DIM_03006	0.592806	ID=DIM_03006_1s;Parent=DIM_03006;Name=DIM_03006_1s;Dbxref=InterPro:IPR006073;Dbxref=InterPro:IPR027417;Dbxref=InterPro:IPR031167;Dbxref=InterPro:IPR041623;Dbxref=PFAM:PF01926;Dbxref=PFAM:PF17835;Ontology_term=GO:0005525;Dbxref=UniProtKB/Swiss-Prot:O44411;product=Nucleolar
DIM_04543	0.592315	ID=DIM_04543_1s;Parent=DIM_04543;Name=DIM_04543_1s;Dbxref=InterPro:IPR003197;Dbxref=InterPro:IPR036544;Dbxref=PFAM:PF02271;Ontology_term=GO:0005750;Ontology_term=GO:0006122;Dbxref=UniProtKB/Swiss-Prot:P14927;product=Cytochrome
DIM_01143	0.592111	ID=DIM_01143_1s;Parent=DIM_01143;Name=DIM_01143_1s;Dbxref=InterPro:IPR004087;Dbxref=InterPro:IPR024166;Dbxref=InterPro:IPR036612;Dbxref=InterPro:IPR041174;Dbxref=PFAM:PF17903;Ontology_term=GO:0003676;Ontology_term=GO:0003723;Dbxref=UniProtKB/Swiss-Prot:B4JDU5;product=KRR1
DIM_01985	0.590311	ID=DIM_01985_1s;Parent=DIM_01985;Name=DIM_01985_1s;Dbxref=InterPro:IPR000994;Dbxref=InterPro:IPR004545;Dbxref=InterPro:IPR036005;Dbxref=InterPro:IPR036388;Dbxref=InterPro:IPR036390;Dbxref=PFAM:PF00557;Dbxref=UniProtKB/Swiss-Prot:P50580;product=Proliferation-associated
DIM_10199	0.5898	ID=DIM_10199_1s;Parent=DIM_10199;Name=DIM_10199_1s;Dbxref=InterPro:IPR001469;Dbxref=InterPro:IPR020546;Dbxref=InterPro:IPR036771;Dbxref=PFAM:PF02823;Ontology_term=GO:0015986;Ontology_term=GO:0045261;Ontology_term=GO:0046933;Dbxref=UniProtKB/Swiss-Prot:Q09544;product=ATP
DIM_06416	0.588297	ID=DIM_06416_1s;Parent=DIM_06416;Name=DIM_06416_1s;Dbxref=InterPro:IPR004000;Dbxref=InterPro:IPR004001;Dbxref=InterPro:IPR020902;Dbxref=InterPro:IPR043129;Dbxref=PFAM:PF00022;Dbxref=UniProtKB/Swiss-Prot:P10984;product=Actin-2
DIM_05164	0.586871	ID=DIM_05164_1s;Parent=DIM_05164;Name=DIM_05164_1s;Dbxref=InterPro:IPR012340;Dbxref=InterPro:IPR019495;Dbxref=InterPro:IPR025721;Dbxref=InterPro:IPR039771;Dbxref=PFAM:PF10447;Dbxref=PFAM:PF14382;Ontology_term=GO:0000178;Ontology_term=GO:0003723;Ontology_term=GO:0006396;Dbxref=UniProtKB/Swiss-Prot:Q9DAA6;product=Exosome
DIM_07736	0.586684	ID=DIM_07736_1s;Parent=DIM_07736;Name=DIM_07736_1s;Dbxref=InterPro:IPR003593;Dbxref=InterPro:IPR003959;Dbxref=InterPro:IPR008921;Dbxref=InterPro:IPR013748;Dbxref=InterPro:IPR027417;Dbxref=PFAM:PF00004;Dbxref=PFAM:PF08542;Ontology_term=GO:0003677;Ontology_term=GO:0005524;Ontology_term=GO:0006260;Ontology_term=GO:0016887;Dbxref=UniProtKB/Swiss-Prot:Q9D0F6;product=Replication
DIM_07442	0.585846	ID=DIM_07442_1s;Parent=DIM_07442;Name=DIM_07442_1s;Dbxref=InterPro:IPR004910;Dbxref=InterPro:IPR034751;Dbxref=InterPro:IPR039058;Dbxref=PFAM:PF03226;Dbxref=UniProtKB/Swiss-Prot:O60688;product=Protein
DIM_07681	0.585846	ID=DIM_07681_1s;Parent=DIM_07681;Name=DIM_07681_1s;Dbxref=InterPro:IPR004910;Dbxref=InterPro:IPR034751;Dbxref=InterPro:IPR039058;Dbxref=PFAM:PF03226;Dbxref=UniProtKB/Swiss-Prot:O60688;product=Protein
DIM_05598	0.585683	ID=DIM_05598_1s;Parent=DIM_05598;Name=DIM_05598_1s;Dbxref=InterPro:IPR000243;Dbxref=InterPro:IPR001353;Dbxref=InterPro:IPR016050;Dbxref=InterPro:IPR023333;Dbxref=InterPro:IPR029055;Dbxref=InterPro:IPR035216;Dbxref=PFAM:PF00227;Ontology_term=GO:0004298;Ontology_term=GO:0005839;Ontology_term=GO:0051603;Dbxref=UniProtKB/Swiss-Prot:Q09841;product=Probable
DIM_06832	0.58535	ID=DIM_06832_1s;Parent=DIM_06832;Name=DIM_06832_1s;Dbxref=InterPro:IPR013523;Dbxref=InterPro:IPR016181;Dbxref=InterPro:IPR017380;Dbxref=InterPro:IPR019467;Dbxref=InterPro:IPR037113;Dbxref=PFAM:PF10394;Ontology_term=GO:0004402;Ontology_term=GO:0005634;Ontology_term=GO:0006325;Ontology_term=GO:0006348;Ontology_term=GO:0016573;Ontology_term=GO:0042393;Dbxref=UniProtKB/Swiss-Prot:Q8BY71;product=Histo…
DIM_10755	0.584489	ID=DIM_10755_1s;Parent=DIM_10755;Name=DIM_10755_1s;Dbxref=InterPro:IPR003593;Dbxref=InterPro:IPR003959;Dbxref=InterPro:IPR003960;Dbxref=InterPro:IPR005937;Dbxref=InterPro:IPR027417;Dbxref=InterPro:IPR032501;Dbxref=InterPro:IPR041569;Dbxref=PFAM:PF00004;Dbxref=PFAM:PF16450;Dbxref=PFAM:PF17862;Ontology_term=GO:0005524;Ontology_term=GO:0005737;Ontology_term=GO:0016887;Ontology_term=GO:0030163;Ontolo…
DIM_01953	0.584454	ID=DIM_01953_1s;Parent=DIM_01953;Name=DIM_01953_1s;Dbxref=InterPro:IPR007235;Dbxref=InterPro:IPR039042;Dbxref=PFAM:PF04101;Ontology_term=GO:0006488;Ontology_term=GO:0016758;Dbxref=UniProtKB/Swiss-Prot:Q5I0K7;product=UDP-N-acetylglucosamine
DIM_08208	0.583675	ID=DIM_08208_1s;Parent=DIM_08208;Name=DIM_08208_1s;Dbxref=InterPro:IPR001189;Dbxref=InterPro:IPR019831;Dbxref=InterPro:IPR019832;Dbxref=InterPro:IPR036314;Dbxref=InterPro:IPR036324;Dbxref=PFAM:PF00081;Dbxref=PFAM:PF02777;Ontology_term=GO:0004784;Ontology_term=GO:0006801;Ontology_term=GO:0046872;Dbxref=UniProtKB/Swiss-Prot:P41981;product=Superoxide
DIM_00476	0.583263	ID=DIM_00476_1s;Parent=DIM_00476;Name=DIM_00476_1s;Dbxref=InterPro:IPR000467;Dbxref=InterPro:IPR025239;Dbxref=InterPro:IPR039249;Dbxref=PFAM:PF01585;Dbxref=PFAM:PF13821;Ontology_term=GO:0003676;Dbxref=UniProtKB/Swiss-Prot:Q6DGZ0;product=G
DIM_05011	0.582348	ID=DIM_05011_1s;Parent=DIM_05011;Name=DIM_05011_1s;Dbxref=InterPro:IPR011989;Dbxref=InterPro:IPR035266;Dbxref=InterPro:IPR040623;Dbxref=PFAM:PF18004;Ontology_term=GO:0030234;Dbxref=UniProtKB/Swiss-Prot:Q9V3P6;product=26S
DIM_06016	0.582191	ID=DIM_06016_1s;Parent=DIM_06016;Name=DIM_06016_1s;Dbxref=InterPro:IPR000740;Dbxref=InterPro:IPR009012;Dbxref=InterPro:IPR013805;Dbxref=PFAM:PF01025;Ontology_term=GO:0000774;Ontology_term=GO:0006457;Ontology_term=GO:0042803;Ontology_term=GO:0051087;Dbxref=UniProtKB/Swiss-Prot:Q18421;product=GrpE
DIM_02007	0.580757	ID=DIM_02007_1s;Parent=DIM_02007;Name=DIM_02007_1s;Dbxref=InterPro:IPR001130;Dbxref=InterPro:IPR032466;Dbxref=PFAM:PF01026;Ontology_term=GO:0016788;Dbxref=UniProtKB/Swiss-Prot:D0Z9R0;product=3'-5'
DIM_08973	0.580699	ID=DIM_08973_1s;Parent=DIM_08973;Name=DIM_08973_1s;Dbxref=InterPro:IPR000704;Dbxref=InterPro:IPR016149;Dbxref=InterPro:IPR035991;Dbxref=PFAM:PF01214;Ontology_term=GO:0005956;Ontology_term=GO:0019887;Dbxref=UniProtKB/Swiss-Prot:Q91398;product=Casein
DIM_07397	0.579036	ID=DIM_07397_1s;Parent=DIM_07397;Name=DIM_07397_1s;Dbxref=InterPro:IPR002699;Dbxref=PFAM:PF01813;Ontology_term=GO:0042626;Dbxref=UniProtKB/Swiss-Prot:P34462;product=V-type
DIM_05452	0.577812	ID=DIM_05452_1s;Parent=DIM_05452;Name=DIM_05452_1s;Dbxref=InterPro:IPR001576;Dbxref=InterPro:IPR015824;Dbxref=InterPro:IPR015911;Dbxref=InterPro:IPR036043;Dbxref=PFAM:PF00162;Ontology_term=GO:0004618;Ontology_term=GO:0006096;Dbxref=UniProtKB/Swiss-Prot:P91427;product=Probable
DIM_09227	0.577804	ID=DIM_09227_1s;Parent=DIM_09227;Name=DIM_09227_1s;Dbxref=InterPro:IPR000092;Dbxref=InterPro:IPR008949;Dbxref=InterPro:IPR033749;Dbxref=PFAM:PF00348;Ontology_term=GO:0008299;Dbxref=UniProtKB/Swiss-Prot:Q33DR2;product=All
DIM_09285	0.577184	ID=DIM_09285_1s;Parent=DIM_09285;Name=DIM_09285_1s;Dbxref=InterPro:IPR003593;Dbxref=InterPro:IPR015163;Dbxref=InterPro:IPR027417;Dbxref=InterPro:IPR036388;Dbxref=InterPro:IPR036390;Dbxref=PFAM:PF09079;Dbxref=PFAM:PF13401;Dbxref=UniProtKB/Swiss-Prot:Q99741;product=Cell
DIM_08167	0.576233	ID=DIM_08167_1s;Parent=DIM_08167;Name=DIM_08167_1s;Dbxref=InterPro:IPR002222;Dbxref=InterPro:IPR005713;Dbxref=InterPro:IPR020934;Dbxref=InterPro:IPR023575;Dbxref=PFAM:PF00203;Ontology_term=GO:0003723;Ontology_term=GO:0003735;Ontology_term=GO:0005840;Ontology_term=GO:0006412;Ontology_term=GO:0015935;Dbxref=UniProtKB/Swiss-Prot:Q9XVP0;product=40S
DIM_04063	0.574576	ID=DIM_04063_1s;Parent=DIM_04063;Name=DIM_04063_1s;Dbxref=InterPro:IPR000196;Dbxref=InterPro:IPR035970;Dbxref=InterPro:IPR039547;Dbxref=PFAM:PF01280;Ontology_term=GO:0003723;Ontology_term=GO:0003735;Ontology_term=GO:0005840;Ontology_term=GO:0006412;Ontology_term=GO:0022625;Dbxref=UniProtKB/Swiss-Prot:O02639;product=60S
DIM_09970	0.574493	ID=DIM_09970_1s;Parent=DIM_09970;Name=DIM_09970_1s;Dbxref=InterPro:IPR000804;Dbxref=InterPro:IPR011012;Dbxref=InterPro:IPR016635;Dbxref=InterPro:IPR022775;Dbxref=InterPro:IPR027155;Dbxref=PFAM:PF01217;Ontology_term=GO:0006886;Ontology_term=GO:0006896;Ontology_term=GO:0015031;Ontology_term=GO:0016192;Ontology_term=GO:0030117;Ontology_term=GO:0030123;Dbxref=UniProtKB/Swiss-Prot:Q1JQA3;product=AP-3
DIM_01527	0.574213	ID=DIM_01527_1s;Parent=DIM_01527;Name=DIM_01527_1s;Dbxref=InterPro:IPR011687;Dbxref=PFAM:PF07767;Dbxref=UniProtKB/Swiss-Prot:Q9NEU5;product=Ribosome
DIM_03954	0.573958	ID=DIM_03954_1s;Parent=DIM_03954;Name=DIM_03954_1s;Dbxref=InterPro:IPR000504;Dbxref=InterPro:IPR012677;Dbxref=InterPro:IPR035979;Dbxref=PFAM:PF00076;Ontology_term=GO:0003676;Dbxref=UniProtKB/Swiss-Prot:Q22037;product=Heterogeneous
DIM_06889	0.571536	ID=DIM_06889_1s;Parent=DIM_06889;Name=DIM_06889_1s;Dbxref=InterPro:IPR001357;Dbxref=InterPro:IPR010613;Dbxref=InterPro:IPR036420;Dbxref=PFAM:PF06732;Dbxref=PFAM:PF16589;Ontology_term=GO:0005730;Ontology_term=GO:0042254;Dbxref=UniProtKB/Swiss-Prot:A8QHQ0;product=Pescadillo
DIM_09461	0.57042	ID=DIM_09461_1s;Parent=DIM_09461;Name=DIM_09461_1s;Dbxref=InterPro:IPR004854;Dbxref=InterPro:IPR042299;Dbxref=PFAM:PF03152;Ontology_term=GO:0006511;Dbxref=UniProtKB/Swiss-Prot:Q19584;product=Ubiquitin
DIM_06885	0.570349	ID=DIM_06885_1s;Parent=DIM_06885;Name=DIM_06885_1s;Dbxref=InterPro:IPR000702;Dbxref=InterPro:IPR002359;Dbxref=InterPro:IPR020040;Dbxref=InterPro:IPR036789;Dbxref=PFAM:PF00347;Ontology_term=GO:0003735;Ontology_term=GO:0005840;Ontology_term=GO:0006412;Ontology_term=GO:0019843;Dbxref=UniProtKB/Swiss-Prot:Q95Y90;product=60S
DIM_08784	0.567947	ID=DIM_08784_1s;Parent=DIM_08784;Name=DIM_08784_1s;Dbxref=InterPro:IPR002777;Dbxref=InterPro:IPR009053;Dbxref=InterPro:IPR027235;Dbxref=PFAM:PF01920;Ontology_term=GO:0006457;Ontology_term=GO:0016272;Ontology_term=GO:0051082;Dbxref=UniProtKB/Swiss-Prot:Q9N5M2;product=Prefoldin
DIM_07006	0.567667	ID=DIM_07006_1s;Parent=DIM_07006;Name=DIM_07006_1s;Dbxref=InterPro:IPR000222;Dbxref=InterPro:IPR001932;Dbxref=InterPro:IPR015655;Dbxref=InterPro:IPR036457;Dbxref=PFAM:PF00481;Ontology_term=GO:0004722;Ontology_term=GO:0006470;Ontology_term=GO:0016791;Ontology_term=GO:0043169;Dbxref=UniProtKB/Swiss-Prot:P49596;product=Probable
DIM_09063	0.567193	ID=DIM_09063_1s;Parent=DIM_09063;Name=DIM_09063_1s;Dbxref=InterPro:IPR000687;Dbxref=InterPro:IPR011009;Dbxref=InterPro:IPR017407;Dbxref=InterPro:IPR018935;Dbxref=PFAM:PF01163;Ontology_term=GO:0004674;Ontology_term=GO:0005524;Dbxref=UniProtKB/Swiss-Prot:O44959;product=Serine/threonine-protein
DIM_09582	0.566673	ID=DIM_09582_1s;Parent=DIM_09582;Name=DIM_09582_1s;Dbxref=InterPro:IPR005749;Dbxref=InterPro:IPR021131;Dbxref=InterPro:IPR036227;Dbxref=InterPro:IPR036511;Dbxref=PFAM:PF00828;Ontology_term=GO:0003735;Ontology_term=GO:0006400;Ontology_term=GO:0006412;Ontology_term=GO:0015934;Ontology_term=GO:0016763;Dbxref=UniProtKB/Swiss-Prot:Q6DGM3;product=39S
DIM_05493	0.565893	ID=DIM_05493_1s;Parent=DIM_05493;Name=DIM_05493_1s;Dbxref=InterPro:IPR006671;Dbxref=InterPro:IPR013763;Dbxref=InterPro:IPR031658;Dbxref=InterPro:IPR036915;Dbxref=InterPro:IPR043198;Dbxref=PFAM:PF00134;Dbxref=PFAM:PF16899;Ontology_term=GO:0006357;Ontology_term=GO:0016538;Dbxref=UniProtKB/Swiss-Prot:P51946;product=Cyclin-H
DIM_04719	0.565655	ID=DIM_04719_1s;Parent=DIM_04719;Name=DIM_04719_1s;Dbxref=InterPro:IPR006984;Dbxref=InterPro:IPR029060;Dbxref=PFAM:PF04900;Ontology_term=GO:0032040;Dbxref=UniProtKB/Swiss-Prot:Q9BRU9;product=rRNA-processing
DIM_04409	0.565368	ID=DIM_04409_1s;Parent=DIM_04409;Name=DIM_04409_1s;Dbxref=InterPro:IPR003593;Dbxref=InterPro:IPR010339;Dbxref=InterPro:IPR027238;Dbxref=InterPro:IPR027417;Dbxref=InterPro:IPR037942;Dbxref=InterPro:IPR041048;Dbxref=InterPro:IPR042487;Dbxref=PFAM:PF06068;Dbxref=PFAM:PF17856;Ontology_term=GO:0003678;Ontology_term=GO:0005524;Ontology_term=GO:0031011;Ontology_term=GO:0035267;Ontology_term=GO:0043139;O…
DIM_11584	0.564386	ID=DIM_11584_1s;Parent=DIM_11584;Name=DIM_11584_1s;Dbxref=InterPro:IPR000652;Dbxref=InterPro:IPR013785;Dbxref=InterPro:IPR020861;Dbxref=InterPro:IPR035990;Dbxref=PFAM:PF00121;Ontology_term=GO:0003824;Ontology_term=GO:0004807;Dbxref=UniProtKB/Swiss-Prot:Q10657;product=Triosephosphate
DIM_06065	0.563501	ID=DIM_06065_1s;Parent=DIM_06065;Name=DIM_06065_1s;Dbxref=InterPro:IPR010541;Dbxref=InterPro:IPR013881;Dbxref=InterPro:IPR027104;Dbxref=PFAM:PF06544;Dbxref=PFAM:PF08572;Ontology_term=GO:0000398;Ontology_term=GO:0046540;Dbxref=UniProtKB/Swiss-Prot:Q5ZJ85;product=U4/U6
DIM_08394	0.562106	ID=DIM_08394_1s;Parent=DIM_08394;Name=DIM_08394_1s;Dbxref=InterPro:IPR002716;Dbxref=InterPro:IPR006984;Dbxref=InterPro:IPR029060;Dbxref=InterPro:IPR037503;Dbxref=PFAM:PF04900;Ontology_term=GO:0032040;Dbxref=UniProtKB/Swiss-Prot:Q5RFQ0;product=rRNA-processing
DIM_08259	0.562078	ID=DIM_08259_1s;Parent=DIM_08259;Name=DIM_08259_1s;Dbxref=InterPro:IPR002769;Dbxref=PFAM:PF01912;Ontology_term=GO:0042256;Ontology_term=GO:0043022;Dbxref=UniProtKB/Swiss-Prot:O62106;product=Eukaryotic
DIM_09224	0.561724	ID=DIM_09224_1s;Parent=DIM_09224;Name=DIM_09224_1s;Dbxref=InterPro:IPR000092;Dbxref=InterPro:IPR008949;Dbxref=InterPro:IPR033749;Dbxref=PFAM:PF00348;Ontology_term=GO:0008299;Dbxref=UniProtKB/Swiss-Prot:Q33DR2;product=All
DIM_01649	0.561355	ID=DIM_01649_1s;Parent=DIM_01649;Name=DIM_01649_1s;Dbxref=InterPro:IPR010301;Dbxref=PFAM:PF05997;Ontology_term=GO:0006364;Ontology_term=GO:0030688;Dbxref=UniProtKB/Swiss-Prot:Q18674;product=Ribosomal
DIM_00692	0.560657	ID=DIM_00692_1s;Parent=DIM_00692;Name=DIM_00692_1s;Dbxref=InterPro:IPR000089;Dbxref=InterPro:IPR001078;Dbxref=InterPro:IPR003016;Dbxref=InterPro:IPR006255;Dbxref=InterPro:IPR011053;Dbxref=InterPro:IPR023213;Dbxref=PFAM:PF00198;Dbxref=PFAM:PF00364;Ontology_term=GO:0004149;Ontology_term=GO:0006099;Ontology_term=GO:0016746;Ontology_term=GO:0045252;Dbxref=UniProtKB/Swiss-Prot:Q90512;product=Dihydroli…
DIM_01869	0.560448	ID=DIM_01869_1s;Parent=DIM_01869;Name=DIM_01869_1s;Dbxref=InterPro:IPR001163;Dbxref=InterPro:IPR010920;Dbxref=InterPro:IPR027141;Dbxref=InterPro:IPR034099;Dbxref=PFAM:PF01423;Ontology_term=GO:0000387;Ontology_term=GO:0005681;Ontology_term=GO:0006396;Dbxref=UniProtKB/Swiss-Prot:Q17348;product=Small
DIM_10751	0.560396	ID=DIM_10751_1s;Parent=DIM_10751;Name=DIM_10751_1s;Dbxref=InterPro:IPR011990;Dbxref=InterPro:IPR013026;Dbxref=InterPro:IPR019734;Dbxref=InterPro:IPR039856;Dbxref=PFAM:PF13181;Dbxref=PFAM:PF13432;Ontology_term=GO:0005515;Dbxref=UniProtKB/Swiss-Prot:Q6TGY8;product=ER
DIM_01668	0.560005	ID=DIM_01668_1s;Parent=DIM_01668;Name=DIM_01668_1s;Dbxref=InterPro:IPR000182;Dbxref=InterPro:IPR016181;Dbxref=InterPro:IPR039949;Dbxref=PFAM:PF00583;Ontology_term=GO:0008080;Ontology_term=GO:0010485;Ontology_term=GO:0043998;Dbxref=UniProtKB/Swiss-Prot:Q568K5;product=N-alpha-acetyltransferase
DIM_06143	0.559622	ID=DIM_06143_1s;Parent=DIM_06143;Name=DIM_06143_1s;Dbxref=InterPro:IPR039657;Dbxref=PFAM:PF01715;Dbxref=UniProtKB/Swiss-Prot:Q80UN9;product=tRNA
DIM_10737	0.559395	ID=DIM_10737_1s;Parent=DIM_10737;Name=DIM_10737_1s;Dbxref=InterPro:IPR002130;Dbxref=InterPro:IPR020892;Dbxref=InterPro:IPR024936;Dbxref=InterPro:IPR029000;Dbxref=PFAM:PF00160;Ontology_term=GO:0000413;Ontology_term=GO:0003755;Ontology_term=GO:0006457;Dbxref=UniProtKB/Swiss-Prot:P52011;product=Peptidyl-prolyl
DIM_09529	0.559333	ID=DIM_09529_1s;Parent=DIM_09529;Name=DIM_09529_1s;Dbxref=InterPro:IPR004130;Dbxref=InterPro:IPR027417;Dbxref=InterPro:IPR030231;Dbxref=PFAM:PF03029;Dbxref=UniProtKB/Swiss-Prot:Q6PUR6;product=GPN-loop
DIM_05274	0.559196	ID=DIM_05274_1s;Parent=DIM_05274;Name=DIM_05274_1s;Dbxref=InterPro:IPR012923;Dbxref=InterPro:IPR040038;Dbxref=PFAM:PF07962;Ontology_term=GO:0000076;Ontology_term=GO:0005634;Ontology_term=GO:0006974;Ontology_term=GO:0048478;Dbxref=UniProtKB/Swiss-Prot:Q0IHI4;product=TIMELESS-interacting
DIM_00079	0.558897	ID=DIM_00079_1s;Parent=DIM_00079;Name=DIM_00079_1s;Dbxref=InterPro:IPR006806;Dbxref=PFAM:PF04716;Ontology_term=GO:0022904;Dbxref=UniProtKB/Swiss-Prot:Q18359;product=Probable
DIM_08832	0.558405	ID=DIM_08832_1s;Parent=DIM_08832;Name=DIM_08832_1s;Dbxref=InterPro:IPR002035;Dbxref=InterPro:IPR003903;Dbxref=InterPro:IPR036465;Dbxref=PFAM:PF02809;Dbxref=PFAM:PF13519;Dbxref=UniProtKB/Swiss-Prot:O61742;product=26S
DIM_03740	0.557113	ID=DIM_03740_1s;Parent=DIM_03740;Name=DIM_03740_1s;Dbxref=InterPro:IPR001841;Dbxref=InterPro:IPR013083;Dbxref=InterPro:IPR018957;Dbxref=PFAM:PF00097;Ontology_term=GO:0046872;Dbxref=UniProtKB/Swiss-Prot:Q9QYK7;product=RING
DIM_00376	0.557043	ID=DIM_00376_1s;Parent=DIM_00376;Name=DIM_00376_1s;Dbxref=InterPro:IPR007005;Dbxref=PFAM:PF04921;Ontology_term=GO:0005634;Dbxref=UniProtKB/Swiss-Prot:A8WXX7;product=Uncharacterized
DIM_06581	0.556639	ID=DIM_06581_1s;Parent=DIM_06581;Name=DIM_06581_1s;Dbxref=InterPro:IPR002140;Dbxref=InterPro:IPR018023;Dbxref=InterPro:IPR018978;Dbxref=InterPro:IPR019783;Dbxref=InterPro:IPR036786;Dbxref=InterPro:IPR037188;Dbxref=InterPro:IPR039100;Dbxref=PFAM:PF01172;Dbxref=PFAM:PF09377;Ontology_term=GO:0042254;Ontology_term=GO:0042256;Dbxref=UniProtKB/Swiss-Prot:Q23202;product=Ribosome
DIM_08983	0.556354	ID=DIM_08983_1s;Parent=DIM_08983;Name=DIM_08983_1s;Dbxref=InterPro:IPR002777;Dbxref=InterPro:IPR009053;Dbxref=InterPro:IPR027235;Dbxref=PFAM:PF01920;Ontology_term=GO:0006457;Ontology_term=GO:0016272;Ontology_term=GO:0051082;Dbxref=UniProtKB/Swiss-Prot:Q9N5M2;product=Prefoldin
DIM_10592	0.555963	ID=DIM_10592_1s;Parent=DIM_10592;Name=DIM_10592_1s;Dbxref=InterPro:IPR003593;Dbxref=InterPro:IPR003959;Dbxref=InterPro:IPR003960;Dbxref=InterPro:IPR005937;Dbxref=InterPro:IPR027417;Dbxref=InterPro:IPR032501;Dbxref=InterPro:IPR035263;Dbxref=InterPro:IPR041569;Dbxref=PFAM:PF00004;Dbxref=PFAM:PF16450;Dbxref=PFAM:PF17862;Ontology_term=GO:0005524;Ontology_term=GO:0005737;Ontology_term=GO:0008540;Ontol…
DIM_05364	0.555825	ID=DIM_05364_1s;Parent=DIM_05364;Name=DIM_05364_1s;Dbxref=InterPro:IPR001063;Dbxref=InterPro:IPR005721;Dbxref=InterPro:IPR018260;Dbxref=InterPro:IPR036394;Dbxref=PFAM:PF00237;Ontology_term=GO:0003735;Ontology_term=GO:0005840;Ontology_term=GO:0006412;Ontology_term=GO:0015934;Dbxref=UniProtKB/Swiss-Prot:Q9BL19;product=60S
DIM_10428	0.555601	ID=DIM_10428_1s;Parent=DIM_10428;Name=DIM_10428_1s;Dbxref=InterPro:IPR000717;Dbxref=InterPro:IPR035297;Dbxref=InterPro:IPR036388;Dbxref=InterPro:IPR036390;Dbxref=InterPro:IPR040134;Dbxref=InterPro:IPR040896;Dbxref=PFAM:PF01399;Dbxref=PFAM:PF18098;Dbxref=UniProtKB/Swiss-Prot:Q2KJ25;product=26S
DIM_11137	0.555387	ID=DIM_11137_1s;Parent=DIM_11137;Name=DIM_11137_1s;Dbxref=InterPro:IPR008011;Dbxref=PFAM:PF05347;Dbxref=UniProtKB/Swiss-Prot:B5FZA8;product=LYR
DIM_01763	0.555017	ID=DIM_01763_1s;Parent=DIM_01763;Name=DIM_01763_1s;Dbxref=InterPro:IPR014752;Dbxref=InterPro:IPR028934;Dbxref=PFAM:PF03643;Ontology_term=GO:0006886;Dbxref=UniProtKB/Swiss-Prot:O01258;product=Vacuolar
DIM_07395	0.554851	ID=DIM_07395_1s;Parent=DIM_07395;Name=DIM_07395_1s;Dbxref=InterPro:IPR002312;Dbxref=InterPro:IPR004364;Dbxref=InterPro:IPR006195;Dbxref=InterPro:IPR012340;Dbxref=PFAM:PF00152;Ontology_term=GO:0000166;Ontology_term=GO:0004812;Ontology_term=GO:0005524;Ontology_term=GO:0006418;Dbxref=UniProtKB/Swiss-Prot:Q8BGV0;product=Probable
DIM_04571	0.554692	ID=DIM_04571_1s;Parent=DIM_04571;Name=DIM_04571_1s;Dbxref=InterPro:IPR000597;Dbxref=InterPro:IPR009000;Dbxref=InterPro:IPR019926;Dbxref=PFAM:PF00297;Ontology_term=GO:0003735;Ontology_term=GO:0005840;Ontology_term=GO:0006412;Dbxref=UniProtKB/Swiss-Prot:P49149;product=60S
DIM_08178	0.554541	ID=DIM_08178_1s;Parent=DIM_08178;Name=DIM_08178_1s;Dbxref=InterPro:IPR002194;Dbxref=InterPro:IPR002423;Dbxref=InterPro:IPR012721;Dbxref=InterPro:IPR017998;Dbxref=InterPro:IPR027409;Dbxref=InterPro:IPR027410;Dbxref=InterPro:IPR027413;Dbxref=PFAM:PF00118;Ontology_term=GO:0005524;Ontology_term=GO:0006457;Ontology_term=GO:0016887;Ontology_term=GO:0051082;Dbxref=UniProtKB/Swiss-Prot:A8X6I9;product=T-c…
DIM_07046	0.554262	ID=DIM_07046_1s;Parent=DIM_07046;Name=DIM_07046_1s;Dbxref=InterPro:IPR003593;Dbxref=InterPro:IPR003959;Dbxref=InterPro:IPR008921;Dbxref=InterPro:IPR013748;Dbxref=InterPro:IPR027417;Dbxref=PFAM:PF00004;Dbxref=PFAM:PF08542;Ontology_term=GO:0003677;Ontology_term=GO:0005524;Ontology_term=GO:0006260;Ontology_term=GO:0016887;Dbxref=UniProtKB/Swiss-Prot:Q05B83;product=Replication
DIM_08855	0.552922	ID=DIM_08855_1s;Parent=DIM_08855;Name=DIM_08855_1s;Dbxref=InterPro:IPR008144;Dbxref=InterPro:IPR008145;Dbxref=InterPro:IPR017665;Dbxref=InterPro:IPR020590;Dbxref=InterPro:IPR027417;Dbxref=PFAM:PF00625;Ontology_term=GO:0004385;Ontology_term=GO:0006163;Dbxref=UniProtKB/Swiss-Prot:Q64520;product=Guanylate
DIM_02926	0.552913	ID=DIM_02926_1s;Parent=DIM_02926;Name=DIM_02926_1s;Dbxref=InterPro:IPR000268;Dbxref=InterPro:IPR020789;Dbxref=InterPro:IPR023580;Dbxref=PFAM:PF01194;Ontology_term=GO:0003677;Ontology_term=GO:0003899;Ontology_term=GO:0006351;Ontology_term=GO:0008270;Dbxref=UniProtKB/Swiss-Prot:Q9GR61;product=DNA-directed
DIM_10556	0.551755	ID=DIM_10556_1s;Parent=DIM_10556;Name=DIM_10556_1s;Dbxref=InterPro:IPR004000;Dbxref=InterPro:IPR004001;Dbxref=InterPro:IPR020902;Dbxref=InterPro:IPR043129;Dbxref=PFAM:PF00022;Dbxref=UniProtKB/Swiss-Prot:Q8R5C5;product=Beta-centractin
DIM_10683	0.551628	ID=DIM_10683_1s;Parent=DIM_10683;Name=DIM_10683_1s;Dbxref=InterPro:IPR005475;Dbxref=InterPro:IPR009014;Dbxref=InterPro:IPR027110;Dbxref=InterPro:IPR029061;Dbxref=InterPro:IPR033248;Dbxref=PFAM:PF02779;Dbxref=PFAM:PF02780;Ontology_term=GO:0003824;Ontology_term=GO:0004739;Ontology_term=GO:0006086;Dbxref=UniProtKB/Swiss-Prot:O44451;product=Pyruvate
DIM_05264	0.551492	ID=DIM_05264_1s;Parent=DIM_05264;Name=DIM_05264_1s;Dbxref=InterPro:IPR001650;Dbxref=InterPro:IPR011545;Dbxref=InterPro:IPR014001;Dbxref=InterPro:IPR014014;Dbxref=InterPro:IPR027417;Dbxref=PFAM:PF00270;Dbxref=PFAM:PF00271;Ontology_term=GO:0003676;Ontology_term=GO:0003724;Ontology_term=GO:0005524;Dbxref=UniProtKB/Swiss-Prot:Q18212;product=Spliceosome
DIM_00771	0.551475	ID=DIM_00771_1s;Parent=DIM_00771;Name=DIM_00771_1s;Dbxref=InterPro:IPR011009;Dbxref=PFAM:PF01633;Dbxref=UniProtKB/Swiss-Prot:Q22942;product=Choline
DIM_01314	0.550289	ID=DIM_01314_1s;Parent=DIM_01314;Name=DIM_01314_1s;Dbxref=InterPro:IPR005024;Dbxref=PFAM:PF03357;Ontology_term=GO:0007034;Dbxref=UniProtKB/Swiss-Prot:Q5RBR3;product=Charged
DIM_09462	0.549928	ID=DIM_09462_1s;Parent=DIM_09462;Name=DIM_09462_1s;Dbxref=InterPro:IPR001494;Dbxref=InterPro:IPR011989;Dbxref=InterPro:IPR016024;Dbxref=InterPro:IPR040122;Dbxref=PFAM:PF03810;Ontology_term=GO:0006606;Ontology_term=GO:0006886;Ontology_term=GO:0031267;Dbxref=UniProtKB/Swiss-Prot:Q14974;product=Importin
DIM_03097	0.549724	ID=DIM_03097_1s;Parent=DIM_03097;Name=DIM_03097_1s;Dbxref=InterPro:IPR003604;Dbxref=InterPro:IPR013087;Dbxref=InterPro:IPR022755;Dbxref=InterPro:IPR036236;Dbxref=PFAM:PF12171;Ontology_term=GO:0003676;Ontology_term=GO:0008270;Dbxref=UniProtKB/Swiss-Prot:Q9U239;product=Zinc
DIM_09511	0.548569	ID=DIM_09511_1s;Parent=DIM_09511;Name=DIM_09511_1s;Dbxref=InterPro:IPR000504;Dbxref=InterPro:IPR000571;Dbxref=InterPro:IPR003954;Dbxref=InterPro:IPR009145;Dbxref=InterPro:IPR012677;Dbxref=InterPro:IPR035979;Dbxref=PFAM:PF00076;Dbxref=PFAM:PF00642;Ontology_term=GO:0000398;Ontology_term=GO:0003676;Ontology_term=GO:0003723;Ontology_term=GO:0046872;Ontology_term=GO:0089701;Dbxref=UniProtKB/Swiss-Prot…
DIM_07131	0.548121	ID=DIM_07131_1s;Parent=DIM_07131;Name=DIM_07131_1s;Dbxref=InterPro:IPR000814;Dbxref=InterPro:IPR012295;Dbxref=InterPro:IPR030491;Dbxref=InterPro:IPR033710;Dbxref=PFAM:PF00352;Ontology_term=GO:0003677;Ontology_term=GO:0006352;Dbxref=UniProtKB/Swiss-Prot:P32085;product=TATA-box-binding
DIM_01698	0.547907	ID=DIM_01698_1s;Parent=DIM_01698;Name=DIM_01698_1s;Dbxref=InterPro:IPR009292;Dbxref=PFAM:PF06102;Ontology_term=GO:0000469;Dbxref=UniProtKB/Swiss-Prot:A6QNR1;product=Ribosomal
DIM_07004	0.547646	ID=DIM_07004_1s;Parent=DIM_07004;Name=DIM_07004_1s;Dbxref=InterPro:IPR029045;Dbxref=InterPro:IPR032259;Dbxref=PFAM:PF16113;Ontology_term=GO:0003860;Dbxref=UniProtKB/Swiss-Prot:A2VDC2;product=3-hydroxyisobutyryl-CoA
DIM_03206	0.546671	ID=DIM_03206_1s;Parent=DIM_03206;Name=DIM_03206_1s;Dbxref=InterPro:IPR001608;Dbxref=InterPro:IPR011078;Dbxref=InterPro:IPR029066;Dbxref=PFAM:PF01168;Ontology_term=GO:0030170;Dbxref=UniProtKB/Swiss-Prot:P52057;product=Pyridoxal
DIM_06884	0.54627	ID=DIM_06884_1s;Parent=DIM_06884;Name=DIM_06884_1s;Dbxref=InterPro:IPR011249;Ontology_term=GO:0046872;Dbxref=UniProtKB/Swiss-Prot:P98080;product=Cytochrome
DIM_01374	0.54577	ID=DIM_01374_1s;Parent=DIM_01374;Name=DIM_01374_1s;Dbxref=InterPro:IPR004843;Dbxref=InterPro:IPR006186;Dbxref=InterPro:IPR029052;Dbxref=PFAM:PF00149;Ontology_term=GO:0016787;Dbxref=UniProtKB/Swiss-Prot:P48458;product=Putative
DIM_06976	0.545308	ID=DIM_06976_1s;Parent=DIM_06976;Name=DIM_06976_1s;Dbxref=InterPro:IPR007216;Dbxref=InterPro:IPR011989;Dbxref=InterPro:IPR016024;Dbxref=PFAM:PF04078;Ontology_term=GO:0006402;Ontology_term=GO:0030014;Dbxref=UniProtKB/Swiss-Prot:Q5PQL2;product=CCR4-NOT
DIM_04390	0.545264	ID=DIM_04390_1s;Parent=DIM_04390;Name=DIM_04390_1s;Dbxref=InterPro:IPR000903;Dbxref=InterPro:IPR016181;Dbxref=InterPro:IPR022676;Dbxref=InterPro:IPR022677;Dbxref=InterPro:IPR022678;Dbxref=PFAM:PF01233;Dbxref=PFAM:PF02799;Ontology_term=GO:0004379;Ontology_term=GO:0006499;Dbxref=UniProtKB/Swiss-Prot:O60551;product=Glycylpeptide
DIM_07595	0.545264	ID=DIM_07595_1s;Parent=DIM_07595;Name=DIM_07595_1s;Dbxref=InterPro:IPR000903;Dbxref=InterPro:IPR016181;Dbxref=InterPro:IPR022676;Dbxref=InterPro:IPR022677;Dbxref=InterPro:IPR022678;Dbxref=PFAM:PF01233;Dbxref=PFAM:PF02799;Ontology_term=GO:0004379;Ontology_term=GO:0006499;Dbxref=UniProtKB/Swiss-Prot:O60551;product=Glycylpeptide
DIM_01877	0.544037	ID=DIM_01877_1s;Parent=DIM_01877;Name=DIM_01877_1s;Dbxref=InterPro:IPR013083;Dbxref=InterPro:IPR024766;Dbxref=PFAM:PF12678;Ontology_term=GO:0008270;Dbxref=UniProtKB/Swiss-Prot:Q8QG64;product=RING-box
DIM_11605	0.543025	ID=DIM_11605_1s;Parent=DIM_11605;Name=DIM_11605_1s;Dbxref=InterPro:IPR000387;Dbxref=InterPro:IPR016130;Dbxref=InterPro:IPR020422;Dbxref=InterPro:IPR029021;Dbxref=PFAM:PF00782;Ontology_term=GO:0004725;Ontology_term=GO:0006470;Ontology_term=GO:0008138;Ontology_term=GO:0016311;Ontology_term=GO:0016791;Dbxref=UniProtKB/Swiss-Prot:Q22707;product=RNA/RNP
DIM_11101	0.542989	ID=DIM_11101_1s;Parent=DIM_11101;Name=DIM_11101_1s;Dbxref=InterPro:IPR001623;Dbxref=InterPro:IPR036869;Dbxref=UniProtKB/Swiss-Prot:Q617M0;product=Mitochondrial
DIM_09505	0.542909	ID=DIM_09505_1s;Parent=DIM_09505;Name=DIM_09505_1s;Dbxref=InterPro:IPR000504;Dbxref=InterPro:IPR012677;Dbxref=InterPro:IPR035979;Dbxref=PFAM:PF00076;Ontology_term=GO:0003676;Dbxref=UniProtKB/Swiss-Prot:Q01617;product=Protein
DIM_10516	0.542832	ID=DIM_10516_1s;Parent=DIM_10516;Name=DIM_10516_1s;Dbxref=InterPro:IPR005772;Dbxref=InterPro:IPR008218;Dbxref=InterPro:IPR036906;Dbxref=PFAM:PF01990;Ontology_term=GO:0033180;Ontology_term=GO:0034220;Ontology_term=GO:0046961;Ontology_term=GO:1902600;Dbxref=UniProtKB/Swiss-Prot:Q23680;product=Probable
DIM_09572	0.542609	ID=DIM_09572_1s;Parent=DIM_09572;Name=DIM_09572_1s;Dbxref=InterPro:IPR010625;Dbxref=PFAM:PF06747;Dbxref=UniProtKB/Swiss-Prot:Q6CS47;product=Cytochrome
DIM_02182	0.542059	ID=DIM_02182_1s;Parent=DIM_02182;Name=DIM_02182_1s;Dbxref=InterPro:IPR002119;Dbxref=InterPro:IPR007125;Dbxref=InterPro:IPR009072;Dbxref=InterPro:IPR032454;Dbxref=PFAM:PF00125;Dbxref=PFAM:PF16211;Ontology_term=GO:0000786;Ontology_term=GO:0003677;Ontology_term=GO:0046982;Dbxref=UniProtKB/Swiss-Prot:P02263;product=Histone
DIM_02185	0.542059	ID=DIM_02185_1s;Parent=DIM_02185;Name=DIM_02185_1s;Dbxref=InterPro:IPR002119;Dbxref=InterPro:IPR007125;Dbxref=InterPro:IPR009072;Dbxref=InterPro:IPR032454;Dbxref=PFAM:PF00125;Dbxref=PFAM:PF16211;Ontology_term=GO:0000786;Ontology_term=GO:0003677;Ontology_term=GO:0046982;Dbxref=UniProtKB/Swiss-Prot:P02263;product=Histone
DIM_07383	0.541862	ID=DIM_07383_1s;Parent=DIM_07383;Name=DIM_07383_1s;Dbxref=InterPro:IPR003734;Dbxref=PFAM:PF02582;Dbxref=UniProtKB/Swiss-Prot:Q8CI78;product=Required
DIM_09662	0.540887	ID=DIM_09662_1s;Parent=DIM_09662;Name=DIM_09662_1s;Dbxref=InterPro:IPR001976;Dbxref=InterPro:IPR012678;Dbxref=InterPro:IPR018098;Dbxref=PFAM:PF01282;Ontology_term=GO:0003735;Ontology_term=GO:0005840;Ontology_term=GO:0006412;Dbxref=UniProtKB/Swiss-Prot:Q90YQ0;product=40S
DIM_08453	0.54006	ID=DIM_08453_1s;Parent=DIM_08453;Name=DIM_08453_1s;Dbxref=InterPro:IPR000795;Dbxref=InterPro:IPR004160;Dbxref=InterPro:IPR004161;Dbxref=InterPro:IPR004539;Dbxref=InterPro:IPR009000;Dbxref=InterPro:IPR009001;Dbxref=InterPro:IPR027417;Dbxref=InterPro:IPR031157;Dbxref=PFAM:PF00009;Dbxref=PFAM:PF03143;Dbxref=PFAM:PF03144;Ontology_term=GO:0003746;Ontology_term=GO:0003924;Ontology_term=GO:0005525;Ontol…
DIM_08578	0.539786	ID=DIM_08578_1s;Parent=DIM_08578;Name=DIM_08578_1s;Dbxref=InterPro:IPR000194;Dbxref=InterPro:IPR000793;Dbxref=InterPro:IPR004100;Dbxref=InterPro:IPR005294;Dbxref=InterPro:IPR020003;Dbxref=InterPro:IPR023366;Dbxref=InterPro:IPR027417;Dbxref=InterPro:IPR033732;Dbxref=InterPro:IPR036121;Dbxref=InterPro:IPR038376;Dbxref=PFAM:PF00006;Dbxref=PFAM:PF00306;Dbxref=PFAM:PF02874;Ontology_term=GO:0005524;Ont…
DIM_02379	0.537587	ID=DIM_02379_1s;Parent=DIM_02379;Name=DIM_02379_1s;Dbxref=InterPro:IPR000504;Dbxref=InterPro:IPR012677;Dbxref=InterPro:IPR035979;Dbxref=PFAM:PF00076;Ontology_term=GO:0003676;Dbxref=UniProtKB/Swiss-Prot:Q5ZML3;product=Serine/arginine-rich
DIM_05059	0.536736	ID=DIM_05059_1s;Parent=DIM_05059;Name=DIM_05059_1s;Dbxref=InterPro:IPR027027;Dbxref=PFAM:PF12352;Ontology_term=GO:0005484;Ontology_term=GO:0005794;Ontology_term=GO:0016192;Dbxref=UniProtKB/Swiss-Prot:P41941;product=Golgi
DIM_06977	0.536628	ID=DIM_06977_1s;Parent=DIM_06977;Name=DIM_06977_1s;Dbxref=InterPro:IPR000717;Dbxref=PFAM:PF01399;Dbxref=UniProtKB/Swiss-Prot:A8WQY8;product=COP9/Signalosome
DIM_02826	0.535915	ID=DIM_02826_1s;Parent=DIM_02826;Name=DIM_02826_1s;Dbxref=InterPro:IPR000719;Dbxref=InterPro:IPR008271;Dbxref=InterPro:IPR011009;Dbxref=InterPro:IPR017441;Dbxref=PFAM:PF00069;Ontology_term=GO:0004672;Ontology_term=GO:0005524;Ontology_term=GO:0006468;Dbxref=UniProtKB/Swiss-Prot:Q9XTF3;product=Dual
DIM_06396	0.535656	ID=DIM_06396_1s;Parent=DIM_06396;Name=DIM_06396_1s;Dbxref=InterPro:IPR006073;Dbxref=InterPro:IPR027417;Dbxref=InterPro:IPR029945;Dbxref=InterPro:IPR030381;Dbxref=InterPro:IPR040990;Dbxref=PFAM:PF01926;Dbxref=PFAM:PF18150;Ontology_term=GO:0005525;Ontology_term=GO:0030036;Ontology_term=GO:0032456;Dbxref=UniProtKB/Swiss-Prot:Q641Z6;product=EH
DIM_02688	0.534126	ID=DIM_02688_1s;Parent=DIM_02688;Name=DIM_02688_1s;Dbxref=InterPro:IPR002777;Dbxref=InterPro:IPR009053;Dbxref=InterPro:IPR016661;Dbxref=PFAM:PF01920;Ontology_term=GO:0006457;Ontology_term=GO:0016272;Ontology_term=GO:0051082;Dbxref=UniProtKB/Swiss-Prot:A8X0Z1;product=Probable
DIM_04332	0.533821	ID=DIM_04332_1s;Parent=DIM_04332;Name=DIM_04332_1s;Dbxref=InterPro:IPR000719;Dbxref=InterPro:IPR011009;Dbxref=InterPro:IPR017441;Dbxref=PFAM:PF00069;Ontology_term=GO:0004672;Ontology_term=GO:0005524;Ontology_term=GO:0006468;Dbxref=UniProtKB/Swiss-Prot:Q6PCN3;product=Tau-tubulin
DIM_04112	0.533625	ID=DIM_04112_1s;Parent=DIM_04112;Name=DIM_04112_1s;Dbxref=InterPro:IPR019192;Dbxref=InterPro:IPR039145;Dbxref=PFAM:PF09812;Ontology_term=GO:0005762;Dbxref=UniProtKB/Swiss-Prot:Q9NQ50;product=39S
DIM_01871	0.533566	ID=DIM_01871_1s;Parent=DIM_01871;Name=DIM_01871_1s;Dbxref=InterPro:IPR002675;Dbxref=InterPro:IPR038464;Dbxref=PFAM:PF01781;Ontology_term=GO:0003735;Ontology_term=GO:0005840;Ontology_term=GO:0006412;Dbxref=UniProtKB/Swiss-Prot:Q4GX87;product=60S
DIM_00972	0.533046	ID=DIM_00972_1s;Parent=DIM_00972;Name=DIM_00972_1s;Dbxref=InterPro:IPR001951;Dbxref=InterPro:IPR009072;Dbxref=InterPro:IPR019809;Ontology_term=GO:0000786;Ontology_term=GO:0003677;Ontology_term=GO:0046982;Dbxref=UniProtKB/Swiss-Prot:Q9U7D0;product=Histone
DIM_07889	0.531975	ID=DIM_07889_1s;Parent=DIM_07889;Name=DIM_07889_1s;Dbxref=InterPro:IPR000218;Dbxref=InterPro:IPR036853;Dbxref=PFAM:PF00238;Ontology_term=GO:0003735;Ontology_term=GO:0005840;Ontology_term=GO:0006412;Dbxref=UniProtKB/Swiss-Prot:Q93140;product=60S
DIM_10857	0.531635	ID=DIM_10857_1s;Parent=DIM_10857;Name=DIM_10857_1s;Dbxref=UniProtKB/Swiss-Prot:G5EG17;product=Structural
DIM_11357	0.531624	ID=DIM_11357_1s;Parent=DIM_11357;Name=DIM_11357_1s;Dbxref=InterPro:IPR003358;Dbxref=InterPro:IPR025763;Dbxref=InterPro:IPR029063;Dbxref=PFAM:PF02390;Ontology_term=GO:0006400;Ontology_term=GO:0008176;Dbxref=UniProtKB/Swiss-Prot:A8NFF0;product=tRNA
DIM_10784	0.530935	ID=DIM_10784_1s;Parent=DIM_10784;Name=DIM_10784_1s;Dbxref=InterPro:IPR001163;Dbxref=InterPro:IPR010920;Dbxref=InterPro:IPR027141;Dbxref=InterPro:IPR034101;Dbxref=PFAM:PF01423;Ontology_term=GO:0000398;Ontology_term=GO:0000956;Ontology_term=GO:0006396;Dbxref=UniProtKB/Swiss-Prot:Q19952;product=Probable
DIM_08931	0.530607	ID=DIM_08931_1s;Parent=DIM_08931;Name=DIM_08931_1s;Dbxref=InterPro:IPR007330;Dbxref=InterPro:IPR027417;Dbxref=InterPro:IPR036181;Dbxref=PFAM:PF04212;Dbxref=UniProtKB/Swiss-Prot:Q9UN37;product=Vacuolar
DIM_11870	0.530539	ID=DIM_11870_1s;Parent=DIM_11870;Name=DIM_11870_1s;Dbxref=InterPro:IPR000217;Dbxref=InterPro:IPR002453;Dbxref=InterPro:IPR003008;Dbxref=InterPro:IPR008280;Dbxref=InterPro:IPR013838;Dbxref=InterPro:IPR017975;Dbxref=InterPro:IPR018316;Dbxref=InterPro:IPR023123;Dbxref=InterPro:IPR036525;Dbxref=InterPro:IPR037103;Dbxref=PFAM:PF00091;Dbxref=PFAM:PF03953;Ontology_term=GO:0005200;Ontology_term=GO:000552…
DIM_11857	0.529921	ID=DIM_11857_1s;Parent=DIM_11857;Name=DIM_11857_1s;Dbxref=InterPro:IPR001611;Dbxref=InterPro:IPR032675;Dbxref=InterPro:IPR044640;Dbxref=PFAM:PF14580;Ontology_term=GO:0000398;Ontology_term=GO:0005515;Ontology_term=GO:0030620;Dbxref=UniProtKB/Swiss-Prot:Q9BLB6;product=Probable
DIM_01441	0.529443	ID=DIM_01441_1s;Parent=DIM_01441;Name=DIM_01441_1s;Dbxref=InterPro:IPR001247;Dbxref=InterPro:IPR020568;Dbxref=InterPro:IPR027408;Dbxref=InterPro:IPR033100;Dbxref=PFAM:PF01138;Ontology_term=GO:0000178;Ontology_term=GO:0006396;Dbxref=UniProtKB/Swiss-Prot:Q5XJQ5;product=Exosome
DIM_07367	0.529097	ID=DIM_07367_1s;Parent=DIM_07367;Name=DIM_07367_1s;Dbxref=InterPro:IPR000473;Dbxref=InterPro:IPR035977;Dbxref=PFAM:PF00444;Ontology_term=GO:0003735;Ontology_term=GO:0005840;Ontology_term=GO:0006412;Dbxref=UniProtKB/Swiss-Prot:Q9P0J6;product=39S
DIM_01132	0.528723	ID=DIM_01132_1s;Parent=DIM_01132;Name=DIM_01132_1s;Dbxref=InterPro:IPR006671;Dbxref=InterPro:IPR013763;Dbxref=InterPro:IPR036915;Dbxref=InterPro:IPR043198;Dbxref=PFAM:PF00134;Ontology_term=GO:0006357;Ontology_term=GO:0016538;Dbxref=UniProtKB/Swiss-Prot:G5EBX3;product=Cyclin
DIM_09187	0.527646	ID=DIM_09187_1s;Parent=DIM_09187;Name=DIM_09187_1s;Dbxref=InterPro:IPR006735;Dbxref=InterPro:IPR027799;Dbxref=PFAM:PF04641;Ontology_term=GO:1902979;Dbxref=UniProtKB/Swiss-Prot:Q0VCR1;product=Replication
DIM_02710	0.52722	ID=DIM_02710_1s;Parent=DIM_02710;Name=DIM_02710_1s;Dbxref=InterPro:IPR001951;Dbxref=InterPro:IPR009072;Dbxref=InterPro:IPR019809;Dbxref=InterPro:IPR035425;Dbxref=PFAM:PF15511;Ontology_term=GO:0000786;Ontology_term=GO:0003677;Ontology_term=GO:0046982;Dbxref=UniProtKB/Swiss-Prot:Q27443;product=Histone
DIM_06560	0.526819	ID=DIM_06560_1s;Parent=DIM_06560;Name=DIM_06560_1s;Dbxref=InterPro:IPR011989;Dbxref=InterPro:IPR016024;Dbxref=InterPro:IPR033173;Ontology_term=GO:0006417;Ontology_term=GO:0019887;Ontology_term=GO:0019901;Ontology_term=GO:0033674;Ontology_term=GO:0043022;Dbxref=UniProtKB/Swiss-Prot:Q92616;product=eIF-2-alpha
DIM_01666	0.526699	ID=DIM_01666_1s;Parent=DIM_01666;Name=DIM_01666_1s;Dbxref=InterPro:IPR000361;Dbxref=InterPro:IPR016092;Dbxref=InterPro:IPR017870;Dbxref=InterPro:IPR035903;Dbxref=PFAM:PF01521;Ontology_term=GO:0016226;Ontology_term=GO:0051536;Dbxref=UniProtKB/Swiss-Prot:Q8T3X9;product=Iron-sulfur
DIM_02554	0.525082	ID=DIM_02554_1s;Parent=DIM_02554;Name=DIM_02554_1s;Dbxref=InterPro:IPR000426;Dbxref=InterPro:IPR001353;Dbxref=InterPro:IPR023332;Dbxref=InterPro:IPR029055;Dbxref=InterPro:IPR033812;Dbxref=PFAM:PF00227;Dbxref=PFAM:PF10584;Ontology_term=GO:0005839;Ontology_term=GO:0006511;Ontology_term=GO:0019773;Ontology_term=GO:0043161;Ontology_term=GO:0051603;Dbxref=UniProtKB/Swiss-Prot:Q95008;product=Proteasome
DIM_05888	0.524601	ID=DIM_05888_1s;Parent=DIM_05888;Name=DIM_05888_1s;Dbxref=InterPro:IPR001326;Dbxref=InterPro:IPR014038;Dbxref=InterPro:IPR014717;Dbxref=InterPro:IPR018940;Dbxref=InterPro:IPR036219;Dbxref=InterPro:IPR036282;Dbxref=PFAM:PF00736;Dbxref=PFAM:PF10587;Ontology_term=GO:0003746;Ontology_term=GO:0005853;Ontology_term=GO:0006414;Dbxref=UniProtKB/Swiss-Prot:P12262;product=Elongation
DIM_08762	0.524596	ID=DIM_08762_1s;Parent=DIM_08762;Name=DIM_08762_1s;Dbxref=InterPro:IPR000504;Dbxref=InterPro:IPR012677;Dbxref=InterPro:IPR035979;Dbxref=PFAM:PF00076;Ontology_term=GO:0003676;Dbxref=UniProtKB/Swiss-Prot:Q8C854;product=Myelin
DIM_04445	0.523747	ID=DIM_04445_1s;Parent=DIM_04445;Name=DIM_04445_1s;Dbxref=InterPro:IPR004217;Dbxref=InterPro:IPR035427;Dbxref=PFAM:PF02953;Dbxref=UniProtKB/Swiss-Prot:Q61TH2;product=Mitochondrial
DIM_02703	0.523377	ID=DIM_02703_1s;Parent=DIM_02703;Name=DIM_02703_1s;Dbxref=InterPro:IPR001253;Dbxref=InterPro:IPR006196;Dbxref=InterPro:IPR012340;Dbxref=InterPro:IPR018104;Dbxref=PFAM:PF01176;Ontology_term=GO:0003723;Ontology_term=GO:0003743;Ontology_term=GO:0006413;Dbxref=UniProtKB/Swiss-Prot:Q6VV72;product=Eukaryotic
DIM_08740	0.522955	ID=DIM_08740_1s;Parent=DIM_08740;Name=DIM_08740_1s;Dbxref=InterPro:IPR007146;Dbxref=PFAM:PF04000;Dbxref=UniProtKB/Swiss-Prot:Q28IV8;product=Neuroguidin
DIM_11800	0.522278	ID=DIM_11800_1s;Parent=DIM_11800;Name=DIM_11800_1s;Dbxref=InterPro:IPR001884;Dbxref=InterPro:IPR008991;Dbxref=InterPro:IPR012340;Dbxref=InterPro:IPR014722;Dbxref=InterPro:IPR019769;Dbxref=InterPro:IPR020189;Dbxref=PFAM:PF01287;Ontology_term=GO:0003723;Ontology_term=GO:0003746;Ontology_term=GO:0043022;Ontology_term=GO:0045901;Ontology_term=GO:0045905;Dbxref=UniProtKB/Swiss-Prot:P34563;product=Euka…
DIM_10625	0.522099	ID=DIM_10625_1s;Parent=DIM_10625;Name=DIM_10625_1s;Dbxref=InterPro:IPR005647;Dbxref=InterPro:IPR040453;Dbxref=InterPro:IPR040661;Dbxref=PFAM:PF03962;Dbxref=PFAM:PF18517;Ontology_term=GO:0003690;Ontology_term=GO:0007131;Dbxref=UniProtKB/Swiss-Prot:Q32L19;product=Meiotic
DIM_00442	0.520803	ID=DIM_00442_1s;Parent=DIM_00442;Name=DIM_00442_1s;Dbxref=InterPro:IPR004367;Dbxref=InterPro:IPR006671;Dbxref=InterPro:IPR013763;Dbxref=InterPro:IPR036915;Dbxref=InterPro:IPR039361;Dbxref=PFAM:PF00134;Dbxref=PFAM:PF02984;Dbxref=UniProtKB/Swiss-Prot:Q9DGA4;product=G2/mitotic-specific
DIM_02237	0.520725	ID=DIM_02237_1s;Parent=DIM_02237;Name=DIM_02237_1s;Dbxref=InterPro:IPR004098;Dbxref=InterPro:IPR014906;Dbxref=InterPro:IPR036285;Dbxref=InterPro:IPR039979;Dbxref=PFAM:PF02840;Dbxref=PFAM:PF08799;Ontology_term=GO:0005681;Ontology_term=GO:0008380;Dbxref=UniProtKB/Swiss-Prot:Q8BM39;product=Pre-mRNA-splicing
DIM_06700	0.52049	ID=DIM_06700_1s;Parent=DIM_06700;Name=DIM_06700_1s;Dbxref=InterPro:IPR001373;Dbxref=InterPro:IPR016157;Dbxref=InterPro:IPR016158;Dbxref=InterPro:IPR016159;Dbxref=InterPro:IPR019559;Dbxref=InterPro:IPR036317;Dbxref=InterPro:IPR036388;Dbxref=InterPro:IPR036390;Dbxref=PFAM:PF00888;Dbxref=PFAM:PF10557;Ontology_term=GO:0006511;Ontology_term=GO:0031461;Ontology_term=GO:0031625;Dbxref=UniProtKB/Swiss-Pr…
DIM_05832	0.519733	ID=DIM_05832_1s;Parent=DIM_05832;Name=DIM_05832_1s;Dbxref=InterPro:IPR000387;Dbxref=InterPro:IPR016130;Dbxref=InterPro:IPR020422;Dbxref=InterPro:IPR029021;Dbxref=PFAM:PF00782;Ontology_term=GO:0004725;Ontology_term=GO:0006470;Ontology_term=GO:0008138;Ontology_term=GO:0016311;Ontology_term=GO:0016791;Dbxref=UniProtKB/Swiss-Prot:Q8K4T5;product=Dual
DIM_04421	0.519328	ID=DIM_04421_1s;Parent=DIM_04421;Name=DIM_04421_1s;Dbxref=InterPro:IPR007715;Dbxref=InterPro:IPR007853;Dbxref=PFAM:PF05019;Dbxref=PFAM:PF05180;Ontology_term=GO:0006744;Ontology_term=GO:0008270;Dbxref=UniProtKB/Swiss-Prot:P91428;product=Ubiquinone
DIM_08260	0.518559	ID=DIM_08260_1s;Parent=DIM_08260;Name=DIM_08260_1s;Dbxref=InterPro:IPR002761;Dbxref=InterPro:IPR014729;Dbxref=InterPro:IPR030662;Dbxref=PFAM:PF01902;Dbxref=UniProtKB/Swiss-Prot:Q9CQ28;product=Diphthine--ammonia
DIM_06561	0.518338	ID=DIM_06561_1s;Parent=DIM_06561;Name=DIM_06561_1s;Dbxref=InterPro:IPR015797;Dbxref=InterPro:IPR021757;Dbxref=InterPro:IPR040008;Dbxref=PFAM:PF11788;Ontology_term=GO:0003735;Ontology_term=GO:0016787;Dbxref=UniProtKB/Swiss-Prot:Q9H2W6;product=39S
DIM_08715	0.518101	ID=DIM_08715_1s;Parent=DIM_08715;Name=DIM_08715_1s;Dbxref=InterPro:IPR006594;Dbxref=InterPro:IPR006595;Dbxref=InterPro:IPR013083;Dbxref=InterPro:IPR013144;Dbxref=InterPro:IPR024964;Dbxref=InterPro:IPR027714;Dbxref=InterPro:IPR044063;Dbxref=PFAM:PF10607;Ontology_term=GO:0005515;Ontology_term=GO:0045721;Ontology_term=GO:0061630;Dbxref=UniProtKB/Swiss-Prot:Q7SXR3;product=E3
DIM_08720	0.518101	ID=DIM_08720_1s;Parent=DIM_08720;Name=DIM_08720_1s;Dbxref=InterPro:IPR006594;Dbxref=InterPro:IPR006595;Dbxref=InterPro:IPR013083;Dbxref=InterPro:IPR013144;Dbxref=InterPro:IPR024964;Dbxref=InterPro:IPR027714;Dbxref=InterPro:IPR044063;Dbxref=PFAM:PF10607;Ontology_term=GO:0005515;Ontology_term=GO:0045721;Ontology_term=GO:0061630;Dbxref=UniProtKB/Swiss-Prot:Q7SXR3;product=E3
DIM_08723	0.518101	ID=DIM_08723_1s;Parent=DIM_08723;Name=DIM_08723_1s;Dbxref=InterPro:IPR006594;Dbxref=InterPro:IPR006595;Dbxref=InterPro:IPR013083;Dbxref=InterPro:IPR013144;Dbxref=InterPro:IPR024964;Dbxref=InterPro:IPR027714;Dbxref=InterPro:IPR044063;Dbxref=PFAM:PF10607;Ontology_term=GO:0005515;Ontology_term=GO:0045721;Ontology_term=GO:0061630;Dbxref=UniProtKB/Swiss-Prot:Q7SXR3;product=E3
DIM_01410	0.518095	ID=DIM_01410_1s;Parent=DIM_01410;Name=DIM_01410_1s;Dbxref=InterPro:IPR004977;Dbxref=PFAM:PF03297;Dbxref=UniProtKB/Swiss-Prot:P52821;product=40S
DIM_05496	0.517581	ID=DIM_05496_1s;Parent=DIM_05496;Name=DIM_05496_1s;Dbxref=InterPro:IPR006073;Dbxref=InterPro:IPR023179;Dbxref=InterPro:IPR027417;Dbxref=PFAM:PF01926;Ontology_term=GO:0005525;Dbxref=UniProtKB/Swiss-Prot:Q29AU5;product=Mitochondrial
DIM_05031	0.517364	ID=DIM_05031_1s;Parent=DIM_05031;Name=DIM_05031_1s;Dbxref=InterPro:IPR001406;Dbxref=InterPro:IPR020094;Dbxref=InterPro:IPR020095;Dbxref=InterPro:IPR020097;Dbxref=InterPro:IPR020103;Dbxref=InterPro:IPR041708;Dbxref=PFAM:PF01416;Ontology_term=GO:0001522;Ontology_term=GO:0003723;Ontology_term=GO:0009451;Ontology_term=GO:0009982;Ontology_term=GO:0031119;Dbxref=UniProtKB/Swiss-Prot:Q4KM92;product=Pseu…
DIM_08364	0.517153	ID=DIM_08364_1s;Parent=DIM_08364;Name=DIM_08364_1s;Dbxref=InterPro:IPR001196;Dbxref=InterPro:IPR021131;Dbxref=InterPro:IPR027386;Dbxref=InterPro:IPR036227;Dbxref=PFAM:PF00828;Ontology_term=GO:0003735;Ontology_term=GO:0005840;Ontology_term=GO:0006412;Dbxref=UniProtKB/Swiss-Prot:P18445;product=60S
DIM_10440	0.516929	ID=DIM_10440_1s;Parent=DIM_10440;Name=DIM_10440_1s;Dbxref=InterPro:IPR001041;Dbxref=InterPro:IPR004489;Dbxref=InterPro:IPR006058;Dbxref=InterPro:IPR009051;Dbxref=InterPro:IPR012675;Dbxref=InterPro:IPR017896;Dbxref=InterPro:IPR017900;Dbxref=InterPro:IPR025192;Dbxref=InterPro:IPR036010;Dbxref=PFAM:PF13085;Dbxref=PFAM:PF13534;Ontology_term=GO:0006099;Ontology_term=GO:0009055;Ontology_term=GO:0016491…
DIM_11388	0.516653	ID=DIM_11388_1s;Parent=DIM_11388;Name=DIM_11388_1s;Dbxref=InterPro:IPR001737;Dbxref=InterPro:IPR011530;Dbxref=InterPro:IPR020596;Dbxref=InterPro:IPR020598;Dbxref=InterPro:IPR029063;Dbxref=PFAM:PF00398;Ontology_term=GO:0000154;Ontology_term=GO:0000179;Ontology_term=GO:0006364;Ontology_term=GO:0008649;Dbxref=UniProtKB/Swiss-Prot:Q09522;product=Probable
DIM_00001	0.516142	ID=DIM_00001_1s;Parent=DIM_00001;Name=DIM_00001_1s;Dbxref=InterPro:IPR000953;Dbxref=InterPro:IPR016197;Dbxref=InterPro:IPR017984;Dbxref=InterPro:IPR023779;Dbxref=InterPro:IPR023780;Dbxref=PFAM:PF00385;Dbxref=UniProtKB/Swiss-Prot:Q14781;product=Chromobox
DIM_08544	0.515015	ID=DIM_08544_1s;Parent=DIM_08544;Name=DIM_08544_1s;Dbxref=InterPro:IPR000988;Dbxref=InterPro:IPR011017;Dbxref=InterPro:IPR023442;Dbxref=InterPro:IPR038630;Dbxref=PFAM:PF01246;Dbxref=UniProtKB/Swiss-Prot:Q17606;product=Probable
DIM_11006	0.514864	ID=DIM_11006_1s;Parent=DIM_11006;Name=DIM_11006_1s;Dbxref=InterPro:IPR000626;Dbxref=InterPro:IPR004806;Dbxref=InterPro:IPR006636;Dbxref=InterPro:IPR009060;Dbxref=InterPro:IPR015360;Dbxref=InterPro:IPR015940;Dbxref=InterPro:IPR029071;Dbxref=InterPro:IPR036353;Dbxref=PFAM:PF00240;Dbxref=PFAM:PF00627;Dbxref=PFAM:PF09280;Ontology_term=GO:0003684;Ontology_term=GO:0005515;Ontology_term=GO:0006289;Ontol…
DIM_09200	0.514813	ID=DIM_09200_1s;Parent=DIM_09200;Name=DIM_09200_1s;Dbxref=InterPro:IPR000719;Dbxref=InterPro:IPR008271;Dbxref=InterPro:IPR011009;Dbxref=InterPro:IPR017441;Dbxref=PFAM:PF00069;Ontology_term=GO:0004672;Ontology_term=GO:0005524;Ontology_term=GO:0006468;Dbxref=UniProtKB/Swiss-Prot:P21868;product=Casein
DIM_09306	0.514581	ID=DIM_09306_1s;Parent=DIM_09306;Name=DIM_09306_1s;Dbxref=InterPro:IPR004127;Dbxref=InterPro:IPR009053;Dbxref=InterPro:IPR016655;Dbxref=PFAM:PF02996;Ontology_term=GO:0006457;Ontology_term=GO:0016272;Dbxref=UniProtKB/Swiss-Prot:O18054;product=Probable
DIM_11611	0.514417	ID=DIM_11611_1s;Parent=DIM_11611;Name=DIM_11611_1s;Dbxref=InterPro:IPR000717;Dbxref=InterPro:IPR016650;Dbxref=InterPro:IPR019010;Dbxref=InterPro:IPR036390;Dbxref=PFAM:PF01399;Dbxref=PFAM:PF09440;Ontology_term=GO:0003743;Ontology_term=GO:0005737;Ontology_term=GO:0005852;Dbxref=UniProtKB/Swiss-Prot:A8NY27;product=Eukaryotic
DIM_10567	0.514331	ID=DIM_10567_1s;Parent=DIM_10567;Name=DIM_10567_1s;Dbxref=InterPro:IPR005680;Dbxref=InterPro:IPR006032;Dbxref=InterPro:IPR012340;Dbxref=PFAM:PF00164;Ontology_term=GO:0003735;Ontology_term=GO:0005840;Ontology_term=GO:0006412;Ontology_term=GO:0015935;Dbxref=UniProtKB/Swiss-Prot:P90707;product=40S
DIM_10312	0.514071	ID=DIM_10312_1s;Parent=DIM_10312;Name=DIM_10312_1s;Dbxref=InterPro:IPR031119;Dbxref=InterPro:IPR036612;Ontology_term=GO:0003723;Ontology_term=GO:0003727;Ontology_term=GO:0006417;Dbxref=UniProtKB/Swiss-Prot:O01367;product=Uncharacterized
DIM_11330	0.513865	ID=DIM_11330_1s;Parent=DIM_11330;Name=DIM_11330_1s;Dbxref=InterPro:IPR001352;Dbxref=InterPro:IPR004649;Dbxref=InterPro:IPR012337;Dbxref=InterPro:IPR023160;Dbxref=InterPro:IPR024567;Dbxref=InterPro:IPR036397;Dbxref=PFAM:PF01351;Ontology_term=GO:0003676;Ontology_term=GO:0003723;Ontology_term=GO:0004523;Ontology_term=GO:0016070;Dbxref=UniProtKB/Swiss-Prot:Q9U6P6;product=Ribonuclease
DIM_03738	0.512885	ID=DIM_03738_1s;Parent=DIM_03738;Name=DIM_03738_1s;Dbxref=InterPro:IPR003228;Dbxref=InterPro:IPR009072;Dbxref=InterPro:IPR037794;Dbxref=PFAM:PF03847;Ontology_term=GO:0000124;Ontology_term=GO:0005669;Ontology_term=GO:0006352;Ontology_term=GO:0046695;Ontology_term=GO:0046982;Dbxref=UniProtKB/Swiss-Prot:P49905;product=Transcription
DIM_07821	0.512515	ID=DIM_07821_1s;Parent=DIM_07821;Name=DIM_07821_1s;Dbxref=InterPro:IPR001844;Dbxref=InterPro:IPR002423;Dbxref=InterPro:IPR018370;Dbxref=InterPro:IPR027409;Dbxref=InterPro:IPR027410;Dbxref=InterPro:IPR027413;Dbxref=PFAM:PF00118;Ontology_term=GO:0005524;Ontology_term=GO:0006457;Ontology_term=GO:0016887;Ontology_term=GO:0042026;Dbxref=UniProtKB/Swiss-Prot:P50140;product=Chaperonin
DIM_09992	0.512377	ID=DIM_09992_1s;Parent=DIM_09992;Name=DIM_09992_1s;Dbxref=InterPro:IPR005024;Dbxref=PFAM:PF03357;Ontology_term=GO:0007034;Dbxref=UniProtKB/Swiss-Prot:Q7ZVB1;product=Charged
DIM_09194	0.511979	ID=DIM_09194_1s;Parent=DIM_09194;Name=DIM_09194_1s;Dbxref=InterPro:IPR002119;Dbxref=InterPro:IPR007125;Dbxref=InterPro:IPR009072;Dbxref=InterPro:IPR032454;Dbxref=InterPro:IPR032458;Dbxref=PFAM:PF00125;Dbxref=PFAM:PF16211;Ontology_term=GO:0000786;Ontology_term=GO:0003677;Ontology_term=GO:0046982;Dbxref=UniProtKB/Swiss-Prot:P25469;product=Histone
DIM_06311	0.511896	ID=DIM_06311_1s;Parent=DIM_06311;Name=DIM_06311_1s;Dbxref=InterPro:IPR000911;Dbxref=InterPro:IPR020783;Dbxref=InterPro:IPR020784;Dbxref=InterPro:IPR020785;Dbxref=InterPro:IPR036769;Dbxref=InterPro:IPR036796;Dbxref=PFAM:PF00298;Dbxref=PFAM:PF03946;Ontology_term=GO:0003735;Ontology_term=GO:0005840;Ontology_term=GO:0006412;Dbxref=UniProtKB/Swiss-Prot:P61866;product=60S
DIM_01339	0.51078	ID=DIM_01339_1s;Parent=DIM_01339;Name=DIM_01339_1s;Dbxref=InterPro:IPR000744;Dbxref=InterPro:IPR011990;Dbxref=PFAM:PF14938;Ontology_term=GO:0005515;Ontology_term=GO:0006886;Dbxref=UniProtKB/Swiss-Prot:Q23983;product=Alpha-soluble
DIM_05524	0.510176	ID=DIM_05524_1s;Parent=DIM_05524;Name=DIM_05524_1s;Dbxref=InterPro:IPR000308;Dbxref=InterPro:IPR023409;Dbxref=InterPro:IPR023410;Dbxref=InterPro:IPR036815;Dbxref=PFAM:PF00244;Dbxref=UniProtKB/Swiss-Prot:Q20655;product=14-3-3-like
DIM_01491	0.510048	ID=DIM_01491_1s;Parent=DIM_01491;Name=DIM_01491_1s;Dbxref=InterPro:IPR002842;Dbxref=InterPro:IPR038495;Dbxref=PFAM:PF01991;Ontology_term=GO:0033178;Ontology_term=GO:0046961;Ontology_term=GO:1902600;Dbxref=UniProtKB/Swiss-Prot:Q95X44;product=V-type
DIM_07269	0.50924	ID=DIM_07269_1s;Parent=DIM_07269;Name=DIM_07269_1s;Dbxref=InterPro:IPR001365;Dbxref=InterPro:IPR006329;Dbxref=InterPro:IPR032466;Dbxref=PFAM:PF00962;Ontology_term=GO:0003876;Ontology_term=GO:0019239;Ontology_term=GO:0032264;Dbxref=UniProtKB/Swiss-Prot:Q01433;product=AMP
DIM_02160	0.508552	ID=DIM_02160_1s;Parent=DIM_02160;Name=DIM_02160_1s;Dbxref=InterPro:IPR000804;Dbxref=InterPro:IPR011012;Dbxref=InterPro:IPR016635;Dbxref=InterPro:IPR022775;Dbxref=InterPro:IPR027156;Dbxref=PFAM:PF01217;Ontology_term=GO:0006886;Ontology_term=GO:0015031;Ontology_term=GO:0016192;Ontology_term=GO:0030117;Ontology_term=GO:0030122;Ontology_term=GO:0035615;Ontology_term=GO:0072583;Dbxref=UniProtKB/Swiss-…
DIM_08520	0.508551	ID=DIM_08520_1s;Parent=DIM_08520;Name=DIM_08520_1s;Dbxref=InterPro:IPR000814;Dbxref=InterPro:IPR012295;Dbxref=InterPro:IPR015445;Dbxref=PFAM:PF00352;Ontology_term=GO:0003677;Ontology_term=GO:0006352;Dbxref=UniProtKB/Swiss-Prot:B2D6P4;product=TATA
DIM_11900	0.507711	ID=DIM_11900_1s;Parent=DIM_11900;Name=DIM_11900_1s;Dbxref=InterPro:IPR000690;Dbxref=InterPro:IPR021966;Dbxref=InterPro:IPR024598;Dbxref=InterPro:IPR031774;Dbxref=InterPro:IPR031776;Dbxref=PFAM:PF11931;Dbxref=PFAM:PF12108;Dbxref=PFAM:PF13297;Dbxref=PFAM:PF16837;Ontology_term=GO:0000398;Ontology_term=GO:0003676;Ontology_term=GO:0003723;Ontology_term=GO:0005634;Ontology_term=GO:0005681;Ontology_term…
DIM_03116	0.507511	ID=DIM_03116_1s;Parent=DIM_03116;Name=DIM_03116_1s;Dbxref=InterPro:IPR000744;Dbxref=InterPro:IPR011990;Dbxref=PFAM:PF14938;Ontology_term=GO:0005515;Ontology_term=GO:0006886;Dbxref=UniProtKB/Swiss-Prot:Q9DB05;product=Alpha-soluble
DIM_02245	0.507473	ID=DIM_02245_1s;Parent=DIM_02245;Name=DIM_02245_1s;Dbxref=InterPro:IPR000217;Dbxref=InterPro:IPR002453;Dbxref=InterPro:IPR003008;Dbxref=InterPro:IPR008280;Dbxref=InterPro:IPR018316;Dbxref=InterPro:IPR023123;Dbxref=InterPro:IPR036525;Dbxref=InterPro:IPR037103;Dbxref=PFAM:PF00091;Dbxref=PFAM:PF03953;Ontology_term=GO:0005200;Ontology_term=GO:0005525;Ontology_term=GO:0005874;Ontology_term=GO:0007017;…
DIM_00743	0.507469	ID=DIM_00743_1s;Parent=DIM_00743;Name=DIM_00743_1s;Dbxref=UniProtKB/Swiss-Prot:Q5B9N7;product=Eukaryotic
DIM_00672	0.507238	ID=DIM_00672_1s;Parent=DIM_00672;Name=DIM_00672_1s;Dbxref=InterPro:IPR012459;Dbxref=PFAM:PF07890;Ontology_term=GO:0006364;Dbxref=UniProtKB/Swiss-Prot:Q61RF0;product=RRP15-like
DIM_00662	0.506913	ID=DIM_00662_1s;Parent=DIM_00662;Name=DIM_00662_1s;Dbxref=InterPro:IPR004971;Dbxref=InterPro:IPR016899;Dbxref=InterPro:IPR029063;Dbxref=InterPro:IPR039753;Dbxref=PFAM:PF03291;Ontology_term=GO:0004482;Ontology_term=GO:0006370;Dbxref=UniProtKB/Swiss-Prot:Q9I8S2;product=mRNA
DIM_02748	0.504518	ID=DIM_02748_1s;Parent=DIM_02748;Name=DIM_02748_1s;Dbxref=InterPro:IPR001012;Dbxref=InterPro:IPR012989;Dbxref=InterPro:IPR029071;Dbxref=InterPro:IPR036241;Dbxref=PFAM:PF00789;Dbxref=PFAM:PF08059;Ontology_term=GO:0005515;Dbxref=UniProtKB/Swiss-Prot:Q5ZK10;product=NSFL1
DIM_04098	0.504362	ID=DIM_04098_1s;Parent=DIM_04098;Name=DIM_04098_1s;Dbxref=InterPro:IPR009071;Dbxref=InterPro:IPR036910;Dbxref=PFAM:PF00505;Dbxref=UniProtKB/Swiss-Prot:Q08945;product=FACT
DIM_06887	0.504212	ID=DIM_06887_1s;Parent=DIM_06887;Name=DIM_06887_1s;Dbxref=InterPro:IPR007863;Dbxref=InterPro:IPR011249;Dbxref=InterPro:IPR011765;Dbxref=PFAM:PF00675;Dbxref=PFAM:PF05193;Ontology_term=GO:0046872;Dbxref=UniProtKB/Swiss-Prot:P98080;product=Cytochrome
DIM_07976	0.504127	ID=DIM_07976_1s;Parent=DIM_07976;Name=DIM_07976_1s;Dbxref=InterPro:IPR013216;Dbxref=InterPro:IPR022238;Dbxref=InterPro:IPR029063;Dbxref=InterPro:IPR039769;Dbxref=PFAM:PF08241;Dbxref=PFAM:PF12589;Ontology_term=GO:0008168;Ontology_term=GO:0016435;Ontology_term=GO:0070476;Dbxref=UniProtKB/Swiss-Prot:Q9CY21;product=Probable
DIM_11769	0.503244	ID=DIM_11769_1s;Parent=DIM_11769;Name=DIM_11769_1s;Dbxref=InterPro:IPR008181;Dbxref=InterPro:IPR029054;Dbxref=InterPro:IPR033704;Dbxref=InterPro:IPR036157;Dbxref=PFAM:PF00692;Ontology_term=GO:0000287;Ontology_term=GO:0004170;Ontology_term=GO:0006226;Ontology_term=GO:0046081;Dbxref=UniProtKB/Swiss-Prot:P33316;product=Deoxyuridine
DIM_09898	0.502984	ID=DIM_09898_1s;Parent=DIM_09898;Name=DIM_09898_1s;Dbxref=InterPro:IPR006708;Dbxref=InterPro:IPR038322;Dbxref=PFAM:PF04614;Ontology_term=GO:0005777;Dbxref=UniProtKB/Swiss-Prot:P34453;product=Putative
DIM_06721	0.502655	ID=DIM_06721_1s;Parent=DIM_06721;Name=DIM_06721_1s;Dbxref=InterPro:IPR018793;Dbxref=PFAM:PF10203;Dbxref=UniProtKB/Swiss-Prot:Q5RFJ0;product=Cytochrome
DIM_06247	0.501572	ID=DIM_06247_1s;Parent=DIM_06247;Name=DIM_06247_1s;Dbxref=InterPro:IPR000582;Dbxref=InterPro:IPR002110;Dbxref=InterPro:IPR014352;Dbxref=InterPro:IPR020683;Dbxref=InterPro:IPR035984;Dbxref=InterPro:IPR036770;Dbxref=PFAM:PF00887;Dbxref=PFAM:PF12796;Ontology_term=GO:0000062;Ontology_term=GO:0005515;Dbxref=UniProtKB/Swiss-Prot:A2VDR2;product=Acyl-CoA-binding
DIM_09802	0.500897	ID=DIM_09802_1s;Parent=DIM_09802;Name=DIM_09802_1s;Dbxref=UniProtKB/Swiss-Prot:Q6ANL4;product=Asparagine--tRNA
