# Supplementary material for: Genome-Wide Inference of Essential Genes in Dirofilaria immitis Using Machine Learning
Source: Int J Mol Sci. 2025 Oct 12;26(20):9923. doi: 10.3390/ijms26209923 (PMC12562366; doi:10.3390/ijms26209923)
Supplement: Supplementary file 1 [file ijms-26-09923-s001.zip › Table S7_rbg24 copy.xlsx]

## Sheet: Table S7
Table S7. Transcription levels – in transcipts per million (TPM) – for individual protein-encoding genes in the present Dirofilaria immitis genome
Explanation of labels
Sample Name	Label	Replicate		Sample Name	Label	Replicate		Sample Name	Label	Replicate		Sample Name	Label	Replicate		Sample Name	Label	Replicate		Sample Name	Label	Replicate
Adult female MRC	fes1	1		L3s from mosquito JYD-34	l3r1	1		Malpighian tubules of Aedes aegypti	l3_1	1		Adult female (heart)	fe_1	NA		Adult female	ed1	1		Female Body Wall	fe_body1	NA
Adult female MRC	fes2	2		L3s from mosquito JYD-34	l3r2	2		Malpighian tubules of Aedes aegypti	l3_2	1		Microfilariae (blood)		NA		Adult male	ed2	1		Female Body Wall	fe_body2	NA
Adult female MRC	fes3	3		L3s from mosquito JYD-34	l3r3	3		Malpighian tubules of Aedes aegypti	l3_3	1		L3 (from mosquito)	l3_1a	NA						Female Head	fe_head1	NA
Adult female MRC	fes4	4		L4s JYD-34	l4r1	1		Malpighian tubules of Aedes aegypti	l3_4	1		L4 (in vitro)	l4_1	NA						Female Head	fe_head2	NA
				L4s JYD-34	l4r2	2		Malpighian tubules of Aedes aegypti	l3_5	1		Adult male (heart)	ma_1	NA						Female Intestine	fe_intestine1	NA
				L4s JYD-34	l4r3	3		Malpighian tubules of Aedes aegypti	l3_6	1		Adult female (heart)	fe_2	NA						Female Intestine	fe_intestine2	NA
				Adult female JYD-34 ML	fer1	1		Malpighian tubules of Aedes aegypti	l3_7	1		Microfilariae (blood)	mf_1	NA						Female Uterus	fe_uterus1	NA
				Adult female JYD-34 ML	fer2	2		Malpighian tubules of Aedes aegypti	l3_8	2		L3 (from mosquito)	l3_1b	NA						Female Uterus	fe_uterus2	NA
				Adult female JYD-34 ML	fer3	3		Malpighian tubules of Aedes aegypti	l3_9	2		L4 (in vitro)	l4_2	NA						Male Body Wall	ma_body1	NA
				Adult female JYD-34 ML	fer4	4		Malpighian tubules of Aedes aegypti	l3_10	2										Male Body Wall	ma_body2	NA
				Adult male JYD-34 from MRC	mar1	1		Malpighian tubules of Aedes aegypti	l3_11	2										Male Intestine	ma_intestine1	NA
				Adult male JYD-34 from MRC	mar2	2		Malpighian tubules of Aedes aegypti	l3_12	1										Male Testis	ma_testis1	NA
				Adult male JYD-34 from MRC	mar3	3		Malpighian tubules of Aedes aegypti	l3_13	2
				Adult male JYD-34 from MRC	mar4	4		Malpighian tubules of Aedes aegypti	l3_14	2
								Malpighian tubules of Aedes aegypti	l3_15	2
								Malpighian tubules of Aedes aegypti	l3_16	3
								Malpighian tubules of Aedes aegypti	l3_17	3
								Malpighian tubules of Aedes aegypti	l3_18	3
								Malpighian tubules of Aedes aegypti	l3_19	3
								Malpighian tubules of Aedes aegypti	l3_20	2
								Malpighian tubules of Aedes aegypti	l3_21	3
								Malpighian tubules of Aedes aegypti	l3_22	3
Gene ID	l3r1	l3r2	l3r3	l4r1	l4r2	l4r3	fer1	fer2	fer3	fer4	fes1	fes2	fes3	fes4	mar1	mar2	mar3	mar4	ed1	ed2	l3_1	l3_2	l3_3	l3_4	l3_5	l3_6	l3_7	l3_8	l3_9	l3_10	l3_11	l3_12	l3_13	l3_14	l3_15	l3_16	l3_17	l3_18	l3_19	l3_20	l3_21	l3_22	l3_23	fe_1	fe_2	l3_1a	l3_2a	l4_1	l4_2
DIM_00001	8.53	4.06	6.31	5.25	4.54	6.49	24.32	29.18	22.15	50.57	34.4	108.01	63.68	137.53	19.14	15.3	72.57	12.07	383.93	121.35	0	0	67.27	44.48	93.4	85.57	134.35	0	23.22	172.14	103.38	0	61.04	158.05	132.61	0	59.12	14.82	5.03	0	9.84	48.97	116.11	12.17	7.69	0.58	0.38	37.07	23.68
DIM_00002	0.15	0.11	0.49	7.79	0	0	212.2	147.31	78.48	412.08	849.1	771.68	89.64	98.62	43.11	92.56	138.67	38.72	168.95	279.5	0	16.71	33.44	0	74.31	101.08	117.59	0	36.96	133.22	43.29	0	0	89.82	100.97	0	47.05	58.97	4	0	0	29.49	97.55	26.76	16.4	0.08	0.05	31.64	20.21
DIM_00003	2.85	0.87	0.6	0.16	0.04	0.41	0	0.37	0	0.22	0	0.15	0.1	0.43	0	0.08	0	0	0.99	0	0	0	0	0	0	0	0	0	0	0	0	0	0	0	0	0	0	0	0	0	0	0	0	0	0	0	0.02	0.09	0.26
DIM_00004	2.32	0.06	7.08	6.33	2.27	1.82	24.88	47.36	1.04	5.83	2.1	10.08	10.83	14.67	6.09	4.21	6.96	2.98	70.53	9.8	0	12.22	73.35	4.5	9.06	25.28	3.9	0	9.87	27.77	15.86	0	5.91	36.12	48.19	0	25.14	10.5	4.89	0	7.15	8.43	37.96	3.94	2.42	0.85	0.57	9.76	6.38
DIM_00005	0	0	0.17	0	0	0	2.98	8.24	0	0	0	0	0	0	0	0	0.16	0	14.44	0	0	0	0	11.88	0	0	0	0	0	0	0	0	0	0	1.6	0	0	0	0	0	0	1.2	6.32	0.48	0.3	0.01	0.04	12.29	7.47
DIM_00006	0	0	0	0	0	0	0	0	0	0	0	0	0	0	0	0	0	0	1.99	0	0	0	0	0	0	0	0	0	0	0	0	0	0	0	0	0	0	0	0	0	0	0	0	0	0	0	0	0	0
DIM_00007	2.46	5.19	0	0.63	1.87	2.52	1.58	2.59	0	0	0	2.13	0	0	6.39	0.39	0	1.62	7.66	1.85	0	0	0	0	0	0	0	0	0	0	0	0	0	0	0	0	0	0	0	0	0	0	0	2.1	1.29	0.07	0.05	0	0
DIM_00008	0.07	2.11	1.53	5.48	7.41	5.01	2.05	5.14	0.71	1.91	0.89	2.69	1.77	4.63	3.61	0.61	3.68	1.49	13.62	6.47	0	12.79	45.19	12.45	87.85	70.6	57.18	0	25.97	72.81	0	0	39.6	104.08	68.03	0	43.97	30.15	7.69	0	9.86	26.14	69.31	1.55	1.19	0	0.08	0	0.4
DIM_00009	0.17	0.74	0	17.41	0.12	0	4.48	20.6	433.9	937.72	4470.52	1511.55	2.56	0.34	1.28	0	0.66	0.36	11.39	3.94	0	0	0	0	0	2.03	0	0	0	0	0	0	0	10.29	6.17	0	0	0	0	0	0	0.98	5.22	62.95	38.57	0	0	0.28	0.18
DIM_00010	1.4	0.08	0.89	2.58	1.23	1.57	7.22	12.24	3.99	6.78	7.12	8.52	4.64	12.19	2.14	2.27	4.45	1.24	21.49	11.39	0	0	0	0	4.86	9.39	4.19	0	3.62	14.92	8.49	0	3.17	14.09	12.66	0	9.22	0	0	0	0	3.52	13.42	0.89	0.73	0.08	0.07	1.34	0.98
DIM_00011	2.36	0	1.56	3.23	4.67	0.02	18.95	21.36	12.26	42.11	26.14	44.06	2.07	8.56	1	1.53	3.52	1.14	44.6	62.95	0	8.89	71.14	20.16	39.51	35.35	45.47	0	4.91	20.23	28.77	0	8.61	40.59	49.37	0	12.51	0	0	0	15.61	14.31	36.38	3.22	2.22	0.11	0.07	3.22	2.21
DIM_00012	1.27	0.71	3.56	1.81	1.57	1.49	7.71	11.56	2.53	17.1	2.07	7.08	3.61	13.3	0.69	0.69	1.29	0.32	49.96	40.7	0	11.02	11.03	16.66	34.69	34.62	17.61	0	7.61	94.01	42.8	0	12	61.43	45.67	0	15.5	14.57	3.95	0	17.74	14.57	38.05	4.8	3.33	0.17	0.15	12.22	7.96
DIM_00013	6.1	7.35	11.11	2.47	5.48	0	5.95	0	1.43	0	0	0	0	1.2	17.62	3.75	8.03	2.43	18.24	14.4	0	0	0	0	33.03	0	0	0	0	50.82	0	0	0	11.97	10.78	0	0	0	0	0	0	0	9.14	3.74	2.29	0.06	0.04	1.08	0.85
DIM_00014	2.33	0.06	1.15	1.99	0.81	3.57	2.67	7.59	1.27	2.45	1.67	23.64	4.91	46.16	1.19	1.27	2.65	0.07	79.45	4.28	0	27.98	37.33	7.05	20.73	16.69	2.98	0	1.29	67.42	30.19	0	3.31	34.3	23.15	0	49.19	8.22	3.07	0	2.73	7.5	23.61	7.43	4.74	1.77	1.16	15.33	10.25
DIM_00015	0.43	0.16	4.1	1.1	0.81	1.9	42.75	89.63	120.01	183.21	314.34	132.72	239.1	192.48	587.07	942.43	439.08	588.39	112.95	183.8	0	0	0	0	0	27.34	54.92	0	0	0	55.61	0	10.41	63.45	41.51	0	0	0	0	0	0	24.71	43.97	7.56	5.79	2.45	1.57	46.88	29.97
DIM_00016	0	0	1.03	1.45	0.33	0	86.99	235.36	23.77	44.81	31.18	38.09	40.23	35.48	15.26	77.8	79.11	22.67	7.2	15.99	0	0	0	0	0	4.39	61.71	0	0	0	0	0	0	14.81	48.88	0	0	0	0	0	0	23.27	53.65	3.6	2.2	2.12	1.35	9.33	6.03
DIM_00017	0	0	0	0	0	0	2.43	0	0	1.59	0	0	2.18	0	3.24	0	1.47	0	2864.2	2.35	0	0	0	0	0	0	0	0	0	0	0	0	0	0	0	0	0	0	0	0	0	0	0	16.97	10.4	0	0	0	0
DIM_00018	1.42	0.03	1.18	1.42	0.67	0.94	2.34	5.09	4.69	27.71	39.58	19.59	7.64	18.02	1.01	2.76	3.52	0.78	8.35	7.47	0	0	0	4.36	8.54	6.42	3.69	0	0	6.56	3.73	0	0	4.65	11.14	0	0	0	0	0	0	1.77	20.65	4.46	2.73	0.12	0.1	1.83	1.25
DIM_00019	3.94	0.05	1.49	1.48	2.21	0.15	0.82	4.17	1.84	3.79	11.3	11.79	0.95	1.95	2.99	1.34	7.79	4.08	9.47	0.87	0	0	15.8	0	5.85	3.77	2.52	0	0	35.94	5.11	0	0	6.36	5.09	0	0	0	1.89	0	0	0	3.23	3.22	2.41	0.31	0.22	5.6	3.77
DIM_00020	79.56	98.06	30.81	4.68	7.55	17.41	5	8.93	77.09	27.68	9.04	15.11	36.38	27.22	438.7	98.26	306.94	200.47	47.7	6.26	0	0	0	0	0	0	0	0	0	0	0	0	0	7.41	0	0	0	0	0	0	0	0	0	1.2	0.73	0.46	0.29	2.03	1.36
DIM_00021	5.32	0.44	1.87	0.11	0.47	1	0	0.77	2.61	0.31	0.43	6.25	2.85	7.39	7.05	10.33	20.73	19.89	6.97	2.35	0	0	0	0	0	0	0	0	29.53	0	0	0	0	0	2.15	0	37.59	0	0	0	0	0	2.73	1.16	0.71	0.16	0.13	2.69	1.72
DIM_00022	0.94	0	0	0	0	0	0	0	0	0	0	0	0	4.07	0	0	0	0	3.7	0	0	0	0	0	0	0	0	0	0	0	0	0	0	0	0	0	0	0	0	0	0	0	0	0	0	0.19	0.12	2.21	1.57
DIM_00023	5.64	0.4	3.8	3	0.03	2.3	0.17	0.28	6.18	4	4.54	22.03	13.28	32.51	2.95	3.11	11.47	2.7	29.51	4.73	0	0	0	0	5.02	1.08	13	0	3.74	7.71	0	0	3.28	3.64	2.73	0	0	0	0	0	3.97	0.52	2.08	0.62	0.57	0.23	0.2	8.38	5.43
DIM_00024	0	0.05	0.19	0	3.51	0.12	2.73	2.12	0.2	0	0	2.1	2.19	2.26	0	0.08	0.07	0	9.39	6.11	0	0	0	0	0	3.96	0	0	0	0	0	0	0	8.12	6.03	0	11.89	0	1.04	0	0	1.92	2.55	1.88	1.15	0.04	0.02	1.35	0.96
DIM_00025	0	0	0	0	0	0	0.96	2.81	0.83	0.89	2.23	2.49	0.49	0.73	0.43	0	1.06	3.33	2.55	227.5	0	0	0	0	0	0	0	0	0	15.45	0	0	0	0	2.19	0	0	0	0	0	0	0	0	0.61	0.37	0	0	0.08	0.05
DIM_00026	21.24	19.91	50.62	27.57	22	60.06	2.44	8.8	8.88	5.38	0.88	21.66	23.24	38.93	7.96	7.95	9.19	4.16	53.29	14.78	0	0	0	12.74	18.73	17.43	35.02	0	9.31	9.59	10.91	0	12.24	27.16	35.27	0	11.85	14.86	1.01	0	0	3.23	19.83	1.14	1.17	0.38	0.31	9.07	5.88
DIM_00027	0.59	0	0.38	1.85	1.4	0.95	4.73	8.36	2.38	15.64	25.08	29.92	5.83	19.02	2.11	1.43	3.56	0.44	35.84	17.76	0	19.86	69.56	11.26	47.82	33.17	31.75	0	10.97	33.89	6.43	0	4.81	92.04	56.75	0	27.94	26.26	1.78	0	5.81	11.42	57.91	6.79	4.3	0.41	0.31	6.01	3.95
DIM_00028	0.25	0	0	0.17	0	0	0	3.89	1.93	6.84	5.11	3.18	0	0.79	0	0	0.49	0.81	1.68	0.93	0	0	0	0	0	0	0	0	0	0	0	0	0	9.79	5.88	0	0	0	0	0	0	0	0	1.56	0.95	0.11	0.07	0.97	0.66
DIM_00029	0.03	0.09	0.16	1.52	0.03	0.02	0.47	4.19	9.38	46.12	67.77	40.94	4.65	11.5	3.01	4.66	8.38	5.26	4.46	414.53	0	7.21	0	21.8	21.36	12.62	25.35	0	0	0	0	0	6.98	9.68	16.48	0	20.29	0	0	0	0	4.97	13.28	2.29	1.6	0	0	0.2	0.19
DIM_00030	0	0	0.04	0	0	0	0.17	0.54	0.88	14.49	8.97	2.7	0.07	0.32	0.41	0.32	0.87	1.28	4.73	167.96	0	0	0	0	0	1.04	0	0	0	0	0	0	3.17	0	2.11	0	0	0	0	0	0	2.01	2.01	1.79	1.1	0.01	0.01	0.15	0.1
DIM_00031	12.23	0.13	2.11	0.23	3.98	9.23	0.44	0.24	0	1.43	0.51	0.75	0	0.14	0.19	0.05	0.62	0.44	0.62	0.13	0	0	0	8.07	0	0	6.83	0	0	0	0	0	0	2.87	4.3	0	0	0	0	0	0	0	0	0.48	0.29	0.2	0.21	1.65	1.19
DIM_00032	10666.8	12146.3	39945.6	117.46	119.03	9717.03	1.18	0.35	0	0.07	0	0.14	0.27	0.2	3.77	0.75	5.41	2.44	7	0.3	0	0	0	0	0	0	0	0	0	0	0	0	0	0	0	0	0	0	0	0	0	0	0	0	0	0.68	0.52	2.37	1.58
DIM_00033	11.51	0	1.79	3.87	0.75	7.62	0	0	0	0	0.12	0	0	0	11.74	1.36	1.18	1.33	0	13.01	0	0	0	0	0	0	0	0	0	0	0	0	0	0	0	0	0	0	0	0	0	0	0	0	0	0.02	0.02	0.1	0.13
DIM_00034	299.55	5.56	1.45	33.25	130.95	76.55	0	0	1.64	0.89	0	0.9	0.58	3.33	1.22	2.8	16.64	1.73	776.13	2.11	0	0	0	0	0	0	0	0	0	0	0	0	0	0	0	0	0	0	0	0	0	0	0	2.86	1.75	0.05	0.03	13.72	8.76
DIM_00035	44.96	3.77	2.26	6.98	20.49	8.09	8.93	8.48	6.22	9.65	15.22	3.62	5.79	6.32	8.42	14.37	8.35	7.74	48.37	3.58	0	0	10.67	0	3.95	2.54	1.7	0	0	18.2	6.9	0	7.74	0	3.86	0	0	9.4	0.64	0	0	1.63	2.18	1.94	1.19	0.11	0.08	11.82	7.72
DIM_00036	3.52	0.68	0.66	4.2	0.56	1.63	0.31	1.13	2.24	1.6	0.67	38.79	3.2	56.48	2.79	2.67	6.12	0.78	23.27	16	0	3.42	3.42	3.87	2.53	4.07	2.18	0	0.94	33.02	14.37	0	2.48	3.21	2.89	0	4.8	9.03	0.2	0	0	1.7	3.14	1.18	1.54	0.21	0.26	47.91	35.72
DIM_00037	0.85	2.2	3.35	1.36	2.89	2.43	0	0	0	0.91	0	5.47	1.79	5.42	0	0.26	1.69	0	17.6	3.84	0	33.55	0	0	0	5.34	0	0	0	38.25	0	0	0	0	10.82	0	0	0	0	0	0	2.58	10.32	1.44	0.88	0.45	0.28	12.11	7.82
DIM_00038	0.65	0	0.87	0.53	0	0.59	4.72	5.53	20.03	48.4	145.4	94.48	57.16	90.86	13.94	28.48	55.88	19.19	34.63	9.58	0	13.61	40.86	5.15	40.33	33.56	34.81	0	0	7.74	17.62	0	3.29	36.57	48.75	0	9.57	0	0	0	0	8.35	45.96	5.56	3.6	0.33	0.24	7.51	4.98
DIM_00039	0.21	0	0.24	1.36	0.11	0.06	22.65	28.63	24.89	246.31	425.05	212.52	4.8	7.04	4.33	9.87	15.49	9.15	5.68	23.13	0	20.81	0	15.73	46.26	26.5	26.62	0	0	0	0	0	0	27.96	58.68	0	0	0	0	0	0	6.39	38.36	13.77	8.43	0.13	0.12	0.86	0.57
DIM_00040	17.55	8.41	16.88	18.75	9.74	13.69	232.16	169.67	34.51	34.97	35.22	39.7	62.64	62.23	8.91	33.63	49.78	24.12	135.7	11.16	0	0	0	0	22.66	40.55	52.15	0	0	34.81	0	0	19.75	21.91	50.07	0	28.69	0	0	0	0	12.51	38.61	6.9	4.23	0.18	0.15	7.11	4.9
DIM_00041	0.26	0	0.44	0.55	6.37	0.81	27.69	37.16	45.38	12.16	14.02	48	77.88	82.81	17.08	105.36	96.51	45.4	69.14	10.99	0	0	0	0	18.09	9.71	3.9	0	0	0	0	0	5.91	13.12	12.78	0	0	0	0	0	0	1.87	11.25	2.74	1.68	0.23	0.14	2.68	1.81
DIM_00042	54.32	11.14	35.43	59.89	132.65	30.4	1131.27	1512.97	1206.95	462.84	489.47	5114.29	7092.5	6987.68	101.93	120.76	212.91	62.25	1524.67	736.98	0	86.92	173.79	21.9	107.37	216.81	444.83	0	32.05	198.1	37.53	0	70.26	381.51	434.4	0	0	51.14	13.88	0	0	120.09	326.53	77.89	48.49	3.65	2.28	17.82	11.38
DIM_00043	11.33	1.18	11.69	24.5	40.86	9.44	536.44	796.99	560.53	233.99	306.62	3977.57	5762.56	5442.21	63.47	95.74	152.42	38.55	1395.92	672.56	0	17.05	102.32	12.89	202.15	146.53	234.45	0	18.85	116.48	99.37	0	24.78	375.67	417.51	0	96	120.31	8.17	0	19.97	77.16	324.7	62.9	39	4.12	2.62	21.4	13.82
DIM_00044	0	0	1.7	0	5.92	0.7	343.51	753.64	530.69	179.24	384.79	5692.24	7019.19	7686.02	75.14	98.38	152.65	45.61	1542.87	508.52	0	70.38	86.74	0	0	110.65	69.45	0	0	321.82	0	0	0	303.36	245.35	0	0	0	8.45	0	0	43.36	275.98	42.2	25.86	4.6	3.59	19.51	14.96
DIM_00045	3.02	0.94	4.56	5.1	0.07	9.06	4.44	9.76	2.74	15.56	8.36	7.82	10.81	9.48	3.78	3.27	6.98	0.57	19.85	9.26	0	0	10.54	3.98	3.9	14.24	10.1	0	5.82	11.98	10.23	0	5.1	24.05	16.95	0	0	0	0.63	0	0	9.28	17.78	1.2	0.74	0.19	0.14	4.82	3.29
DIM_00046	0	0	0	0.56	0	2.74	4.15	2.25	27.56	0.95	213.3	509.05	2137.18	1561.22	9.3	2.21	5.09	6.37	4020.49	1.78	0	0	0	0	0	0	0	0	0	0	0	0	0	0	0	0	0	0	0	0	0	0	0	8.95	8.15	0	0	0.09	0.06
DIM_00047	0	0	0	0.28	0	0	0	0	71.82	21.85	18.11	14.64	9.15	0	8.68	1.66	17.8	4.95	2110.15	6.27	0	0	0	0	0	0	0	0	0	0	0	0	0	0	0	0	0	0	0	0	0	0	0	8.97	4.05	0	0	0	0
DIM_00048	5.22	0.68	4.35	9.62	11.9	4.66	137.41	191.08	151.7	381.46	167.05	78.65	157.28	136.83	189.54	157.68	193.27	100.98	122.7	423.74	0	26.31	78.96	39.78	155.96	64.89	206.12	0	21.81	14.97	25.55	0	70.1	162.59	169.5	0	18.51	69.6	0	0	38.51	44.39	126.58	5.9	3.61	0.31	0.24	20.11	12.86
DIM_00049	2.56	0	1.59	0.44	0.53	0.37	1.6	4.88	0.47	0.18	0.4	10.07	1.31	21.21	1.82	0.12	1.98	0.58	28.69	3.61	0	0	0	0	2.31	10.43	4.99	0	0	7.1	8.08	0	0	13.42	14.32	0	0	5.5	1.49	0	3.66	2.87	17.25	2.86	2.28	0.32	0.27	5.04	4.38
DIM_00050	0	0	0.44	0	0	0	4.4	0	43.12	10.12	20.69	2.97	17.73	9.04	0	0	5.36	0	4603.84	2.27	0	0	0	0	0	0	0	0	0	0	0	0	0	0	13.89	0	0	0	0	0	0	0	0	9.39	5.75	0	0	0.1	0.07
DIM_00051	1.13	0	0.4	0	0	0	0	0	0	0	0	0	0	0	0	0	0	0	0.37	0	0	0	0	0	0	0	0	0	0	0	0	0	0	0	0	0	0	0	0	0	0	0	0	0	0	0	0	0.1	0.06
DIM_00052	0.07	0.26	0.29	0	0	0	0.23	0	0.83	0.52	11.76	0.58	0	0	0.05	0	0	0.17	30.17	0	0	0	0	0	0	0	0	0	0	0	0	0	0	0	0.69	0	0	0	0	0	0	0	0	1.55	0.95	0	0	0.14	0.09
DIM_00053	1.11	0.24	0.57	2.06	6.29	0.67	0.45	1.58	4.2	1.23	3.96	62.61	18.92	84.76	3.27	1.02	4.29	3.15	20.84	4.54	0	0	11.8	0	17.47	11.26	18.85	0	0	6.71	0	0	0	17.42	26.1	0	0	0	1.41	0	0	3.16	12.67	0.81	0.66	0.07	0.05	1.07	0.79
DIM_00054	2.66	0.05	2.09	4.66	6.52	2.6	9.53	22.71	0.49	7.79	7.17	9.4	0.88	15.57	0.56	0.61	1.58	0.15	54.33	26.16	0	44.37	113.03	15.25	59.77	51.33	25.79	0	15.6	142.25	62.67	0	13.67	122.46	59.74	0	45.4	56.89	7.72	0	9.45	17.31	61.9	6.45	4.18	0.16	0.11	29.28	18.71
DIM_00055	6.61	1.65	4.93	7.58	11.21	1.9	5.89	10.63	6.08	37.27	84.48	127.98	5.71	18.86	1.02	0.64	2.06	0.07	74.27	21.5	0	68.46	158.03	23.89	32.71	43.75	41.98	0	8.73	163.21	92.6	0	5.34	93.21	85.23	0	174.79	46.42	9.09	0	2.57	20.13	74.86	30.78	19.15	0.33	0.25	31.46	20.21
DIM_00056	2.32	1.7	2.08	1.41	0	0	9.46	30.78	6.27	3.12	1.74	5.05	7.42	3.77	0	0.73	0.58	0	0.26	0.51	0	0	0	0	0	0	0	0	0	0	0	0	0	0	0	0	0	0	0	0	0	0	0	1.69	1.04	0.06	0.04	0.38	0.43
DIM_00057	2.69	1.11	0.3	0.39	14.3	0.4	0.73	0	3.57	0.64	0.43	12.23	20.24	24.47	0.43	1.47	7.54	1.23	21.89	1.62	0	0	0	0	0	20.77	15.65	0	0	0	10.56	0	0	17.53	18.4	0	0	0	0	0	0	2.5	10.02	0.73	0.44	0.1	0.13	7.36	6.09
DIM_00058	0	0	0.84	9.99	14.97	20.98	0	0	11.52	0	0	0	0	0	0	0	0	0	23.31	0	0	0	0	53.35	0	0	0	0	0	0	0	0	0	0	11.87	0	0	0	0	0	0	0	0	0	0	0	0	0	1.16
DIM_00059	5.45	2.26	5.95	10.67	12.44	2.74	46.98	64.89	10.1	52.29	7.76	91.57	5.38	147.91	6.72	5.67	14.02	1.01	365.14	237.86	0	260.98	460.9	229.24	904.12	858.98	846.59	0	131.45	838.22	400.02	0	408.7	1495.02	1295.12	0	539.87	500.63	44.54	0	175.24	378.59	977.69	10.18	6.45	0.59	0.4	214.23	137.01
DIM_00060	0	1.55	1.6	1.74	10.61	0	7.65	6.32	13.78	18.11	150.16	58.72	77.65	51.01	5.53	1.19	24.55	19.57	4.15	2.87	0	29.73	59.45	0	42.72	0	106.07	0	27.96	0	0	0	0	27.65	55.99	0	29.67	0	0	0	0	11.15	54.95	2.18	1.3	0.32	0.22	1.26	0.58
DIM_00061	0.72	0.08	0.32	0.45	0.56	0.5	1.78	2.67	0.71	2.76	1.57	13.12	6.96	20.58	1.1	0.88	1.89	0.07	28.85	8.78	0	14.85	44.58	5.61	13.75	21.85	5.93	0	0	42.23	33.64	0	3.59	46.87	34.36	0	36.55	58.89	1.78	0	4.35	5.69	25.06	2.21	1.35	0.16	0.12	13.38	9.13
DIM_00062	0.32	0.95	0	0	0	0	0	0	0	0	0	0	0	0.51	0	0	0	0	133.99	0	0	0	0	0	0	0	0	0	0	0	0	0	0	0	0	0	0	0	0	0	0	0	0	0	0	0	0	0.22	0.14
DIM_00063	0	0	0	0	0.46	0	0	0	1.35	0	0	0	0	0	0	0	0	0	418.29	1.18	0	0	0	0	0	0	0	0	0	0	0	0	0	0	0	0	0	0	0	0	0	0	0	11.18	6.95	0	0	0.11	0.07
DIM_00064	0	0	0	0	0	0	0	0	3.11	6.37	58.87	0	0	0	0	2.32	0	0	337.49	1.67	0	0	0	0	0	0	0	0	0	0	0	0	0	0	0	0	0	0	0	0	0	0	0	2.57	4.69	0.03	0.02	0.52	0.25
DIM_00065	2.11	6.85	1.61	5.43	4.74	8.15	12.67	17.59	28.89	1.08	0	3.47	3.08	2.58	124.54	10.42	79.32	60.36	14.43	2.56	0	0	77.47	0	83.94	45.93	11.74	0	22.82	0	26.28	0	96.08	35.98	17.25	0	0	68.13	7.59	0	7.56	8.89	7.92	0	0.35	0	0.02	0.11	0.39
DIM_00066	0.06	0	0.26	0.17	0.06	0.1	0	0	0	0	0.16	0	0	0	0	0	0	0	7.91	0.49	0	0	0	0	9.75	4.19	0	0	0	14.97	0	0	0	3.53	2.12	0	0	0	0	0	0	2.02	0	0	0	0.14	0.13	2.57	1.89
DIM_00067	1.5	0	0.58	1.47	0	4.36	6.66	18.7	53.02	104.29	242.71	45.58	50.05	37.38	146.43	136.17	154.74	84.64	40.1	47.3	0	62.19	0	0	23.05	103.98	49.73	0	17.2	35.44	20.14	0	15.08	100.27	102.78	0	0	0	7.45	0	0	14.32	76.47	6.71	4.11	0.28	0.17	9.67	6.22
DIM_00068	9.44	2.25	1.72	7.4	4.81	0.69	33.27	49.16	22.15	81.91	232.51	161.34	24.24	35.71	13.03	30.51	48.87	19.3	58.24	41.44	0	0	0	10.39	61.09	69.97	74.69	0	22.78	62.56	35.59	0	33.28	70.14	92.95	0	19.34	24.23	0	0	8.04	32.67	80.17	5.54	3.39	0.4	0.27	3.61	2.48
DIM_00069	0.55	0.17	0.5	1.57	3.7	0.02	3.87	7.72	0.53	3.54	1.89	8.55	0.33	13.48	0.28	0.36	0.47	0.11	21.11	38.86	0	1.74	3.47	1.31	10.29	13.25	10.54	0	0.96	13.82	13.48	0	5.04	28.45	22.77	0	9.77	24.48	1.45	0	2.03	6.39	21.13	3.03	1.9	0.1	0.08	12.47	8.01
DIM_00070	10.01	21.58	20.98	22.46	27.91	18.03	25.81	45.22	31.14	52.91	27.39	17.4	28.12	24.72	27.34	58.02	44.95	23.63	265.73	61.82	0	21.97	65.95	24.92	138.37	45.45	59.71	0	48.57	62.52	56.9	0	58.53	100.35	84.03	0	46.38	0	2.63	0	6.43	25.27	84.33	3.96	2.42	0.22	0.18	4	2.64
DIM_00071	0.37	0	0.22	0.26	1.25	0	3.94	7.04	2.45	13.79	22.05	6.67	6.5	12.53	4.22	6.88	11.1	3.21	19.38	17.63	0	0	0	10.21	45.32	38.66	12.62	0	4.85	46.09	8.74	0	13.07	73.53	49.26	0	12.27	11.9	0.81	0	7.9	11.96	34.51	4.08	2.7	0.17	0.11	4.98	3.84
DIM_00072	1.17	0.41	1.28	0.67	0.59	4.28	16.2	13.27	15.47	2.41	2.63	12.66	12.7	15.59	16.98	17.85	22.64	21.35	12.41	40.13	0	0	0	21.85	152.34	71.34	118.62	0	15.25	149.07	22.67	0	87.93	133.61	94.2	0	46.81	0	0	0	0	41.58	59.81	0	0	0	0.03	0	0.56
DIM_00073	101.7	72.58	64.91	44.4	99.58	96.83	241.52	219.32	163.12	561.72	294.91	95.85	131.63	113.72	92.24	189.3	194.78	112.83	162.63	154.77	0	12.08	48.34	73.06	277.45	219.12	459.62	0	33.38	274.98	70.39	0	117.02	314.81	303.48	0	101.99	170.42	4.34	0	7.07	75.03	254.7	7.06	4.32	2.29	1.44	22.03	14.09
DIM_00074	7.46	3.23	4.17	3.29	4.49	6.51	24.05	24.79	4.09	21.94	4.24	9.56	9.34	16.25	1.46	2.18	3.85	0.7	30.51	27.03	0	5.66	67.88	8.55	67.04	42.7	60.58	0	12.5	57.91	32.93	0	23.27	63.01	60.27	0	19.89	0	2.71	0	3.31	18.41	46.56	2.46	1.59	0.14	0.11	2.82	2.04
DIM_00075	0	3.41	0	6.97	28.18	0.71	297.16	370.58	21.28	35.23	136.77	97.58	0	0	0	0	0.29	0	2.23	0.33	0	0	0	0	0	0	0	0	0	0	0	0	0	0	2.12	0	0	0	3.15	0	0	0	2.69	8.02	7.02	0	0	0.1	0.07
DIM_00076	2.42	10.46	0.1	35.17	20.65	0.03	85.36	119.82	21.31	44.38	230.52	128.26	0.37	0.1	0.49	0.01	0.18	0.64	3.97	2.84	0	0	0	0	0	0.48	0.97	0	0	0	1.96	0	0	0	0.49	0	0	0	0	0	0	0.46	0	22.34	15.32	0	0	0.18	0.12
DIM_00077	14.21	2.05	12.73	60.56	12.92	3.81	963.79	973.82	510.31	1079.78	936.97	3027.15	583.4	849.71	148.87	250.6	487.82	93.69	880.85	1717.58	0	71.71	71.74	81.33	185.97	285.27	286.62	0	66.06	340.09	177.99	0	156.3	394.98	447.52	0	168.18	147.55	17.17	0	41.98	116.4	319.3	74.82	46.17	2.58	1.85	92.55	59.23
DIM_00078	11.03	20.25	6.17	4.75	27.43	9.87	23.15	33.08	5.02	17.94	9.51	13.21	17.49	23.26	5.79	10.04	16.65	3.29	25.28	5.8	0	4.85	38.79	10.99	17.95	10.79	18.59	0	5.35	27.56	15.68	0	2.35	14.32	18.72	0	6.82	0	0.58	0	0	2.6	11.9	1.77	1.22	0.33	0.24	7.48	5.56
DIM_00079	23.69	22.05	8.35	38.93	41.49	21.3	381.94	380.64	595.14	1480.56	1194.84	622.38	399.01	273.81	655.33	584.46	584.72	592.31	183.45	336.93	0	0	154.1	38.84	95.19	122.68	156.1	0	0	29.27	49.91	0	49.82	144.96	128.35	0	36.17	0	12.31	0	0	31.54	123.67	11.21	6.87	1.67	1.07	30.92	19.81
DIM_00080	2.33	0	0.25	1.16	4.21	2.06	13.66	16.62	11.92	74.41	95.2	18.69	42.92	31.84	39.03	58.31	46.2	29.21	30.6	22.25	0	21.2	0	16.03	47.13	60.74	47.46	0	0	72.43	27.46	0	41.1	79.75	40.99	0	89.53	0	2.54	0	0	14.64	65.13	3.74	2.29	0.32	0.2	4.61	2.97
DIM_00081	17.35	0.8	4.78	8.94	3.39	6.02	3.13	6.7	2.76	5.01	5.43	31.82	1.92	51.53	1.7	2.2	4.45	0.58	70.08	27.34	0	7.47	37.35	0	22.12	32.96	42.79	0	10.31	55.2	14.5	0	11.78	64.17	70.89	0	10.5	0	1.79	0	0	14.3	68.5	4.3	2.64	0.25	0.17	71.14	45.52
DIM_00082	3.81	0	2.8	0.84	0	1.79	18.75	31.9	32.53	54.78	62.37	38.67	65.88	56.62	20.97	23.61	36.36	19	33.93	14.65	0	0	117.67	88.95	101.72	134.2	168.67	0	21.68	89.32	25.4	0	40.3	221.29	152.47	0	0	34.6	4.7	0	68.89	54.54	169.49	4.33	3.19	0.33	0.21	6	3.91
DIM_00083	0	0	0.52	0.23	0	0	0	0	0	0	0	0	0	1.86	0.2	0	0	0	0.94	2.48	0	0	0	0	0	0	0	0	0	0	0	0	0	0	0	0	0	0	0	0	0	0	0	0	0	0.07	0.05	0.69	0.45
DIM_00084	0.07	0	0	0.55	0	0	0	0	0.26	0	1.33	6.9	7.74	11.55	0	0.76	1.7	0.43	1.7	27.51	0	0	0	0	0	0	0	0	0	16.8	0	0	0	0	0	0	0	0	0	0	0	0	0	0	0	0	0	0.68	0.47
DIM_00085	1.25	0	0.86	4.52	0	4.68	0	1.37	0.66	4.77	14.3	55.61	29.42	19.99	1.56	0	6.34	1.25	23.64	1.36	0	0	0	0	0	0	30.49	0	10.54	0	0	0	0	7.09	3.71	0	13.42	0	0	0	11.17	15.36	11.32	0	0	0.41	0.16	7.01	4.62
DIM_00086	2.01	2.54	2.2	1.41	0.08	1.53	0	0	0.28	4.86	12.94	29.09	29.43	88.96	4.99	8.82	20.56	1.28	22.61	6.69	0	0	0	0	0	13.52	0	0	0	0	0	0	0	56.97	14.27	0	0	0	0	0	0	0	46.03	3.92	2.4	0.81	0.71	4.3	3.54
DIM_00087	0.39	8.91	0.5	1.3	0.08	1.83	2.62	1.54	6.57	2.5	28.37	11.7	6.22	4.53	5.74	0.93	6.83	3.26	2.99	2.23	0	0	0	0	0	0	0	0	0	0	0	0	7.79	0	0	0	0	0	0	0	9.42	0	0	0	0	0	0	0.13	0.08
DIM_00088	1.84	0	0.55	0.94	0.84	0.03	1.4	2.3	0	0.1	0	0	0	0	0.32	0	1.04	0.08	9.76	0	0	0	46.05	0	0	0	0	0	0	0	0	0	0	9.27	3.41	0	0	0	0	0	0	0	2.15	3.34	2.05	0.12	0.12	13.08	10.07
DIM_00089	0	0	0	0	0	0	0	0	0	0	0	0.1	0	0	0	0	0	0	0	0	0	0	0	0	0	0	0	0	0	0	0	0	0	0	0	0	0	0	0	0	0	0	0	0	0	0	0	0	0
DIM_00090	150.26	218.92	20.63	930.14	158.33	40.65	6.08	7.19	5.45	1.54	2.08	13.78	2.76	0	24.98	3.58	2.72	32.09	33.81	52.76	0	0	0	0	0	17.34	38.72	0	0	0	0	0	0	0	24.42	0	0	0	0	0	0	4.27	11.56	564.03	388.94	33.37	21.02	78.42	23.53
DIM_00091	0	0	0	0	0	0	0	0	0	0	0	0.1	0	0	0	0	0	0	0	0	0	0	0	0	0	0	0	0	0	0	0	0	0	0	0	0	0	0	0	0	0	0	0	0	0	0	0	0	0
DIM_00092	0	0	0	0	0	0	0	0	0	0	0	0	0	0	0	1.15	0	0	0	0	0	0	0	0	0	0	0	0	0	0	0	0	0	0	0	0	0	0	0	0	0	0	0	0	0	0	0	0.33	0.21
DIM_00093	2.95	1.85	0.53	1.59	1.21	0.78	0	0	0	0	0	0	0	0	0	0	0	0	0	0	0	0	0	0	0	0	0	0	0	0	0	0	0	0	0	0	0	0	0	0	0	0	0	27.43	0	0.03	0.02	82.92	33.67
DIM_00094	49.35	78.47	25.51	65.78	89.07	31.7	1.28	4.18	3.78	5.03	0	0	1.15	1.32	1.7	3.26	0.78	0.66	80.4	140.59	0	89.38	145.55	212.54	0	305.33	141.55	0	265.37	185.27	162.8	0	88.07	35.78	79.84	0	156.79	579.45	12.99	0	0	15.63	152.52	7770.25	14758	9704.15	16365	2591.81	6084.18
DIM_00095	0	0	0	0	0	0	9.27	6.79	5.76	1.89	2.72	11.99	4.56	2.04	33.56	7.15	7.8	45.93	0	0	0	0	0	0	0	0	0	0	0	0	0	0	0	0	0	0	0	0	0	0	0	0	0	0	0	0	0	0	0
DIM_00096	0	0	0	0	0	0	0	0	0	0	0	0	0	0	0	0	0	0	0	0	0	0	0	0	0	0	0	0	0	0	0	0	0	0	0	0	0	0	0	0	0	0	0	0	0	75.45	0	0	0
DIM_00097	0	0	0	0	0	0	0	0	0	0	0	0	0	0	0	0	0	0	0	0	0	0	0	0	0	0	0	0	0	0	0	0	0	0	0	0	0	0	0	0	0	0	0	0	0	7.88	0	164.02	0
DIM_00098	0	0	0	0	0	0	0	0	0	0	0	0.1	0	0	0	0	0	0	0	0	0	0	0	0	0	0	0	0	0	0	0	0	0	0	0	0	0	0	0	0	0	0	0	0	0	0	0	0	0
DIM_00099	2.95	1.85	0.53	1.59	1.21	0.78	0	0	0	0	0	0	0	0	0	0	0	0	0	0	0	0	0	0	0	0	0	0	0	0	0	0	0	0	0	0	0	0	0	0	0	0	0	27.43	0	0.03	0.02	82.92	33.67
DIM_00100	49.35	78.47	25.51	65.78	89.07	31.7	1.28	4.18	3.78	5.03	0	0	1.15	1.32	1.7	3.26	0.78	0.66	80.4	140.59	0	89.38	145.55	212.54	0	305.33	141.55	0	265.37	185.27	162.8	0	88.07	35.78	79.84	0	156.79	579.45	12.99	0	0	15.63	152.52	7770.25	14758	9704.15	16365	2591.81	6084.18
DIM_00101	0	0	0	0	0	0	9.27	6.79	5.76	1.89	2.72	11.99	4.56	2.04	33.56	7.15	7.8	45.93	0	0	0	0	0	0	0	0	0	0	0	0	0	0	0	0	0	0	0	0	0	0	0	0	0	0	0	0	0	0	0
DIM_00102	0	0	0	0	0	0	0	0	0	0	0	0	0	0	0	0	0	0	0	0	0	0	0	0	0	0	0	0	0	0	0	0	0	0	0	0	0	0	0	0	0	0	0	0	0	75.45	0	0	0
DIM_00103	0.57	0	0	0.38	0	0	0	0	0	0	0	0	0	2.05	0	0	0	0	0	0	0	0	0	0	0	18.43	2.07	0	0	0	0	0	10.79	0	0	0	0	0	0	0	0	0	17.21	3.46	2.12	0	0	45.48	28.98
DIM_00104	0	0	0	0	0	0	0	0	0	0	0	0	0	0	0	0	0	0	0	0	0	0	0	0	0	0	0	0	0	0	0	0	0	0	0	0	0	0	0	0	0	0	0	0	0	7.88	0	164.02	0
DIM_00105	2.14	0.58	0.4	4.61	2.41	0.5	148.89	180.11	124.37	34.6	34.38	392.07	44.92	19.18	326.01	39.47	34.17	194.63	11.16	23.27	2653.38	2118.21	1437.37	2161.38	777.14	727.5	187.34	2369.95	1845.89	851.79	1619.31	2347.93	1657.24	202.68	120.03	2327.03	1597.27	1611.28	0	0	0	0	3.81	0	499.77	0	258.91	0	8.44
DIM_00106	0	0	0	0	0	0	0	0	0	0	0	0	0	0	0	0	0	0	0	0	0	0	0	0	0	0	0	0	0	0	0	0	0	0	0	0	0	0	0	0	0	0	0	0	0	0	0	0	0
DIM_00107	0	0	0	0	0	0	0	0	0	0	0	0	0	0	0	0	0	0	0	0	0	0	0	0	0	0	0	0	0	0	0	0	0	0	0	0	0	0	0	0	0	0	0	0	0	0	0	0	0
DIM_00108	0	0	0	0	0	0	9.27	6.79	5.76	1.89	2.72	11.99	4.56	2.04	33.56	7.15	7.8	45.93	0	0	0	0	0	0	0	0	0	0	0	0	0	0	0	0	0	0	0	0	0	0	0	0	0	0	0	0	0	0	0
DIM_00109	0	0	0	0	0	0	0	0	0	0	0	0	0	0	0	0	0	0	0	0	0	0	0	0	0	0	0	0	0	0	0	0	0	0	0	0	0	0	0	0	0	0	0	0	0	75.45	0	0	0
DIM_00110	0	0	0	0	0	0	0	0	0	0	0	0	0	0	0	0	0	0	0	0	0	0	0	0	0	0	0	0	0	0	0	0	0	0	0	0	0	0	0	0	0	0	0	0	0	149.55	0	299.36	0
DIM_00111	2.14	0.58	0.4	4.61	2.41	0.5	148.89	180.11	124.37	34.6	34.38	392.07	44.92	19.18	326.01	39.47	34.17	194.63	11.16	23.27	2653.38	2118.21	1437.37	2161.38	777.14	727.5	187.34	2369.95	1845.89	851.79	1619.31	2347.93	1657.24	202.68	120.03	2327.03	1597.27	1611.28	0	0	0	0	3.81	0	499.77	0	258.91	0	8.44
DIM_00112	0	0	0	0	0	0	0	0	0	0	0	0	0	0	0	0	0	0	0	0	0	0	0	0	0	0	0	0	0	0	0	0	0	0	0	0	0	0	0	0	0	0	0	0	0	0	0	0	0
DIM_00113	0	0	0	0	0	0	0	0	0	0	0	0	0	0	0	0	0	0	0	0	0	0	0	0	0	0	0	0	0	0	0	0	0	0	0	0	0	0	0	0	0	0	0	0	0	0	0	0	0
DIM_00114	1.49	0.44	0.43	0.35	0.21	0.33	0	0	0	0	0	0	0	0.13	0	0	0	0	0.21	0.16	0	0	0	0	0	0	0	0	0	0	0	0	0	0	0	0	0	0	0	0	0	0	0	0.36	0.24	0	0	0	0
DIM_00115	0	0	0	0	0	0	0	0	0	0	0	0	0	0	0	1.09	3.1	0	3.63	0.8	0	0	0	0	0	0	0	0	0	0	0	0	0	0	0	0	0	0	0	0	0	0	0	0	0	0	0	0.55	0.35
DIM_00116	0	0	0	0	0	0	14.18	9.05	8.87	3.82	1.77	5.93	2.87	0.89	27.2	4.52	4.85	60.69	0	0	0	0	0	0	0	0	0	0	0	0	0	0	0	0	0	0	0	0	0	0	0	0	0	0	0	0	0	0	0
DIM_00117	0	0	0	0	0	0	0	0	0	0	0	0	0	0	0	0	0	0	0	0	0	0	0	0	0	0	0	0	0	0	0	0	0	0	0	0	0	0	0	0	0	0	0	0	0	75.45	0	0	0
DIM_00118	0	0	0	0	0	0	0	0	0	0	0	0	0	0	0	0	0	0	0	0	0	0	0	0	0	0	0	0	0	0	0	0	0	0	0	0	0	0	0	0	0	0	0	0	0	7.88	0	164.02	0
DIM_00119	2.14	0.58	0.4	4.61	2.41	0.5	148.89	180.11	124.37	34.6	34.38	392.07	44.92	19.18	326.01	39.47	34.17	194.63	11.16	23.27	2653.38	2118.21	1437.37	2161.38	777.14	727.5	187.34	2369.95	1845.89	851.79	1619.31	2347.93	1657.24	202.68	120.03	2327.03	1597.27	1611.28	0	0	0	0	3.81	0	499.77	0	258.91	0	8.44
DIM_00120	0	0	0	0	0	0	0	0	0	0	0	0	0	0	0	0	0	0	0	0	0	0	0	0	0	0	0	0	0	0	0	0	0	0	0	0	0	0	0	0	0	0	0	0	0	0	0	0	0
DIM_00121	0	0	0	0	0	0	0	0	0	0	0	0	0	0	0	0	0	0	0	0	0	0	0	0	0	0	0	0	0	0	0	0	0	0	0	0	0	0	0	0	0	0	0	0	0	0	0	0	0
DIM_00122	0	0	0	0	0	0	9.27	6.79	5.76	1.89	2.72	11.99	4.56	2.04	33.56	7.15	7.8	45.93	0	0	0	0	0	0	0	0	0	0	0	0	0	0	0	0	0	0	0	0	0	0	0	0	0	0	0	0	0	0	0
DIM_00123	0	0	0	0	0	0	0	0	0	0	0	0	0	0	0	0	0	0	0	0	0	0	0	0	0	0	0	0	0	0	0	0	0	0	0	0	0	0	0	0	0	0	0	0	0	75.45	0	0	0
DIM_00124	0	0	0	0	0	0	0	0	0	0	0	0	0	0	0	0	0	0	0	0	0	0	0	0	0	0	0	0	0	0	0	0	0	0	0	0	0	0	0	0	0	0	0	0	0	149.55	0	299.36	0
DIM_00125	0.08	0	0.05	0.1	0	0.07	0	0	0	0	0	0	0	0	0	0	0	0	0	0	0	0	0	0	0	0	0	0	0	0	0	0	0	0	0.31	0	0	0	0	0	0	0	0.13	35.02	19.82	0.19	0.12	21.47	0
DIM_00126	11.58	22.65	10.12	5.02	0.59	6.77	0.43	3.38	34.54	6.16	6.68	106.02	150.62	139.32	9.62	20.86	23.84	7.85	70.32	10.18	0	0	0	0	0	0	2.16	0	0	0	4.38	0	3.28	0	3.27	0	0	0	0	0	0	0.52	4.85	1.23	0.94	0.23	0.16	6.09	3.94
DIM_00127	0	0	0	0	0	0	0	0	0	0	0	0	0	0	0	0	0	0	0	0	0	0	0	0	0	0	0	0	0	0	0	0	0	0	0	0	0	0	0	0	0	0	0	0	0	0	0	0	0
DIM_00128	0	0	0	0	0	0	9.27	6.79	5.76	1.89	2.72	11.99	4.56	2.04	33.56	7.15	7.8	45.93	0	0	0	0	0	0	0	0	0	0	0	0	0	0	0	0	0	0	0	0	0	0	0	0	0	0	0	0	0	0	0
DIM_00129	0	0	0	0	0	0	0	0	0	0	0	0	0	0	0	0	0	0	0	0	0	0	0	0	0	0	0	0	0	0	0	0	0	0	0	0	0	0	0	0	0	0	0	0	0	75.45	0	0	0
DIM_00130	0	0	0	0	0	0	0	0	0	0	0	0	0	0	0	0	0	0	0	0	0	0	0	0	0	0	0	0	0	0	0	0	0	0	0	0	0	0	0	0	0	0	0	0	0	149.55	0	299.36	0
DIM_00131	0.08	0	0.05	0.1	0	0.07	0	0	0	0	0	0	0	0	0	0	0	0	0	0	0	0	0	0	0	0	0	0	0	0	0	0	0	0	0.31	0	0	0	0	0	0	0	0.13	35.02	19.82	0.19	0.12	21.47	0
DIM_00132	0	0	0	0	0	0	0	0	0	0	0	0	0	0	0	0	0	0	0	0	0	0	0	0	0	0	0	0	0	0	0	0	0	0	0	0	0	0	0	0	0	0	0	0	0	0	0	0	0
DIM_00133	0	0	0	0	0	0	9.27	6.79	5.76	1.89	2.72	11.99	4.56	2.04	33.56	7.15	7.8	45.93	0	0	0	0	0	0	0	0	0	0	0	0	0	0	0	0	0	0	0	0	0	0	0	0	0	0	0	0	0	0	0
DIM_00134	0	0	0	0	0	0	0	0	0	0	0	0	0	0	0	0	0	0	0	0	0	0	0	0	0	0	0	0	0	0	0	0	0	0	0	0	0	0	0	0	0	0	0	0	0	75.45	0	0	0
DIM_00135	0	0	0	0	0	0	0	0	0	0	0	0	0	0	0	0	0	0	0	0	0	0	0	0	0	0	0	0	0	0	0	0	0	0	0	0	0	0	0	0	0	0	0	0	0	7.88	0	164.02	0
DIM_00136	0	0.01	0	0	0	0	0	0	0	0	0	0	0	0	0	0	0	0	0	0	0	0	0	0	0	0	0	0	0	0	0	0	0	0	0	0	0	0	0	0	0	0	0	0	0	0	0	0	0
DIM_00137	33.33	45.61	3.95	143.82	106.12	17.54	481.19	899.7	4571.18	635.56	1571.02	1153.24	2589.52	1985.1	4392.29	2834.22	2042.74	2091.46	184.9	136.87	0	0	0	0	0	0	0	0	0	0	30.89	0	0	0	3.85	0	0	0	0	0	0	0	0	15.93	9.76	0.28	0.17	2.04	1.3
DIM_00138	185.27	225.93	527.69	282.4	221.3	412.73	0	0	0	0	1.63	6.63	0	0	4.32	0	0	2.55	0	0	0	0	0	0	0	0	0	0	0	0	0	0	0	0	0	0	0	0	0	0	0	0	0	1282.16	1195.73	0	0.31	86.43	204.44
DIM_00139	0	0	0	0	0	0	9.27	6.79	5.76	1.89	2.72	11.99	4.56	2.04	33.56	7.15	7.8	45.93	0	0	0	0	0	0	0	0	0	0	0	0	0	0	0	0	0	0	0	0	0	0	0	0	0	0	0	0	0	0	0
DIM_00140	0	0	0	0	0	0	0	0	0	0	0	0	0	0	0	0	0	0	0	0	0	0	0	0	0	0	0	0	0	0	0	0	0	0	0	0	0	0	0	0	0	0	0	0	0	75.45	0	0	0
DIM_00141	0	0	0	0	0	0	0	0	0	0	0	0	0	0	0	0	0	0	0	0	0	0	0	0	0	0	0	0	0	0	0	0	0	0	0	0	0	0	0	0	0	0	0	0	0	149.55	0	299.36	0
DIM_00142	0.08	0	0.05	0.1	0	0.07	0	0	0	0	0	0	0	0	0	0	0	0	0	0	0	0	0	0	0	0	0	0	0	0	0	0	0	0	0.31	0	0	0	0	0	0	0	0.13	35.02	19.82	0.19	0.12	21.47	0
DIM_00143	0	0	0	0	0	0	0	0	0	0	0	0	0	0	0	0	0	0	0	0	0	0	0	0	0	0	0	0	0	0	0	0	0	0	0	0	0	0	0	0	0	0	0	0	0	0	0	0	0
DIM_00144	0	0	0	0	0	0	9.27	6.79	5.76	1.89	2.72	11.99	4.56	2.04	33.56	7.15	7.8	45.93	0	0	0	0	0	0	0	0	0	0	0	0	0	0	0	0	0	0	0	0	0	0	0	0	0	0	0	0	0	0	0
DIM_00145	0	0	0	0	0	0	0	0	0	0	0	0	0	0	0	0	0	0	0	0	0	0	0	0	0	0	0	0	0	0	0	0	0	0	0	0	0	0	0	0	0	0	0	0	0	75.45	0	0	0
DIM_00146	0	0	0	0	0	0	0	0	0	0	0	0	0	0	0	0	0	0	0	0	0	0	0	0	0	0	0	0	0	0	0	0	0	0	0	0	0	0	0	0	0	0	0	0	0	7.88	0	164.02	0
DIM_00147	0	0.01	0	0	0	0	0	0	0	0	0	0	0	0	0	0	0	0	0	0	0	0	0	0	0	0	0	0	0	0	0	0	0	0	0	0	0	0	0	0	0	0	0	0	0	0	0	0	0
DIM_00148	1.77	0	0.42	0	0	0	0	0	0	0	0	0	0	0	0	0.88	0	0	51.15	0	0	48.04	104.32	0	0	0	0	0	0	0	36.53	0	0	27.02	0	0	0	0	0	0	0	1.12	0	0	0	0.19	0.1	0.42	0.27
DIM_00149	17.92	27.17	11.43	36.28	64.98	16.1	3.81	2.5	0.67	0.84	2.86	8.82	1.77	0	13.48	1.43	2.97	12.88	9.29	22.53	0	0	54.64	0.17	35.82	77.33	0	0	0	0	13.33	0	40.46	0	7.42	0	94.13	138.32	0	0.1	0	0	0	2050.9	3258.25	5011.44	4390.05	1548.33	1679.01
DIM_00150	0	0	0	0	0	0	0	1.03	0.37	0.14	0	0	0.09	0	1.35	1.88	0.32	10.86	0	0	0	0	0	0	0	0	0	0	0	0	0	0	0	0	0	0	0	0	0	0	0	0	0	0	0	0	0	0	0
DIM_00151	0	0	0	0	0	0	0	0	0	0	0	0	0	0	0	0	0	0	0	0	0	0	0	0	0	0	0	0	0	0	0	0	0	0	0	0	0	0	0	0	0	0	0	0	0	149.55	0	299.36	0
DIM_00152	0.08	0	0.05	0.1	0	0.07	0	0	0	0	0	0	0	0	0	0	0	0	0	0	0	0	0	0	0	0	0	0	0	0	0	0	0	0	0.31	0	0	0	0	0	0	0	0.13	35.02	19.82	0.19	0.12	21.47	0
DIM_00153	0	0	0	0	0	0	0	0	0	0	0	0	0	0	0	0	0	0	0	0	0	0	0	0	0	0	0	0	0	0	0	0	0	0	0	0	0	0	0	0	0	0	0	0	0	0	0	0	0
DIM_00154	0	0	0	0	0	0	9.27	6.79	5.76	1.89	2.72	11.99	4.56	2.04	33.56	7.15	7.8	45.93	0	0	0	0	0	0	0	0	0	0	0	0	0	0	0	0	0	0	0	0	0	0	0	0	0	0	0	0	0	0	0
DIM_00155	0	0	0	0	0	0	0	0	0	0	0	0	0	0	0	0	0	0	0	0	0	0	0	0	0	0	0	0	0	0	0	0	0	0	0	0	0	0	0	0	0	0	0	0	0	75.45	0	0	0
DIM_00156	0	0	0	0	0	0	0	0	0	0	0	0	0	0	0	0	0	0	0	0	0	0	0	0	0	0	0	0	0	0	0	0	0	0	0	0	0	0	0	0	0	0	0	0	0	7.88	0	164.02	0
DIM_00157	0	0.01	0	0	0	0	0	0	0	0	0	0	0	0	0	0	0	0	0	0	0	0	0	0	0	0	0	0	0	0	0	0	0	0	0	0	0	0	0	0	0	0	0	0	0	0	0	0	0
DIM_00158	672.88	502.05	692.05	907.51	579.8	569.63	4.63	6.69	2.26	1.64	1.11	16.03	1.05	0.47	12.3	0.89	1.94	39.7	0	0	0	0	0	0	0	0	0	0	0	0	0	0	0	0	0	0	0	0	0	0	0	0	0	402.46	326.39	0	0.26	18.57	10.01
DIM_00159	6.2	0.04	4.27	0.18	0.07	1.17	0.19	1.57	4.18	5.74	3.36	6.94	4.49	11.9	1.49	3.2	7.3	0.37	222.2	1.48	0	8.4	8.41	0	0	4.98	8.76	0	4.32	22.26	5.07	0	0	7.59	25.82	0	16.51	6.9	0.47	0	0	3.22	18.82	6.44	3.94	0.13	0.1	10.67	6.81
DIM_00160	0	0	0	0	0	0	0	0	0	0	0	0	0	0	0	0	0.61	0.22	0	0	0	0	0	0	0	0	0	0	0	0	0	0	0	0	0	0	0	0	0	0	0	0	0	0	0	0	0	0	0
DIM_00161	2.14	0.58	0.4	4.61	2.41	0.5	148.89	180.11	124.37	34.6	34.38	392.07	44.92	19.18	326.01	39.47	34.17	194.63	11.16	23.27	2653.38	2118.21	1437.37	2161.38	777.14	727.5	187.34	2369.95	1845.89	851.79	1619.31	2347.93	1657.24	202.68	120.03	2327.03	1597.27	1611.28	0	0	0	0	3.81	0	499.77	0	258.91	0	8.44
DIM_00162	0	0	0	0	0	0	0	0	0	0	0	0	0	0	0	0	0	0	0	0	0	0	0	0	0	0	0	0	0	0	0	0	0	0	0	0	0	0	0	0	0	0	0	0	0	0	0	0	431.03
DIM_00163	229.47	250.38	389.79	383.45	287.37	307.07	33.08	38.58	23.57	6.77	5.34	52.11	10.27	5.02	77	12.46	5.55	133.9	17.84	6.24	0	21.84	28.76	16.09	0	6.85	0	0	10.69	0	0	0	0	2.87	8.6	0	0	0	0	0	8.3	2.13	4.16	1170.01	175.91	661.23	104.65	627.32	154
DIM_00164	0	0	0	0	0	0	0	0	0	0	0	0	0	0	0	0	0	0	1.14	1.58	0	0	0	7.38	0	4.4	0	0	0	0	0	0	0	0	1.7	0	21.78	0	0	0	0	0	0	219.14	250.28	91.88	186.98	79.92	98.2
DIM_00165	0	0	0	0	0	0	0	0	0	0	0	0	0	0	0	0	0.61	0.22	0	0	0	0	0	0	0	0	0	0	0	0	0	0	0	0	0	0	0	0	0	0	0	0	0	0	0	0	0	0	0
DIM_00166	0	0	0	0	0	0	0	0	0	0	0	0	0	0	0	0	0	0	0	0	0	0	0	0	0	0	0	0	0	0	0	0	0	0	0	0	0	0	0	0	0	0	0	0	0	0	0	0	0
DIM_00167	2.12	0	0	11.59	2.04	0	0	0	0	0	0	0	0	0	0	0	0	0	0	0	0	0	0	0	0	0	0	0	0	0	0	0	0	0	0	0	0	0	20.95	4.05	0	0	0	1259.39	579.72	34.06	2.77	760.25	262.9
DIM_00168	0	0	0	0	0	0	0	0	0	0	0	0	0	0	0	0	0.02	0	0	0	0	0	0	0	0	0	0	0	0	0	0	0	0	0	0	0	0	0	0	0	0	0	0	0	0	0	0	0	0
DIM_00169	0	0	0	0	0	0	0	0	0	0	0	0	0	0	0	0	0	0	0	0	0	0	0	0	0	0	0	0	0	0	0	0	0	0	0	0	0	0	0	0	0	0	0	0	0	0	0	0	0
DIM_00170	0.04	0.38	2.57	0	2.43	0.17	0.35	0.57	1.16	1.62	28.86	8.6	1.18	2	7.7	14.53	6.8	17.4	3.83	4.03	0	0	17.74	0	0	0	0	0	0	30.26	0	0	0	0	0.71	0	0	0	0	0	0	0.68	1.81	2	1.23	0.03	0.02	0.53	0.5
DIM_00171	2.12	0	0	11.59	2.04	0	0	0	0	0	0	0	0	0	0	0	0	0	0	0	0	0	0	0	0	0	0	0	0	0	0	0	0	0	0	0	0	0	20.95	4.05	0	0	0	1259.39	579.72	34.06	2.77	760.25	262.9
DIM_00172	0	0	0	0	0	0	0	0	0	0	0	0	0	0	0	0	0.02	0	0	0	0	0	0	0	0	0	0	0	0	0	0	0	0	0	0	0	0	0	0	0	0	0	0	0	0	0	0	0	0
DIM_00173	0	0	0	0	0	0	0	0	0	0	0	0	0	0	0	0	0	0	0	0	0	0	0	0	0	0	0	0	0	0	0	0	0	0	0	0	0	0	0	0	0	0	0	0	0	0	0	0	0
DIM_00174	2.12	0	0	11.59	2.04	0	0	0	0	0	0	0	0	0	0	0	0	0	0	0	0	0	0	0	0	0	0	0	0	0	0	0	0	0	0	0	0	0	20.95	4.05	0	0	0	1259.39	579.72	34.06	2.77	760.25	262.9
DIM_00175	0	0	0	0	0	0	9.27	6.79	5.76	1.89	2.72	11.99	4.56	2.04	33.56	7.15	7.8	45.93	0	0	0	0	0	0	0	0	0	0	0	0	0	0	0	0	0	0	0	0	0	0	0	0	0	0	0	0	0	0	0
DIM_00176	0	0	0	0	0	0	0	0	0	0	0	0	0	0	0	0	0	0	0	0	0	0	0	0	0	0	0	0	0	0	0	0	0	0	0	0	0	0	0	0	0	0	0	0	0	75.45	0	0	0
DIM_00177	0	0	0	0	0	0	0	0	0	0	0	0	0	0	0	0	0	0	0	0	0	0	0	0	0	0	0	0	0	0	0	0	0	0	0	0	0	0	0	0	0	0	0	0	0	0	0	0	0
DIM_00178	0	0	0	0	0	0	0	0	0	0	0	0	0	0	10.29	3.48	7.02	2.92	0	0	0	0	0	34.58	25.24	16.96	0	0	0	0	0	0	0	0	5.52	0	0	0	0	0	0	3.92	6.35	0.96	0.59	0	0	0.26	0.17
DIM_00179	0	0	0	0	0	0	0	0	0	0	0	0	0	0	0	0	0	0	0	0	0	0	0	0	0	0	0	0	0	0	0	0	0	0	0	0	18.51	0	1.49	0	0	0	0	0	0	0	0	0	0.02
DIM_00180	0	0	0	0	0	0	0	0	0	0	0	0	0	0	0	0	0	0	0	0.56	0	0	0	0	0	0	0	0	0	0	0	0	0	0	0	0	0	0	0	0	0	0	0	0	0	0	0.06	0	0.06
DIM_00181	0.84	0.18	0.66	1.66	0	0.02	0.17	0.19	3.85	3.52	28.61	35.67	0.53	1.83	0.84	0.78	1.25	0.41	17.16	2.29	0	0	0	0	3.4	0	0	0	2.53	0	0	0	2.22	0	1.48	0	0	0	0	0	0	0	0.47	1.26	1.03	0.07	0.05	1.4	1.01
DIM_00182	0	0	0	0	0	0	0	0	0	0	0	0	0	0	10.29	3.48	7.02	2.92	0	0	0	0	0	0	0	0	0	0	0	0	0	0	0	0	0	0	0	0	0	0	0	0	0	0	0	0	0	0.26	0.17
DIM_00183	2.62	0	0.23	0	0	0	0	0	0	0	0	0.36	0	0	0.18	0	0.5	0	1.14	0	0	0	142.16	19.73	239.82	242.39	199.59	0	13.95	110.46	27.8	0	40.44	342.41	236.13	0	1.55	25.22	0.05	0	20.48	85.51	185.57	0	0	0	0	0	0.21
DIM_00184	0	0	0	0	0	0	0	0	0	0	0	0	0	0	0	0	0	0	0.68	0	0	0	0	38.76	0	0	0	0	0	0	0	0	0	0	4.14	0	0	0	0	0	0	0	0	0	0	0	0.05	0	0.42
DIM_00185	1.32	0	0	0	0	0	0	0	0.38	0	0	0	0	0	92.26	31.6	56.46	13.39	0.91	0	0	0	0	0	25.64	8.55	29.28	0	0	0	0	0	0	12.3	11.09	0	0	0	0	0	13.4	8.38	19.46	0.96	0.59	0	0	0	0
DIM_00186	1.32	0	0	0	0	0	0	0	0.38	0	0	0	0	0	92.26	31.6	56.46	13.39	0.91	0	0	0	0	0	25.64	8.55	29.28	0	0	0	0	0	0	12.3	11.09	0	0	0	0	0	13.4	8.38	19.46	0.96	0.59	0	0	0	0
DIM_00187	0	0	0	0	0	0	0	0	0	0	0	0	0	0	0	0	0	0	0	0	0	0	0	19.87	21.72	0	0	0	0	0	0	0	0	0	0	0	0.38	0	0.11	0	0	0	14.75	0	0	0	0	0.31	0.38
DIM_00188	0	0	0	0	0	0	0	0	0	0	0	0	0	0	0	0	0	0	0	15.44	0	0	0	0	0	0	0	0	0	0	0	0	0	0	0	0	0	0	0	0	0	0	0	0	0.46	0	0	0	0
DIM_00189	25.01	23.16	8.49	32.88	36.96	10.33	0	0	0	0	0	0	0	0	0	0	0	0.42	12.3	24.81	0	0	0	0	0	0	0	0	0	0	0	0	0	0	3.29	0	0	0	6.96	16.33	7.08	9.03	1.54	581.99	804.14	257.55	323.51	522.25	303.07
DIM_00190	0	0	0	0	0	0	0	0	0	0	0	0	0	0	0	0	0.02	0	0	0	0	0	0	0	0	0	0	0	0	0	0	0	0	0	0	0	0	0	0	0	0	0	0	0	0	0	0	0	0
DIM_00191	1.33	1.34	0	0	0	1.82	1.71	0	1.01	0	0	0	0	0	0.76	0	0	0	0	0	0	0	0	0	0	0	0	0	0	0	0	0	0	0	0	0	0	0	0	0	0	0	0	0	0	0	0	0	0
DIM_00192	6.33	0.26	3.08	0.05	0	0	0	0.92	0	0.15	0.5	0	0	0	0	0.08	0	0.12	17.79	0.32	0	0	0	0	0	0	0	0	0	0	0	0	0	2.31	0	0	0	0	0	0	0	0	0.88	1.94	1.43	0.04	0.03	0.47	0.3
DIM_00193	0	0	0.09	0	0	0.04	0	0.1	0.2	0	0	0.92	0	0	0.61	0.02	0.03	2.79	0	0	0	0	0	0	0	0	0	0	0	0	0	0	0	0	0	0	0	0	0	0	0	0	0	0	0	0	0	0	0
DIM_00194	0	0	0	0	0	0	0	0	0	0	0	0	0	0	0	0	0.61	0.22	0	0	0	0	0	0	0	0	0	0	0	0	0	0	0	0	0	0	0	0	0	0	0	0	0	0	0	0	0	0	0
DIM_00195	1.63	0	0	2.87	0.85	1.15	0	0	1.89	0	0	0	0	0	1.42	0	0	1.65	0.45	2.63	16979.5	12520.4	9846.2	17384.5	4491.96	4081.11	1673.45	11476.1	5771.73	3712.33	10864	14278.8	8662.46	914.59	584.09	10958.9	8667.72	8723.72	17235.8	18649.9	21770.9	13026.8	3451.98	12.43	1859.55	0	3636.3	0.38	119.02
DIM_00196	516.97	547.66	979.67	848.18	701.13	742.58	87.75	95.62	62.51	17.76	14.96	148.84	32.09	15.33	143.03	17.77	16.92	163.36	5.66	4.69	0	0	0	9.26	10.29	32.96	15.45	0	14.66	32.95	31.47	0	7.47	7.88	19.97	0	12.3	15.43	2.56	0	0	2.74	24.16	0	642.9	0	254.96	0	806.78
DIM_00197	0	0	0	0	0	0	0	0	0	0	0	0	0	0	0	0	0	0	9.5	0	0	0	0	0	0	0	0	0	0	0	0	0	0	0	0	0	0	0	0	0	0	0	0	19287.3	1850.69	0	0	23902.8	15758
DIM_00198	0	0	0	0	0	0	14.18	9.05	8.87	3.82	1.77	5.93	2.87	0.89	27.2	4.52	4.85	60.69	0	0	0	0	0	0	0	0	0	0	0	0	0	0	0	0	0	0	0	0	0	0	0	0	0	0	0	0	0	0	0
DIM_00199	0	0	0	0	0	0	0	0	0	0	0	0	0	0	0	0	0	0	0	0	0	0	0	0	0	0	0	0	0	0	0	0	0	0	0	0	0	0	0	0	0	0	0	0	0	75.45	0	0	0
DIM_00200	0	0	0	0	0	0	0	0	0	0	0	0	0	0	0	0	0	0	0	0	0	0	0	0	0	0	0	0	0	0	0	0	0	0	0	0	0	0	0	0	0	0	0	0	0	7.88	0	164.02	0
DIM_00201	0	0.01	0	0	0	0	0	0	0	0	0	0	0	0	0	0	0	0	0	0	0	0	0	0	0	0	0	0	0	0	0	0	0	0	0	0	0	0	0	0	0	0	0	0	0	0	0	0	0
DIM_00202	516.97	547.66	979.67	848.18	701.13	742.58	87.75	95.62	62.51	17.76	14.96	148.84	32.09	15.33	143.03	17.77	16.92	163.36	5.66	4.69	0	0	0	9.26	10.29	32.96	15.45	0	14.66	32.95	31.47	0	7.47	7.88	19.97	0	12.3	15.43	2.56	0	0	2.74	24.16	0	642.9	0	254.96	0	806.78
DIM_00203	0.55	0	2.83	0	0	0.13	0	0	0	0	0	0	0	0	0	0	0	0	0.28	0	0	0	0	0	0	0	0	0	0	0	0	0	0	0	0	0	0	0	0	0	0	0	0	0.96	0.59	0	0	0.09	0.29
DIM_00204	1006.79	793.95	1223.52	1264.83	826.05	885.11	0	3.85	0.73	0	3.28	7.69	0	1.2	8.07	0.47	0.73	24.92	271.09	96.4	290.82	536.49	330.53	344.55	220.48	732.02	296.4	0	5996.49	60.3	368.26	0	136.94	172.57	453.78	0	66.55	597.8	118.87	0	63.35	94.98	604.22	6428.95	14510.6	536.65	2019.72	228.41	737.57
DIM_00205	516.97	547.66	979.67	848.18	701.13	742.58	87.75	95.62	62.51	17.76	14.96	148.84	32.09	15.33	143.03	17.77	16.92	163.36	5.66	4.69	0	0	0	9.26	10.29	32.96	15.45	0	14.66	32.95	31.47	0	7.47	7.88	19.97	0	12.3	15.43	2.56	0	0	2.74	24.16	0	642.9	0	254.96	0	806.78
DIM_00206	0	0	0	0	0	0	0	0	0	0	0	0	0	0	0	0	0	0	0	0	0	0	0	0	0	0	0	0	0	0	0	0	0	0	0	0	0	0	0	0	0	0	0	0	0	0	0	0	0
DIM_00207	1588.54	4200.01	1646.8	929.56	1168.84	1301.18	26.11	0	0	0	0	0	0	0	154.62	33.13	33.13	1679.93	0	0	0	0	0	0	0	0	0	0	0	0	0	0	0	0	0	0	0	0	0	0	0	0	0	0	0	5460.32	0	123.8	0
DIM_00208	0	0	0	0	0	0	0	0	0	0	0	0	0	0	0	0	0	0	0	0	0	0	0	0	0	0	0	0	0	0	0	0	0	0	0	0	0	0	0	0	0	0	0	0	0	75.45	0	0	0
DIM_00209	0	0	0	0	0	0	14.18	9.05	8.87	3.82	1.77	5.93	2.87	0.89	27.2	4.52	4.85	60.69	0	0	0	0	0	0	0	0	0	0	0	0	0	0	0	0	0	0	0	0	0	0	0	0	0	0	0	0	0	0	0
DIM_00210	0.56	3.38	0	1.48	0.8	0.85	0	0	0	0.96	0	0	0	0	0	0	0	0	12.05	25.19	0	162.09	0	0	0	0	0	0	0	0	0	0	0	47.37	32.74	0	0	0	0	0	0	0	0	0	0	0	0	0	0.11
DIM_00211	0.46	0	0.04	0.62	0.69	0.2	0	0.1	0	0	0	0	0	0	0	0	0.03	0	0	0	0	0	0	0	0	0	0	0	0	0	11.51	0	0	0	0	0	0	0	0	0.73	0	0	0	0	0	0	0	0	0
DIM_00212	1588.54	4200.01	1646.8	929.56	1168.84	1301.18	26.11	0	0	0	0	0	0	0	154.62	33.13	33.13	1679.93	0	0	0	0	0	0	0	0	0	0	0	0	0	0	0	0	0	0	0	0	0	0	0	0	0	0	0	5460.32	0	123.8	0
DIM_00213	0	0	0	0	0	0	0	0	0	0	0	0	0	0	0	0	0	0	0	0	0	0	0	0	0	0	0	0	0	0	0	0	0	0	0	0	0	0	0	0	0	0	0	0	0	75.45	0	0	0
DIM_00214	1.67	0.04	3.22	1.1	1.15	5.41	0.18	0.74	4.92	8.31	71.37	17.79	1	3.89	0.86	1.61	2.24	1.26	15.42	3.74	0	14.21	14.22	0	21.05	5.65	4.54	0	0	0	9.2	0	0	9.54	4.57	0	9.99	0	0	0	0	1.09	5.09	1.29	0.79	0.37	0.26	6.28	4.13
DIM_00215	0	0	0	0	0	0	14.18	9.05	8.87	3.82	1.77	5.93	2.87	0.89	27.2	4.52	4.85	60.69	0	0	0	0	0	0	0	0	0	0	0	0	0	0	0	0	0	0	0	0	0	0	0	0	0	0	0	0	0	0	0
DIM_00216	0.56	3.38	0	1.48	0.8	0.85	0	0	0	0.96	0	0	0	0	0	0	0	0	12.05	25.19	0	162.09	0	0	0	0	0	0	0	0	0	0	0	47.37	32.74	0	0	0	0	0	0	0	0	0	0	0	0	0	0.11
DIM_00217	10078.8	11744.4	7164.3	16267.4	12588.8	8593.66	9.7	16.01	12.65	6.95	0	40.86	4.61	2.24	55.61	4.97	12.13	359.23	3.24	1.48	797.93	2223.09	1676.63	2026.21	524.52	822.21	156.59	1599.31	2527.51	373.53	987.03	1203.57	1004.99	384.55	249.72	665.58	1605.15	2451.44	0	62.01	181.4	19.47	151.17	3297.88	2029.4	1364.92	517.86	127.43	121.26
DIM_00218	0	0	0	0	0	0	0	0	0	0	0	0	0	0	0	0	0	0	0	0	0	0	0	0	0	0	0	0	0	0	0	0	0	0	0	0	0	0	0	0	0	0	0	0	0	75.45	0	0	0
DIM_00219	0	0	0	0	0	0	14.18	9.05	8.87	3.82	1.77	5.93	2.87	0.89	27.2	4.52	4.85	60.69	0	0	0	0	0	0	0	0	0	0	0	0	0	0	0	0	0	0	0	0	0	0	0	0	0	0	0	0	0	0	0
DIM_00220	0.08	0	0.05	0.1	0	0.07	0	0	0	0	0	0	0	0	0	0	0	0	0	0	0	0	0	0	0	0	0	0	0	0	0	0	0	0	0.31	0	0	0	0	0	0	0	0.13	35.02	19.82	0.19	0.12	21.47	0
DIM_00221	1588.54	4200.01	1646.8	929.56	1168.84	1301.18	26.11	0	0	0	0	0	0	0	154.62	33.13	33.13	1679.93	0	0	0	0	0	0	0	0	0	0	0	0	0	0	0	0	0	0	0	0	0	0	0	0	0	0	0	5460.32	0	123.8	0
DIM_00222	0	0	0	0	0	0	0	0	0	0	0	0	0	0	0	0	0	0	0	0	0	0	0	0	0	0	0	0	0	0	0	0	0	0	0	0	0	0	0	0	0	0	0	0	0	75.45	0	0	0
DIM_00223	0	0	0	0	0	0	14.18	9.05	8.87	3.82	1.77	5.93	2.87	0.89	27.2	4.52	4.85	60.69	0	0	0	0	0	0	0	0	0	0	0	0	0	0	0	0	0	0	0	0	0	0	0	0	0	0	0	0	0	0	0
DIM_00224	0.8	1.49	1.58	1.29	0.45	0.98	0	1.87	0	0	0	0	0	0	0	0	0	0	0.52	27.29	0	97.26	0	0	0	0	0	0	106.33	0	144.35	0	0	0	0	0	0	0	0	0	0	6.68	0	0	0	0	0	0	0
DIM_00225	73.22	18.23	150.29	204.22	32.45	111.71	304.43	238.15	477.83	451.13	1549.56	807.73	314.83	297.87	100.23	155.03	183.74	71.06	687.85	512.42	0	0	213.41	80.76	118.84	161.75	341.93	0	29.59	121.97	69.23	0	103.83	100.52	198.39	0	75.31	0	0	0	0	78.02	142.51	11.03	6.76	0.99	0.62	36.59	23.37
DIM_00226	1.45	0	0.57	0.66	0.48	0.37	4.99	7.16	2.81	15.54	16.92	22.03	15.21	15.38	5.35	9.5	10.35	2.61	24.36	35.05	0	10.51	21.03	7.95	15.57	15.05	13.44	0	0	23.92	13.61	0	15.27	48	32.16	0	29.58	0	6.29	0	6.15	11.28	13.98	6.16	3.77	0.41	0.27	5.75	3.78
DIM_00227	0	0	0.09	0	0	0.04	0	0.1	0.2	0	0	0.92	0	0	0.61	0.02	0.03	2.79	0	0	0	0	0	0	0	0	0	0	0	0	0	0	0	0	0	0	0	0	0	0	0	0	0	0	0	0	0	0	0
DIM_00228	0	0	0	0	0	0	14.18	9.05	8.87	3.82	1.77	5.93	2.87	0.89	27.2	4.52	4.85	60.69	0	0	0	0	0	0	0	0	0	0	0	0	0	0	0	0	0	0	0	0	0	0	0	0	0	0	0	0	0	0	0
DIM_00229	0.08	0	0.05	0.1	0	0.07	0	0	0	0	0	0	0	0	0	0	0	0	0	0	0	0	0	0	0	0	0	0	0	0	0	0	0	0	0.31	0	0	0	0	0	0	0	0.13	35.02	19.82	0.19	0.12	21.47	0
DIM_00230	1588.54	4200.01	1646.8	929.56	1168.84	1301.18	26.11	0	0	0	0	0	0	0	154.62	33.13	33.13	1679.93	0	0	0	0	0	0	0	0	0	0	0	0	0	0	0	0	0	0	0	0	0	0	0	0	0	0	0	5460.32	0	123.8	0
DIM_00231	0	0	0	0	0	0	0	0	0	0	0	0	0	0	0	0	0	0	0	0	0	0	0	0	0	0	0	0	0	0	0	0	0	0	0	0	0	0	0	0	0	0	0	0	0	75.45	0	0	0
DIM_00232	0	0	0	0	0	0	14.18	9.05	8.87	3.82	1.77	5.93	2.87	0.89	27.2	4.52	4.85	60.69	0	0	0	0	0	0	0	0	0	0	0	0	0	0	0	0	0	0	0	0	0	0	0	0	0	0	0	0	0	0	0
DIM_00233	0.8	1.49	1.58	1.29	0.45	0.98	0	1.87	0	0	0	0	0	0	0	0	0	0	0.52	27.29	0	97.26	0	0	0	0	0	0	106.33	0	144.35	0	0	0	0	0	0	0	0	0	0	6.68	0	0	0	0	0	0	0
DIM_00234	0	0	0.09	0	0	0.04	0	0.1	0.2	0	0	0.92	0	0	0.61	0.02	0.03	2.79	0	0	0	0	0	0	0	0	0	0	0	0	0	0	0	0	0	0	0	0	0	0	0	0	0	0	0	0	0	0	0
DIM_00235	8	6.17	3.33	5.34	7.92	11.86	58.11	66.95	156.44	284.15	230.46	142.27	127.39	109.9	229.63	181.64	222.9	149.39	85.34	64.56	0	27.71	55.43	10.47	184.75	154.31	323.35	0	61.25	63.08	35.88	0	46.97	171.21	233.15	0	58.49	48.86	0	0	8.11	53.12	157.4	6.82	4.56	4.23	2.73	14.78	9.72
DIM_00236	1588.54	4200.01	1646.8	929.56	1168.84	1301.18	26.11	0	0	0	0	0	0	0	154.62	33.13	33.13	1679.93	0	0	0	0	0	0	0	0	0	0	0	0	0	0	0	0	0	0	0	0	0	0	0	0	0	0	0	5460.32	0	123.8	0
DIM_00237	0	0	0	0	0	0	0	0	0	0	0	0	0	0	0	0	0	0	0	0	0	0	0	0	0	0	0	0	0	0	0	0	0	0	0	0	0	0	0	0	0	0	0	0	0	75.45	0	0	0
DIM_00238	0	0	0	0	0	0	14.18	9.05	8.87	3.82	1.77	5.93	2.87	0.89	27.2	4.52	4.85	60.69	0	0	0	0	0	0	0	0	0	0	0	0	0	0	0	0	0	0	0	0	0	0	0	0	0	0	0	0	0	0	0
DIM_00239	0.8	1.49	1.58	1.29	0.45	0.98	0	1.87	0	0	0	0	0	0	0	0	0	0	0.52	27.29	0	97.26	0	0	0	0	0	0	106.33	0	144.35	0	0	0	0	0	0	0	0	0	0	6.68	0	0	0	0	0	0	0
DIM_00240	0	0	0.09	0	0	0.04	0	0.1	0.2	0	0	0.92	0	0	0.61	0.02	0.03	2.79	0	0	0	0	0	0	0	0	0	0	0	0	0	0	0	0	0	0	0	0	0	0	0	0	0	0	0	0	0	0	0
DIM_00241	1588.54	4200.01	1646.8	929.56	1168.84	1301.18	26.11	0	0	0	0	0	0	0	154.62	33.13	33.13	1679.93	0	0	0	0	0	0	0	0	0	0	0	0	0	0	0	0	0	0	0	0	0	0	0	0	0	0	0	5460.32	0	123.8	0
DIM_00242	0	0	0	0	0	0	0	0	0	0	0	0	0	0	0	0	0	0	0	0	0	0	0	0	0	0	0	0	0	0	0	0	0	0	0	0	0	0	0	0	0	0	0	0	0	75.45	0	0	0
DIM_00243	5.71	11.15	4.03	2.03	4.2	2.18	45.24	56.37	11.52	20.57	5.18	0	1.64	0.88	13.18	3.57	5.03	2.67	0	2.92	0	0	0	0	0	0	25.13	242.86	0	0	0	0	0	0	10.48	0	0	0	0	0	0	6.62	7.07	0	32.3	0	0.61	0.5	13.39
DIM_00244	0	0	0	0	0	0	0	0	0	0	0	0	0	0	0	0	0	0	0	0	0	0	0	0	0	0	0	0	0	0	0	0	0	0	0	0	0	0	0	0	0	0	0	968.91	803.54	0	2.8	9.14	10.33
DIM_00245	8.31	1.14	2.99	8	14	3.99	36.84	32.45	56.64	163.01	87.95	57.26	49.63	44.29	29.97	58	62.52	23.99	39.61	31.6	0	21.49	42.99	16.24	39.8	80.34	89.31	0	23.75	0	34.78	0	36.42	98.13	89.09	0	30.23	0	1.29	0	12.58	28.83	89.06	3.87	2.37	0.1	0.08	6.74	4.4
DIM_00246	0	0	0	0	0	0	14.18	9.05	8.87	3.82	1.77	5.93	2.87	0.89	27.2	4.52	4.85	60.69	0	0	0	0	0	0	0	0	0	0	0	0	0	0	0	0	0	0	0	0	0	0	0	0	0	0	0	0	0	0	0
DIM_00247	0	0	0	0	0	0	0	0	0	0	0	0	0	0	0	0	0	0	0	0	0	0	0	0	0	0	0	0	0	0	0	0	0	0	0	0	0	0	0	0	0	0	0	0	0	75.45	0	0	0
DIM_00248	0	0	0	0	0	0	0	0	0	0	0	0	0	0	0	0	0	0	0	0	0	0	0	0	0	0	0	0	0	0	0	0	0	0	0	0	0	0	0	0	0	0	0	0	0	7.88	0	164.02	0
DIM_00249	0	0	0.09	0	0	0.04	0	0.1	0.2	0	0	0.92	0	0	0.61	0.02	0.03	2.79	0	0	0	0	0	0	0	0	0	0	0	0	0	0	0	0	0	0	0	0	0	0	0	0	0	0	0	0	0	0	0
DIM_00250	0	0	0	0	0	0	0	0	0	0	0	0	0	0	0	0	0	0	0	0	0	0	0	0	0	0	0	0	0	0	0	0	0	0	0	0	0	0	0	0	0	0	0	0	0	0	0	0	0
DIM_00251	0	0	0	0	0	0	14.18	9.05	8.87	3.82	1.77	5.93	2.87	0.89	27.2	4.52	4.85	60.69	0	0	0	0	0	0	0	0	0	0	0	0	0	0	0	0	0	0	0	0	0	0	0	0	0	0	0	0	0	0	0
DIM_00252	0	0	0	0	0	0	0	0	0	0	0	0	0	0	0	0	0	0	0	0	0	0	0	0	0	0	0	0	0	0	0	0	0	0	0	0	0	0	0	0	0	0	0	0	0	75.45	0	0	0
DIM_00253	0	0	0	0	0	0	0	0	0	0	0	0	0	0	0	0	0	0	0	0	0	0	0	0	0	0	0	0	0	0	0	0	0	0	0	0	0	0	0	0	0	0	0	0	0	7.88	0	164.02	0
DIM_00254	0	0	0.09	0	0	0.04	0	0.1	0.2	0	0	0.92	0	0	0.61	0.02	0.03	2.79	0	0	0	0	0	0	0	0	0	0	0	0	0	0	0	0	0	0	0	0	0	0	0	0	0	0	0	0	0	0	0
DIM_00255	0	0	0	0.15	0	0.03	0	0	0	0	0	0.27	0	0	0	0	0	0	1.87	0	0	0	0	0	0	0	0	0	0	0	0	0	0	0	0	0	0	0	0	0	0	0	0	6562.91	960.62	0	0	483.84	0
DIM_00256	9.83	3.36	3.76	3.6	0.32	1.58	0.17	0.37	0.3	0.37	0.38	19.58	0.36	28.14	1.2	1.15	1.11	0.49	8.15	19.82	0	0	4.72	1.78	6.99	0.75	2.26	0	0	0	1.53	0	0	2.53	5.88	0	0	8.31	0	0	2.76	0.36	7.96	0.65	0.53	0.09	0.07	16.45	11.48
DIM_00257	0	0	0	0	0	0	0	0	0	0	0	0	0	0	0	0	0	0	0	0	0	0	0	0	0	0	0	0	0	0	0	0	0	0	0	0	0	0	0	0	0	0	0	0	0	0	0	0	0
DIM_00258	516.97	547.66	979.67	848.18	701.13	742.58	87.75	95.62	62.51	17.76	14.96	148.84	32.09	15.33	143.03	17.77	16.92	163.36	5.66	4.69	0	0	0	9.26	10.29	32.96	15.45	0	14.66	32.95	31.47	0	7.47	7.88	19.97	0	12.3	15.43	2.56	0	0	2.74	24.16	0	642.9	0	254.96	0	806.78
DIM_00259	16907.6	12710.3	23946.2	19492.5	12560.7	17163.6	0	0	0	0	0	0	0	0	0	0	0	0	43.14	0	0	0	0	0	0	0	0	0	0	0	0	0	0	0	0	0	0	0	0	0	0	0	0	0	155.6	0	0	0	0
DIM_00260	0	3.47	0	2.38	0	0	0	0	0	0	0	0	0	0	0	0	0	0	0	0	0	0	0	0	0	0	0	0	0	123.9	28.31	0	0	0	0	0	0	0	0	0	0	0	0	0	0	0	0	0	0
DIM_00261	0	0	0	0	0	0	14.18	9.05	8.87	3.82	1.77	5.93	2.87	0.89	27.2	4.52	4.85	60.69	0	0	0	0	0	0	0	0	0	0	0	0	0	0	0	0	0	0	0	0	0	0	0	0	0	0	0	0	0	0	0
DIM_00262	0	0	0	0	0	0	0	0	0	0	0	0	0	0	0	0	0	0	0	0	0	0	0	0	0	0	0	0	0	0	0	0	0	0	0	0	0	0	0	0	0	0	0	0	0	75.45	0	0	0
DIM_00263	0	0	0	0	0	0	0	0	0	0	0	0	0	0	0	0	0	0	0	0	0	0	0	0	0	0	0	0	0	0	0	0	0	0	0	0	0	0	0	0	0	0	0	0	0	149.55	0	299.36	0
DIM_00264	2.14	0.58	0.4	4.61	2.41	0.5	148.89	180.11	124.37	34.6	34.38	392.07	44.92	19.18	326.01	39.47	34.17	194.63	11.16	23.27	2653.38	2118.21	1437.37	2161.38	777.14	727.5	187.34	2369.95	1845.89	851.79	1619.31	2347.93	1657.24	202.68	120.03	2327.03	1597.27	1611.28	0	0	0	0	3.81	0	499.77	0	258.91	0	8.44
DIM_00265	0	0	0	0	0	0	0	0	0	0	0	0	0	0	0	0	0	0	0	0	0	0	0	0	0	0	0	0	0	0	0	0	0	0	0	0	0	0	0	0	0	0	0	0	0	0	0	0	0
DIM_00266	8.2	5.12	6.45	7.4	8.53	3.68	0	0	0	0	0	0	0	0	0	0	0	0	0	0	0	0	0	0	0	0	0	0	0	0	0	0	0	0	0	0	0	0	0	0	0	0	0	67.75	67.53	0	0	32.93	28.98
DIM_00267	0.72	0	1.78	0	0	0	0	0	0	0	0	0.32	0.14	0.63	0	0	0	0	170.38	0.96	0	0	0	0	0	0	0	0	0	0	0	0	0	5.24	1.57	0	0	0	0	0	0	0	2	3.55	2.54	0	0	0.13	0.09
DIM_00268	0.62	0	2.9	0	4.46	2.96	0	0	0	0	0	0	0	0	0	2.11	2.75	0	0	0	0	0	0	0	0	0	0	0	78.85	0	0	0	0	0	0	0	0	0	0	0	0	0	0	108.51	75.97	36.31	26.33	94.86	66.74
DIM_00269	0	0	0	0	0	0	0	0	0	0	0	0	0	0	0	0	0	0	0	0	0	0	0	0	0	0	0	0	0	0	0	0	0	0	0	0	0	0	0	0	0	0	0	0	0	75.45	0	0	0
DIM_00270	0	0	0	0	0	0	9.27	6.79	5.76	1.89	2.72	11.99	4.56	2.04	33.56	7.15	7.8	45.93	0	0	0	0	0	0	0	0	0	0	0	0	0	0	0	0	0	0	0	0	0	0	0	0	0	0	0	0	0	0	0
DIM_00271	8.49	14.92	6.91	4.98	13.07	7.48	31.54	27.59	16.15	24.65	0	0	0	0	1.88	3.5	19.72	1.08	3.45	2.97	0	0	0	0	0	0	0	0	0	0	0	0	0	0	0	0	0	0	16.68	0	0	0	0	20.79	5.15	0	0	0	0
DIM_00272	0.4	0.5	0.07	0.64	0.64	0	0	0	0	0	0	0	0	0	0	0	0	0	0	0	0	0	0	0	0	0	0	0	0	0	0	0	0	0	0	0	0	0	0	0	0	0	0	20.32	11.67	0	0	1.23	0.64
DIM_00273	0	0	0	0	0	0	30.52	15.15	14.18	6.34	1.13	1.35	1.92	0.95	68.64	12.42	15.15	205.68	0	0	0	0	0	0	0	0	0	0	0	0	0	0	0	0	0	0	0	0	0	0	0	0	0	3204.97	0	362.22	227.15	50.59	53.02
DIM_00274	0	0	0	0	0	0	0	0	0	0	0	0	0	0	0	0	0	0	0	0	0	0	0	0	0	0	0	0	0	0	0	0	0	0	0	0	0	0	0	0	0	0	0	0	0	75.45	0	0	0
DIM_00275	0	0	0	0	0	0	14.18	9.05	8.87	3.82	1.77	5.93	2.87	0.89	27.2	4.52	4.85	60.69	0	0	0	0	0	0	0	0	0	0	0	0	0	0	0	0	0	0	0	0	0	0	0	0	0	0	0	0	0	0	0
DIM_00276	53.44	16.48	22.72	39.28	22.37	20.93	0	0	0	0	0	0	0	0	0	0	0	0	47.01	4.91	0	0	0	27.69	0	277.03	222.11	0	50.65	0	191.81	0	8.19	114.53	270.62	0	121.23	0	6.43	0	0	0	215.43	37030.3	14778	39755.9	23825.1	503.47	45.55
DIM_00277	8.78	1.92	0.92	4.12	4.35	3.23	0	0	0.79	0	0	0	0	0	0	0	0	7.35	0	0	0	0	0	0	0	0	0	0	0	0	0	0	0	0	0	0	0	0	0	0	0	0	0	177.05	322.64	0	0.21	216.15	123.31
DIM_00278	2.5	0	0.44	0.04	0	0	27.51	27.68	17.15	67.81	101.37	25.77	17.71	21.34	11.97	31.04	31.5	15.72	37.35	29.41	0	0	76.88	9.68	28.47	42.8	65.53	0	14.16	72.89	33.17	0	12.41	75.71	50.54	0	0	45.18	7.67	0	0	15.72	28.84	4.02	2.82	0.24	0.19	2.58	1.89
DIM_00279	2.14	0.58	0.4	4.61	2.41	0.5	148.89	180.11	124.37	34.6	34.38	392.07	44.92	19.18	326.01	39.47	34.17	194.63	11.16	23.27	2653.38	2118.21	1437.37	2161.38	777.14	727.5	187.34	2369.95	1845.89	851.79	1619.31	2347.93	1657.24	202.68	120.03	2327.03	1597.27	1611.28	0	0	0	0	3.81	0	499.77	0	258.91	0	8.44
DIM_00281	4.98	0	0.92	1.21	0	0	0.44	0.24	0.81	0.48	6.11	11.53	16.89	18.34	0.39	0	1.43	0	0.7	0	0	0	0	0	0	0	0	0	0	0	0	0	0	0	0	0	0	0	0	0	0	0	0	0.49	0.3	0.02	0.01	0.09	0.08
DIM_00282	3.28	0	1.96	2.42	0.06	3.72	16.9	18.84	3.81	16.1	12.28	10.74	14.77	17.3	8.52	16.19	21.77	11.35	44.48	28.98	0	42.27	42.3	10.65	88.73	104.23	81.09	0	3.89	72.14	27.37	0	17.05	77.6	118.52	0	39.65	24.84	0	0	0	30.24	97.32	1.28	0.78	0.49	0.3	4.65	3.04
DIM_00283	5.68	0.92	2.58	5.25	16.17	6.08	50.88	60.24	37.7	72.15	90.23	49.81	80.22	74.27	36.84	76.2	132.67	21.52	100.82	182.8	0	98.03	160.49	33.69	349.92	355.87	407.43	0	49.24	344.78	144.24	0	207.13	550.65	518.69	0	137.92	94.28	21.33	0	41.74	175.59	478.78	9.67	5.93	0.4	0.3	25.59	16.36
DIM_00284	8.74	1.99	1.87	1.17	0.32	1.22	0.19	0	0.23	0.12	1.25	3.63	1.73	4.97	0	0.17	0.57	0.19	4.45	22.26	0	0	0	0	0	0	2.32	0	0	0	0	0	0	0	0	0	0	0	0	0	0	0	0.74	0.33	0.2	0.14	0.11	0.45	0.37
DIM_00285	0	0	0	0	0	0	0.1	0	0	0	0.09	0	0.26	0.1	0	0	0	0	0.36	0.1	0	0	0	0	0	0	0	0	0	0	0	0	0	0	0	0	0	0	0	0	0	0	0	0	0	0	0	0	0.02
DIM_00286	0.86	0.04	0.41	0.4	1.54	0	8.38	11.08	1.01	1.39	11.66	2.72	2.02	3.27	1.12	2.64	3.41	1.37	53.34	38.32	0	7.43	59.48	22.47	5.5	23.64	23.76	0	8.21	50.72	14.43	0	10.79	37.93	31.1	0	0	0	0.89	0	0	10.82	17.49	4.72	3.1	0.12	0.09	9.2	6.02
DIM_00287	0	0	0	0	0	0	0	0	0	0	0	0	0	0	0	0	0.46	0	0.23	0	0	0	0	0	0	0	0	0	0	0	0	0	0	0	0	0	0	0	0	0	0	0	0	0	0	0	0	0.07	0.04
DIM_00288	13.55	0	0.96	0.03	0	0.41	0	0	0.35	0.19	0.13	1.28	0.95	2.14	20.16	1.3	5.87	45.08	2.7	0.77	0	0	0	0	38.7	3.32	0	0	0	35.66	0	0	0	14.03	2.52	0	14.7	0	0	0	0	3.2	4.28	0	0	0.93	0.79	2.66	2.44
DIM_00289	0.45	0.63	2.34	1.63	0.65	2.14	15.35	24.08	13.3	32.2	8.64	50.23	69.46	74.44	5.77	6	14.34	0.92	83.89	315.75	0	28.15	61.05	33.7	106.01	104.48	85.49	0	22.03	144.09	47.08	0	40.88	194.74	161.03	0	56.1	49.62	5.33	0	6.87	49.62	127.43	5.27	3.3	0.4	0.3	18.86	12.11
DIM_00290	10.27	81.41	34.57	26.3	37.55	13.25	49.84	101.47	12.33	119.58	34.42	16.81	30.81	23.56	7.22	7.45	10.97	0.67	40.86	43.62	0	34.65	23.12	34.93	42.79	34.91	68.32	0	22.34	98.56	22.43	0	16.78	58.96	67.87	0	48.75	101.82	6.91	0	0	14.61	47.87	3.68	2.42	0.28	0.24	2.88	1.94
DIM_00291	0	0	0	0.15	0	0	1.33	8.24	21.2	197.34	183.93	22.03	0.09	0.1	0.1	0	0	0	3.79	108.36	0	0	0	0	6.23	0	2.69	0	0	9.56	0	0	0	0	2.71	0	0	0	0	0	0	0.64	0	9.13	5.59	0	0	0.22	0.14
DIM_00292	0	0	0	1.41	0	0	4.99	18.24	12.64	63.18	164.15	31.95	0.36	0.54	0.45	0.4	0.26	0.07	4.28	205.1	0	0	0	0	0	0	0	0	0	0	0	0	0	2.82	0.85	0	0	0	0	0	0	0.81	3.23	4.26	2.9	0	0	0.19	0.12
DIM_00293	0	0	0	0	0	0	0	1.41	0	0.57	0.79	0	0	0	0	0	0.53	0.44	0.75	0	0	0	0	0	0	0	0	0	0	0	0	0	0	0	0	0	0	0	0	0	0	0	0	0	0	0	0	0.94	0.6
DIM_00294	1.47	0	0.25	0	0	0	1.22	5.98	2.2	3.23	1.13	0	0	1.23	0	0.48	3.75	0.63	2.68	2.92	0	45.14	90.19	0	0	0	28.89	0	0	51.5	0	0	0	48.53	3.64	0	0	0	0	0	0	3.47	4.63	3.79	2.32	0.13	0.16	3.79	2.42
DIM_00295	0	0	2.37	0	0	0	0	0	0	1.98	0	4.07	0	14.2	0	0	0	0	9.5	4.84	0	0	0	0	0	11.46	0	0	0	0	0	0	0	57.98	5.81	0	0	0	17.26	0	0	0	7.38	0	0	0	0	5.5	4.17
DIM_00296	0	0	0.1	0	0	0	0	2.5	0	0.36	0.99	12.38	0.47	13.19	0.74	1.22	0.23	0.28	34.38	20.15	0	0	0	0	43.32	18.51	18.69	0	0	0	32.25	0	0	66.63	25.94	0	41.15	0	0	0	0	6.73	30.22	3.8	2.33	0.2	0.13	6.17	4.43
DIM_00297	2.87	0.7	1.6	2.08	5.51	2.28	21.23	34.38	11.13	10.53	12.34	13.83	24.6	25.43	13.78	26.55	35.59	17.14	28.17	56.23	0	0	7.26	5.48	29.54	25.37	26.65	0	4.01	28.86	7.04	0	5.26	36.03	37.05	0	5.1	0	0	0	4.24	12.5	31.15	1.66	1.12	0.21	0.15	2.07	1.43
DIM_00298	17.92	1.8	5.43	53	10.32	20.08	16.87	30.96	18.57	8.02	5.28	137.84	73.21	252.02	12.05	19.18	27.96	5.36	167.8	39.53	0	20.21	93.04	32.88	57.8	63.26	76.81	0	12	61.3	12.85	5.66	24.25	104.09	101.2	0	45.9	11.45	3.19	0	0	25.19	88.03	5.02	3.89	0.54	0.51	20.06	19.33
DIM_00299	10.5	2.73	29.11	12.92	5.07	11.19	17.32	21.92	33.1	185.26	95.39	192.33	85.04	125.11	29.55	44.7	81.13	24.89	177.88	90.75	0	59.55	71.49	0	35.3	41.69	53.32	0	6.58	67.78	30.85	0	11.54	96	80.56	0	16.76	42.01	5.7	0	6.97	21.92	88.99	9.1	5.57	0.54	0.36	15.9	10.22
DIM_00300	3.22	0.06	2.89	0.04	0	0.13	1	1.32	0	0.66	0.83	0.32	0.11	0.53	0.31	0.07	0.69	0.13	18.76	0.73	0	0	0	0	0	1.59	0	0	0	0	0	0	0	2.69	0.81	0	0	8.83	0	0	0	1.15	1.03	0.69	0.56	0.25	0.18	0.31	0.21
DIM_00301	18.54	0.32	26.32	11.68	5.98	4.9	49.22	78.84	59.66	289.93	101.55	193.8	65.99	108.26	20.2	39.34	88.51	28.39	226.74	105.47	0	34.23	68.42	25.87	50.74	76.31	109.49	0	18.94	78.04	66.51	0	16.61	82.78	107.64	0	48.21	0	4.1	0	0	26.28	105.23	7.34	4.5	0.25	0.16	16.13	10.34
DIM_00302	2.84	1.44	2.67	7.52	6.43	3.38	26.77	33.81	20.52	71.57	66.29	40.11	12.39	33.68	5.22	10.85	15.19	5.51	64.3	110.18	0	16.09	32.2	24.33	71.53	78.09	102.9	0	31.12	64.09	15.63	0	62.33	114.83	118.53	0	22.64	0	1.93	0	4.71	43.19	110.49	4.01	2.68	0.35	0.26	5.8	4.14
DIM_00303	8.05	6.09	9.22	6.33	10.29	9.83	20.28	27.98	22.47	44.04	213.28	178.43	35.52	79.76	29.1	64.09	74	48.33	65.35	283.48	0	33.87	33.89	6.4	50.18	41.76	46.02	0	18.71	86.71	0	0	12.3	61.42	56.58	0	0	0	0	0	0	10.39	40.72	8.05	4.93	1.09	0.76	12.12	7.89
DIM_00304	8.55	3.13	4.77	4.71	5.91	7.47	10.79	11.97	6.74	28.35	79.39	13.72	9.54	4.97	2.22	2.66	1.82	1.8	3.45	5.29	0	0	0	0	7.76	0	10.05	0	0	0	0	0	0	8.45	5.91	0	0	0	0	0	0	0.8	1.07	5.19	3.76	0.05	0.04	0.06	0.2
DIM_00305	2.08	3.95	0	21.91	0.63	0.02	0.26	0.86	23.78	203.63	623.67	609.87	0.78	0.25	0.18	0	0	0.13	2.6	0.36	0	0	0	0	0	0	0	0	0	0	0	0	0	0	0	0	0	0	0	0	0	0	0	39.08	24.49	0	0	0.1	0.13
DIM_00306	0	0	0	0	0	0	0	0	0.03	0.18	0.24	0.07	0	0	0	0.06	0	0.03	0.2	99.85	0	0	0	0	0	0	1.43	0	0	0	0	0	0	0	0	0	0	0	0	0	0	0	0	0	0	0	0	0.09	0.06
DIM_00307	0.64	0.09	1.3	0.64	4.1	0.3	2.18	4.04	1.16	3.04	1.54	4.69	4.55	11.48	0.92	1.21	2.4	0.41	11.74	6.63	0	0	50.98	0	28.3	16.71	8.14	0	1.76	14.48	14.43	0	1.54	33.35	24.08	0	0	16.83	1.52	0	1.86	5.86	25.08	2.91	1.88	0.24	0.17	3.88	2.51
DIM_00308	0.19	0.23	1.23	1.29	0.13	0.39	21.82	25.86	37.12	15.56	10.26	57.13	98.06	85.57	58.74	74.72	127	42.05	121.71	23.78	0	18.71	74.86	14.14	20.79	7.44	5.98	0	0	63.86	36.33	0	4.53	20.1	24.85	0	26.32	49.48	4.48	0	0	2.87	26.8	0.85	0.52	1.16	0.81	21.21	14.24
DIM_00309	0.22	0.11	0.34	1.34	0	0.03	0.94	1.02	1.21	5.67	13.35	4.25	0.83	3.21	0.37	0.17	0.53	0.12	7.27	4.09	0	0	0	0	0	0	0	0	0	7.36	0	0	0	1.65	0.99	0	0	0	0.77	0	0	0.47	0	3.36	2.06	0.16	0.15	6.77	4.47
DIM_00310	3.64	0.44	6.64	5.92	2.58	4.25	2.63	5.64	1.05	7.28	3.51	15.01	5.17	22.41	0.48	0.84	1.53	0.14	27.9	40.28	0	3.16	18.99	2.39	16.4	12.07	13.14	0	1.75	14.39	8.19	0	1.53	22.94	18.33	0	0	5.57	0	0	0	5.33	13.91	3.62	2.4	0.35	0.24	10.94	7.18
DIM_00311	4.33	0.19	4.51	2.6	0.34	0.14	5.21	6.53	2.9	10.91	8.16	28.79	3.24	49.77	2.89	2.91	6.86	1.15	53.24	35.45	0	0	0	4.96	48.57	40.67	56.59	0	7.24	44.75	25.47	0	15.87	51.08	69.13	0	36.89	23.12	4.71	0	0	18.59	69.76	3.58	2.19	0.23	0.17	9.06	5.81
DIM_00312	42.07	17.68	13.04	49.13	98.68	32.23	83.76	127.36	321.65	250.65	788.47	280.43	400.04	280.43	382.89	835.63	622.87	394.32	83.35	206.17	0	0	25.43	19.22	56.51	66.75	126.01	0	14.05	57.88	24.69	0	18.47	75.14	81.89	0	35.78	44.84	3.04	0	0	31.2	83.28	11.97	7.34	0.69	0.47	18.64	11.91
DIM_00313	4.52	3.6	2.79	0.65	0.04	2.37	5.57	4.79	1.56	0.42	0.36	3.29	1.89	4.71	1.51	2.24	5.05	1.19	41.45	2.52	0	0	0	0	17.33	15.35	8.97	0	0	15.97	6.06	0	6.79	12.57	19.58	0	0	0	0.56	0	0	4.3	21.54	3.2	2.35	0.3	0.21	3.75	2.62
DIM_00314	69.11	45.17	37.54	55.71	196.2	79.55	6041.66	6848.2	3808.27	2642.87	1383.35	2051.6	5383.16	4235.38	2439.2	3540.21	5891.19	2733.49	498.34	915.52	0	0	0	0	0	0	0	0	6.05	0	0	0	0	0	0	0	0	0	0	0	0	0	4.89	14.96	22.47	0.86	1.47	14.7	31.43
DIM_00315	65.51	63.94	28.96	68.42	110.98	64.23	3921.57	4680.22	6343.92	3110.07	2340.62	3449.56	9699.85	6906.65	5840.15	10657.4	7122.2	4668.83	797.24	1486.84	0	0	0	0	0	0	0	0	0	0	0	0	8.06	0	4.64	0	51	0	0	0	0	2.6	2.25	9.96	33.36	0.96	2.36	2.47	39.93
DIM_00316	0.43	0	0	0.16	0.06	0	4.22	9.69	19.37	3.93	0.78	7.72	8.14	13.35	59.8	8.47	22.97	25.02	1.42	74.42	0	0	0	0	0	0	4.02	0	0	0	0	0	0	0	2.02	0	0	0	0	0	0	0	0	0.56	0.35	0	0	0.21	0.13
DIM_00317	0	0	0	0	0	0	0.4	0	1.21	0	0	0.52	0	0.76	0.18	0.43	0.49	0	0.21	111.82	0	0	0	0	0	0	0	0	0	0	0	0	0	0	0	0	0	0	0	0	0	0	0	0	0	0	0	0	0.05
DIM_00318	100.02	51.33	38.98	54.43	977.4	55.94	35321	37091.3	2931.3	3783.21	2650.34	1668.64	4727.35	4050.59	1238.41	1852.55	120.66	2456.35	1965.49	1203.78	0	0	154.65	0	138.02	317.92	202.09	0	6.05	103.64	65.79	0	47.11	156.52	328.13	0	41.42	0	0	0	0	113.91	342.16	0	38.11	1.39	6.27	4.58	40.83
DIM_00319	93.05	76.61	51.05	50.96	706.76	76.62	37936	37547.3	6420.9	6963.86	2663.81	2729.12	7928.54	6307.82	3901.51	5576.97	9927.18	2066.22	1313.79	918.54	0	31	0	0	26.78	152.55	87.06	0	0	40.42	54.39	0	54.17	115.91	183.64	0	0	34.01	3.73	0	11.29	70.39	217.38	0	58.93	0	6.81	6.74	52.59
DIM_00320	0	0	0	0	0	0	1.6	0	0	0	1.54	0	1.6	0	0	0	0	0	0	1.04	0	19.77	47.05	0	60.42	0	0	0	0	0	0	0	0	0	0	0	0	0	8.37	0	0	0	0	73.66	2.52	11.58	0	79.11	3.27
DIM_00321	0	1.99	0	0.46	24.48	0.95	20.44	0	0	0	0	0	0	0	0	0	0	0	2.82	6.4	0	0	0	0	0	0	0	0	0	0	0	0	0	0	0	0	0	0	0	0	0	0	0	0	1.51	0	0.8	0	1.12
DIM_00322	0	0	0.08	0.21	0.45	0	0.08	0.4	0.51	5.42	35.14	8.48	0.28	0.16	0	0.12	0.7	0	0.08	0.16	0	0	0	0	0	0	0	0	0	0	0	0	0	0	1.04	0	0	0	0	0	0	0	0	2.35	1.44	0	0	0.26	0.19
DIM_00323	1.35	6.89	0.9	0.61	5.52	2.74	34.86	41.2	2.97	10.82	8.2	9.09	1.64	2.54	4.11	3.03	2.81	4.19	146.24	5.46	0	65.25	32.64	123.34	1087.94	786.65	1152.89	0	45.09	204.31	21.13	0	656.05	1126.5	1419.08	0	68.88	201.44	1.95	0	95.51	377.89	796.68	2.18	1.33	1.01	0.88	1.39	0.89
DIM_00324	0	0	0	0	0	0	0.83	1.57	0	0	0	0	0	0	0.25	0	1.44	0.21	25.69	1.89	0	0	0	0	0	0	0	0	0	0	0	0	0	0	0.83	0	0	0	0	0	0	0	0	0.46	0.28	0.06	0.04	0.12	0.08
DIM_00325	3.97	0.09	2.14	0.17	7.52	2.1	0.05	1.35	0.58	0.29	0.26	6.21	8.19	20.21	2.51	1.91	3.28	2.06	30.91	8.65	0	0	0	0	8.81	2.52	5.07	0	0	9.02	0	0	3.84	4.26	8.61	0	11.15	0	0	0	0	2.13	4.87	2.35	1.44	0.26	0.22	4.29	2.92
DIM_00326	0.77	0	0.39	1.42	3.54	0	7.18	12.66	10.71	1.44	2.23	10.15	22.23	23.35	14.82	8.44	14.51	13.82	19.72	11.63	0	0	0	0	29.4	9.47	0	0	0	0	0	0	0	5.33	6.39	0	0	0	2.38	0	0	0	6.09	0	0.54	0.15	0.09	1.64	1.34
DIM_00327	4.96	0.07	2.17	3.04	4.04	1.35	13.43	13.07	4.98	32.95	31.99	35.06	9.81	30.26	3.53	6.66	14.57	2.13	43.53	38.39	0	6.1	48.81	9.22	18.07	26.19	21.44	0	13.47	27.75	19.74	0	8.86	36.04	38.77	0	8.58	0	5.11	0	7.14	7.95	30.57	6.1	3.91	0.19	0.16	9.36	6.47
DIM_00328	1.22	0.15	1.16	1.07	2.09	0.33	2.76	4.82	1.55	4.28	1.52	13.64	8.9	20.43	0.85	0.6	2.1	0.05	35.11	15.68	0	5.88	52.98	4.45	21.79	14.5	11.28	0	6.5	70.25	11.42	0	0	22.91	22.72	0	4.14	10.37	1.06	0	0	5.41	19.86	2.69	1.82	0.16	0.12	20.91	13.5
DIM_00329	4.75	0.32	3.65	1.74	2.04	4.16	35.35	47.45	38.07	134.3	113.06	109.27	97.21	119.68	28.48	69.35	87.13	26.68	101.24	69.84	0	18.1	0	13.68	40.22	78.14	150.42	0	36.66	68.7	23.43	0	26.28	102.09	98.07	0	50.92	10.63	4.33	0	3.53	27.74	86.45	6.31	4.37	0.48	0.32	12.51	8.23
DIM_00330	0.24	0	0.09	0	0	0	9.51	10.23	1.73	7.47	18.68	2.69	4.15	6.02	1.29	5.54	3.64	1.7	28.93	14.53	0	0	0	0	51.57	27.69	11.13	0	0	39.62	11.27	0	16.86	14.03	26.09	0	0	0	4.17	0	10.19	9.34	33.85	0	0	0.29	0.22	0.95	0.74
DIM_00331	8.93	0.27	6.45	0.48	0.06	2.63	0	0.09	0.14	0.11	0.36	0.89	0.19	0.11	0.18	0.44	1.02	0.29	38	2.15	0	0	0	0	0	0.74	0	0	0	0	5.99	0	0	0	0.37	0	0	0	0	0	0	0	0	1.06	0.65	0.01	0.01	0.36	0.25
DIM_00332	0.96	0	0.89	0	0	1.22	0	0	0	0	0	0	0	0	0	0.56	0	0	24.6	0.74	0	0	0	0	0	0	0	0	0	0	0	0	0	0	0	0	0	0	0	0	0	0	2.02	1.74	1.07	0	0	0.08	0.05
DIM_00333	121.6	180.85	123.82	121	186.57	215.51	479.26	660.59	150.74	494.38	325.13	107.13	142.17	122.19	585.86	430.03	428.19	345.61	120.4	81.6	0	20.81	0	62.93	77.11	112.62	246.24	0	57.53	189.6	26.95	0	60.52	128.61	174.37	0	87.89	36.72	7.48	0	0	49.49	117.21	5.51	3.37	1.43	0.93	6.65	4.28
DIM_00334	3.55	7.73	2.25	2.34	0	2.26	0	2.59	0	0	0	0	0	0	0	0	0	0	4.22	0.46	0	0	0	0	0	0	0	0	23.2	0	0	0	0	0	9.59	0	0	0	0	0	0	0	0	0	0	0	0.08	0.38	0.15
DIM_00335	5.25	3.18	1.12	0.12	0	2.45	0.41	1.98	1.63	0.81	2.9	0.26	1.89	0.96	2.37	4.64	0.25	1.45	7.21	9.13	0	0	0	0	0	0	0	0	0	0	0	0	0	0	1.14	0	0	0	0	0	0	0	1.45	0.63	0.39	0.04	0.04	0.24	0.28
DIM_00336	0.35	0	0.15	0	0	0	0	0	0	0	0	0	0	0	1.78	0	0.69	13.41	0.12	1006.87	0	0	0	0	0	0	0	0	0	0	0	0	0	0	0	0	0	0	0	0	0	0	0	0	0	0	0	0.04	0.02
DIM_00337	296.87	321.37	170.04	4600.11	14778.5	12463.1	0	1.01	4.93	11.54	33.51	18.98	0	0	5.61	4.21	4.6	1.91	70.93	6.43	0	0	0	0	0	0	0	0	0	0	0	0	15.36	0	0	0	0	0	0	0	0	0	0	0	0	8.08	6.35	170.74	121.98
DIM_00338	1.39	1.77	0.72	2.99	0.04	0.08	0	0	0.26	0.14	0.09	2.75	2.87	5.15	1.05	1.09	1.17	0.76	2.05	3.9	0	0	0	0	0	0	2.61	0	0	0	0	0	0	0	0.66	0	0	0	0	0	0	0	0	1.48	0.91	0.26	0.18	0.94	0.67
DIM_00339	2.52	14.95	0.74	12.1	1.11	1.05	17.77	24.02	76.09	144.23	938.47	113.02	9.13	6.77	13.11	17.73	32.86	11.68	19.88	59.6	0	0	44.92	16.98	49.94	53.63	43.1	0	0	25.58	14.55	0	21.78	54.32	45.24	0	0	39.63	0	0	0	17.23	46.01	14.81	9.07	0.2	0.21	3.29	2.1
DIM_00340	0	0.1	0	10.47	0.34	0.02	0.45	2.72	59.27	93.1	1843.28	146.02	0.66	0.21	0	0.08	0.34	0.06	0.49	0.21	0	0	0	0	0	0	0	0	0	0	0	0	0	0	0	0	0	0	0	0	0	0	0	68	43.08	0.01	0.01	0.17	0.11
DIM_00341	440.92	594.02	383.4	883.66	1073.39	1330.83	882.68	875.12	705.06	397.94	364.91	525.88	647.55	456.31	591.08	729.69	670.62	515.33	451.55	459.63	0	56.97	100.9	0	42.23	112.63	164.01	0	84.17	317.98	55.35	0	71.58	164.38	117.11	0	120.35	50.29	18.17	0	0	62.86	118.6	11.13	6.82	0.39	0.27	114.69	73.39
DIM_00342	2.02	0	0.99	1.9	0	5.71	8.71	14.16	10.56	84.33	55.69	41.4	30.15	20.05	16.64	22.25	25.43	14.08	8.17	30.39	0	34.57	0	0	25.63	49.56	22.12	0	0	0	0	0	16.78	9.29	36.24	0	48.7	0	4.14	0	0	7.96	14.17	1.48	1.82	0.26	0.16	2.83	1.89
DIM_00343	40.64	66.62	7.98	24.08	74.44	25.51	391.92	510.29	691.8	668.1	194.56	202.06	571.53	375.22	914.98	828.3	655.81	699.09	526.79	642.53	0	150.09	149.78	56.73	55.68	191.53	168.22	0	166.49	171.63	0	0	219.19	282.53	163.84	0	211.84	132.84	0	0	87.95	86.65	277.58	5.95	3.64	4.84	3.02	24.86	15.88
DIM_00344	0.64	7.96	0.33	1.7	1.39	0.01	27.52	49.83	15.51	91.67	92.31	56.25	27.76	25.48	5.07	9.12	18.42	2.04	41.14	120.11	0	24.3	60.79	18.37	36.01	48.32	46.61	0	10.07	69.12	31.46	0	26.47	57.12	45.97	0	51.28	10.71	4.36	0	14.23	16.3	35.43	9.4	5.76	0.11	0.1	4.07	2.69
DIM_00345	0	0	0.04	0.11	0	0.24	0.12	0	0.07	0.39	0	1.07	0.7	0.9	0.21	0.38	1.02	0.06	0.29	0.55	0	0	17.97	0	0	0	0	0	0	0	0	0	0	0	3.62	0	0	0	0	0	0	0	1.84	0	0	0	0	0.58	0.37
DIM_00346	0	0	0	0	0	0	0	0	0	0	0	0	0	0	0	0	0	0	0.85	0	0	0	0	0	0	0	0	0	0	0	0	0	0	0	0	0	0	112.82	0	0	0	0	0	0	0	0	0	0.11	0.07
DIM_00347	0.17	0	0.2	1.05	0.04	0	0.33	1.05	1	0.64	0.67	0.98	1.55	1.54	6.44	3.7	14.48	4.4	4.69	3.14	0	0	0	6.25	6.12	1.31	2.64	0	0	0	5.35	0	0	2.22	5.99	0	23.25	0	0	0	0	0.63	2.54	0.37	0.23	0.06	0.05	1.2	0.82
DIM_00348	2.31	0.27	0.72	0.54	0.36	0.78	5	7.34	2.69	14.8	7.69	36.37	34.33	55.71	2.02	1.4	6.76	0.41	37.22	34.39	0	0	37.3	7.04	58.67	25.94	20.85	0	10.3	37.1	21.11	0	6.77	43.81	42.75	0	26.22	57.49	1.67	0	5.45	15.36	46.71	4.04	2.47	0.13	0.1	15.5	9.9
DIM_00349	15.28	10.77	29.45	5.37	2.78	12.52	0.73	2.08	10.59	23.82	52.03	24.59	16.19	15.82	9.17	8.44	8.61	7.17	6.48	1.61	0	13	0	0	0	2.07	0	0	0	0	0	0	6.3	0	2.09	0	18.3	0	0	0	0	0	3.99	2.33	1.43	0.06	0.04	0.49	0.38
DIM_00350	2.15	3.31	0	67	2.21	0.08	1.01	3.03	10.13	42.9	538.93	993.35	0.06	0.34	0.13	0.3	0.35	0	7.61	0.07	0	0	11.38	0	21.07	2.71	1.82	0	0	12.94	11.05	0	2.75	1.53	0.92	0	0	0	0	0	3.33	0.87	1.16	78.84	48.3	0.02	0.01	0.33	0.29
DIM_00351	0.85	0.04	1.41	0.35	0	1.43	10.88	13.32	4.69	21.19	46.09	20.56	10	15.59	4.78	7.04	16.23	5.57	16.21	26.76	0	6.87	27.51	0	20.37	33.9	39.56	0	3.8	54.75	26.7	0	3.33	59.1	51.46	0	19.34	12.12	0.82	0	0	9.49	37.28	1.56	1.53	0.12	0.11	1.36	0.92
DIM_00352	1.45	0.36	1.94	8.84	8.7	0.06	5.24	9.05	4.52	14.26	29.14	17.71	5.34	16.45	3.35	5.35	11.92	2.08	12.55	42.89	0	6.79	0	5.13	25.16	25.93	28.23	0	0	7.73	0	0	6.58	31.02	20.77	0	0	0	0.81	0	3.98	7.81	29.19	1.85	1.32	0.09	0.06	2.21	1.48
DIM_00353	0.16	1.05	0.04	2.53	0.09	0.05	0.79	1.87	17.37	31.49	64.08	28.75	2.64	2.2	0.86	1.29	2.72	2.49	3.73	133.03	0	0	0	0	10.1	2.17	2.18	0	0	0	0	0	0	5.5	2.74	0	0	0	0	0	0	0	1.4	4.34	2.66	0.03	0.02	0.52	0.33
DIM_00354	3.53	0.21	2.14	7.7	1.34	4.7	15.84	23.45	20.73	83.54	113.15	310.43	47.63	56.71	16.26	24.75	47.4	10.68	60.53	116.92	0	0	22.27	8.41	24.74	19.48	32.03	0	0	25.33	28.82	0	10.78	29.9	44.81	0	15.66	39.25	2.66	0	0	15.36	46.7	8.52	5.52	0.28	0.22	9.87	6.35
DIM_00355	4.11	2.07	1.89	1.86	3.66	4.19	31.98	56.06	22.57	75.33	91.43	75.28	96.13	106.61	9.78	8.3	33.35	1.37	73.17	76.47	0	21.98	120.98	16.62	93.64	83.92	70.27	0	21.25	106.28	49.81	0	37.24	155.02	138.44	0	15.46	29.06	5.26	0	12.87	34.54	102.89	9.01	5.67	0.28	0.19	31.75	20.41
DIM_00356	1.08	5	1.46	1.47	0	1.84	0.29	1.41	3.22	0.57	0.39	0.19	1.34	1.1	2.14	4.66	8.94	2.58	1.45	1.05	0	0	0	0	7.91	3.4	3.41	0	0	0	0	0	5.17	0	1.72	0	0	0	0	0	0	0.82	0	1.92	1.18	0	0	0.98	0.66
DIM_00357	14.28	20.5	6.89	20.62	33.94	19.04	11.69	17.91	30.39	87.53	140.6	48.91	31.47	29.31	15.26	34.01	35.5	22.98	39.76	44.52	0	0	57.09	0	49.32	71.11	106.42	0	21.02	43.29	12.31	0	36.84	56.21	83.45	0	13.38	16.77	1.14	0	16.7	36.46	65.21	2.58	1.58	0.48	0.33	8	5.37
DIM_00358	5.76	0	0.06	1.01	0	0.65	6.2	3.91	4.64	10.2	9.26	7.63	11.41	20.53	9.42	15.96	13.92	9.12	23.17	11.73	0	0	0	0	31.62	13.58	0	0	0	0	27.63	0	10.34	5.73	6.88	0	0	0	0	0	0	1.64	26.22	0.94	0.58	0.72	0.51	4.01	2.7
DIM_00359	0.62	2.62	0.43	1.29	2.46	0.51	2.02	0	0.41	4.64	15.04	6.56	0.86	1.61	1.2	0.24	0.82	0.17	10.75	7.58	0	20.94	41.88	0	15.52	20	26.78	0	0	23.85	54.24	0	0	16.88	23.62	0	29.48	0	2.51	0	0	6.43	17.15	5.54	3.39	0.13	0.08	6.32	4.06
DIM_00360	0	0	0	0	0	0	0	0	0	0	0	0	0	0	0	0	0	0	0	0	0	0	0	0	0	0	0	0	0	0	0	0	0	0	0	0	0	0	0	0	0	0	0	0	0	0	0	0	0
DIM_00361	25.01	21.5	25.48	12.7	49.72	11.83	89.48	84.29	99.59	247.6	219.48	103.68	97.24	161.93	59.16	116.5	195.43	42.17	147.46	341.39	0	169.95	353.08	107.59	565.41	693.99	838.14	0	161.78	619.32	217.7	0	310.51	775.5	745.47	0	319.8	131.92	22.33	0	79.5	257.39	619.2	7.87	4.82	0.98	0.64	24.28	15.66
DIM_00362	5.96	0.44	1.1	3.63	2.19	2.01	71.64	68.42	33.61	177.33	412.87	166.56	39.26	45.55	20.66	23.19	43.27	25.05	57.86	231.98	0	0	53.89	10.18	39.92	45.01	38.76	0	29.78	107.32	69.76	0	13.05	72.37	58.57	0	56.86	47.51	1.61	0	15.77	18.59	68.93	10.86	6.65	0.4	0.29	6.14	4.08
DIM_00363	1.38	0.04	0.96	1.87	0.31	0.38	5.6	8.54	2.95	24.24	5.88	22.05	2.27	24.41	1.23	1.28	3.36	0.13	69.59	59.99	0	10.08	40.35	22.86	37.33	57.18	60.15	0	9.28	57.32	41.32	0	9.76	90.26	74.09	0	14.18	23.69	3.22	0	1.97	22.92	58.43	5.84	3.67	0.23	0.18	16.72	10.69
DIM_00364	1.72	1.69	0.99	0.27	1.35	3.21	4.43	5.45	0.66	3.21	4.32	5.98	1.79	3.38	0.61	0.91	0.98	0.47	8.28	6.25	0	0	0	4.54	13.36	38.25	21.14	0	0	20.51	3.89	0	2.91	53.29	30.96	0	0	10.6	1.44	0	3.52	5.53	18.45	1.09	0.67	0.07	0.06	1.4	1.01
DIM_00365	1.72	0.11	0.3	0	0	0	5.81	9.02	7.88	22.75	29.55	6.27	17.38	9.23	12.67	28.01	21.74	9.35	44.09	21.86	0	32.63	130.54	12.33	12.09	44.14	67.82	0	0	37.15	31.69	0	7.9	39.45	76.21	0	45.92	0	0	0	0	21.27	48.44	3.63	2.22	0.3	0.25	6.01	3.88
DIM_00366	3.13	0.05	0.72	0.99	16.65	0.24	36.68	73.16	2.06	12.08	6.55	9.07	8.12	13.43	1.12	2.27	2.62	0.24	25.15	46.33	0	18.01	0	0	13.34	11.46	5.76	0	4.98	20.5	5.83	0	4.36	29.03	21.03	0	0	15.88	0	0	0	4.14	25.81	6.51	4.49	0.15	0.14	11.35	7.76
DIM_00367	51.49	24.49	34.68	40.6	66.74	67.96	117.84	116.63	55.6	89.37	110.33	57.87	121.35	103.92	45.06	159.72	152.81	86.42	109.02	44.8	0	49.9	0	12.58	98.6	124.41	85.1	0	64.36	75.75	64.62	0	40.3	102.79	109.86	0	0	29.34	5.97	0	0	38.27	103.88	6.66	4.53	0.13	0.1	4.08	2.61
DIM_00368	0.57	0	0.88	1.46	2.67	0.23	43.34	48.85	10.55	14.36	5.5	18.79	27.61	30.05	12.11	45.38	77.09	17.36	17.45	50.35	0	0	0	0	14.53	15.61	0	0	10.84	0	0	0	9.5	10.54	14.22	0	27.6	0	0	0	0	4.51	14.06	5.2	3.19	0.18	0.17	2.04	1.4
DIM_00369	0	0	0.2	1.05	0.5	0	7.19	3.57	0.63	3.18	8.45	5.67	0.86	1.25	0.2	1.29	4.48	2.76	6.68	326.98	0	0	0	0	0	0	0	0	0	24.53	0	0	0	2.9	0.87	0	0	0	0	0	0	0	1.1	1.94	1.49	0	0	0.54	0.36
DIM_00370	6.09	16.25	3.08	4.92	2.72	14.79	10.93	22.13	24.11	89.2	61.34	163.52	158.8	190.02	24.47	23.1	41.29	19.43	58.4	37.7	0	0	22.2	0	32.88	54.72	49.66	0	0	50.5	7.18	0	5.37	41.73	62.53	0	46.83	0	1.33	0	0	11.91	59.04	5.99	4.28	0.14	0.11	6.04	3.89
DIM_00371	10.58	15.64	5.87	5.51	29.54	20.56	22.12	43.14	21.67	40.76	42.26	67.27	78.98	102.11	28.34	26.55	45.41	14.32	22.05	24.46	0	0	0	10.39	20.36	45.92	35.15	0	0	15.64	0	0	0	51.69	29.88	0	0	0	0	0	0	10.54	37.98	8	4.9	0.32	0.24	6.73	5
DIM_00372	28.04	80.04	14.69	14.39	17.36	26.71	25.4	43.14	72.28	158.77	168.25	155.53	66.97	72.78	54.16	71.78	105.94	48.54	33.17	84.29	0	0	0	25.24	0	27.97	35.13	0	0	37.51	21.62	0	10.78	29.52	32.73	0	46.98	19.63	1.33	0	6.52	5.05	10.25	3.51	2.15	0.36	0.24	2.88	1.88
DIM_00373	1.28	0.03	0.69	0.27	3.14	0.75	15.39	21.27	1.14	6.88	2.26	1.21	0.16	0.16	0.4	0.35	0.92	0.48	2.44	24.37	0	2.31	0	0	3.42	5.14	12.53	0	0	2.62	4.48	0	2.23	16.73	23.75	0	0	0	0.55	0	1.35	2.83	28.55	1.38	0.97	0.07	0.05	2.27	1.51
DIM_00374	0	0	0.08	0.1	0	1.39	6.36	6.64	0	0	0	0	0.39	0	0.41	0	1.67	2.31	40.01	0	0	0	0	0	76.73	115.38	140.73	0	0	0	16.76	0	0	104.33	300.38	0	0	0	0	0	0	57.61	209.46	6.78	4.84	0.04	0.02	2.26	1.57
DIM_00375	0.31	0	0.92	1.7	0.81	1.89	182.59	159.99	46.27	241.78	198.13	81.95	26.54	40.06	28.25	51.62	75.47	32.23	104.28	292.04	0	70.12	56.12	53.01	83.13	162.91	264.58	0	46.51	175.61	36.32	0	95.11	184.63	168.28	0	39.47	49.47	8.39	0	0	69.91	145	10.04	6.15	0.33	0.23	19.5	12.46
DIM_00376	6.8	0.29	2.97	5.35	6.26	4.02	12.99	14.63	12.97	70.95	103.08	61.06	4	31.97	9.48	8.9	21.17	7.64	69.74	94.85	0	0	92.1	8.7	68.2	86.05	128.77	0	12.72	13.1	7.45	0	39.01	95.84	110.26	0	32.38	81.17	5.51	0	6.74	30.88	87.15	4.66	2.85	0.36	0.27	18.09	11.6
DIM_00377	13.5	0.36	9.52	7.93	0.7	15.39	64.78	55.18	68.56	135.34	206.73	112.12	129.57	133.88	58.66	120.78	156.37	78.54	109.07	141.22	0	34.52	92.1	52.2	221.67	135.49	161.89	0	57.23	301.22	52.15	0	44.59	176.22	191.79	0	0	121.75	8.26	0	47.16	50.29	180.2	6.21	3.8	1.83	1.32	15.79	10.1
DIM_00378	0	0	0.19	0.23	0.57	0	12.4	12.85	41.35	15.87	20.07	33.23	60.56	62.93	25.63	49.74	75.71	24.03	53.97	33.06	0	42.66	42.67	0	79.04	118.85	177.38	0	23.59	218.67	41.44	0	72.38	103.18	103.13	0	60.06	0	0	0	37.47	36.01	117.97	0	0	0.33	0.2	6.69	4.48
DIM_00379	0	0	0.16	2.64	0	0	2.73	7.99	1.88	6	4.73	17.95	16.02	11.49	0.66	0.59	2.3	0.11	21.32	13.48	0	16.05	48.19	12.14	29.73	21.71	15.4	0	0	63.94	46.77	0	0	43.13	27.14	0	22.59	0	0	0	0	12.31	31.21	2.55	1.56	0.49	0.34	3.91	2.63
DIM_00380	37.64	23.44	37.75	23.13	75.78	51.42	68.3	85.04	108.87	424.22	660.06	106.51	132.88	102.05	130.54	159.09	174.7	135.31	92.83	88.93	0	32.01	32.02	36.3	59.3	66.23	220.09	0	26.54	36.45	31.09	0	54.29	163.42	132.79	0	0	0	9.58	0	9.37	41.74	124.54	12.12	7.43	0.84	0.57	4.09	2.69
DIM_00381	4.21	5.48	1.39	2.34	0	4.08	1.89	5.83	61.69	27.6	7.73	53.77	108.83	98.31	52.94	112.54	143.35	101.55	8.99	239.7	0	0	0	0	0	0	0	0	0	0	0	0	0	0	0	0	0	0	0	0	0	0	0	1.2	0.73	0	0	2.02	1.41
DIM_00382	1.38	0.51	0.22	0.06	1.3	0.19	0.55	1.53	0	0	0	0	0	0	0	0	0	0	1.04	0.45	0	0	0	0	0	0	0	0	0	0	0	0	0	0	0	0	0	0	0	0	0	0	0	0	0	0	0.02	0.12	0.1
DIM_00383	0.26	0	0	0	0.81	0	0	0	0	0	0	0	0	0	0	0	0	0	2.72	0	0	0	0	0	0	0	0	0	0	0	0	0	0	0	0	0	0	0	0	0	0	0	0	4.81	2.95	0	0	0.29	0.18
DIM_00384	0.14	0	0	0	0	0	0	0	0	0	0	0	0	0	0.1	0	0	0.17	0.49	55.47	0	0	0	0	0	0	0	0	0	0	0	0	0	0	0	0	0	0	0	0	0	0	0	0.77	0.47	0	0	0.15	0.1
DIM_00385	1.18	1.01	0.49	2.61	0.12	1.6	3.22	4.53	3.97	3.89	7.25	14.9	25.11	28.01	4.31	11.72	18.22	3.65	21.44	155.94	0	0	26.44	5	14.68	21.02	14.79	0	3.65	22.55	29.94	0	0	28.4	37.76	0	18.59	34.94	0.79	0	3.87	4.56	30.42	3.6	2.21	0.24	0.18	3.28	2.18
DIM_00386	0.53	6.77	1.24	19.68	19.97	13.04	12.6	14.19	44.36	104.82	128.59	53.31	54.38	45.72	23.01	53.96	72.38	17.91	38.5	60.46	0	0	59.04	0	32.8	56.35	47.18	0	0	16.8	9.55	0	50.04	35.68	68.92	0	41.53	0	0	0	0	16.97	60.42	2.64	2.02	0.34	0.26	9.52	6.08
DIM_00387	0.82	0	0.18	0.01	0	0	5.03	7.32	3.91	3.68	3.42	6.46	2.81	11.11	0.92	2.12	5.82	0.62	15.54	8.53	0	5.14	30.85	0	49.48	17.16	18.07	0	2.84	29.23	13.31	0	2.49	48.31	45.49	0	7.23	63.4	0	0	3.01	11.82	41	5.39	3.3	0.14	0.1	9.73	6.26
DIM_00388	1.76	0.42	3.49	10.63	4.08	0.36	18.01	25.4	19.32	72.56	81.78	88.89	57.97	71.91	24.93	54.4	67.56	23.89	49.12	20.21	0	0	38.71	0	35.83	15.39	37.11	0	16.03	88.06	6.26	0	0	18.19	24.14	0	13.61	0	0	0	0	7.42	21.78	2.62	1.61	0.38	0.26	3.24	2.15
DIM_00389	3.9	0.18	2.59	3.45	1.64	0.16	7.94	4.09	2.65	32.48	24.3	19.23	5.8	20.82	0.5	1.17	5.23	0.52	28.77	3.03	10.21	15.36	15.31	5.93	63.59	3.24	0.81	27.03	1.43	98.19	27.97	0	1.24	12.51	10.41	16.32	21.59	36.53	1.58	0	0	1.37	17.1	5.42	3.32	0.45	0.31	26.7	17.47
DIM_00390	0.53	0.11	2.37	2.94	17.16	0.05	61.86	70.27	65.21	144.24	226.11	42.28	56.15	44.83	78.88	137.47	138.84	67.74	120.6	266.25	0	32.78	32.79	61.97	72.88	78.26	110.08	0	27.18	55.99	21.23	0	63.54	118.92	149.2	0	0	86.75	9.81	0	9.6	45.26	124.19	3.65	2.68	0.78	0.55	11	7.34
DIM_00391	143.05	71.76	173.28	217.5	303.57	328.26	5.67	13.57	24.35	3.37	2.41	7.36	21	20.9	25.37	24.86	35.97	28.56	70.19	3.31	0	17.76	106.6	26.86	105.3	28.27	45.44	0	39.28	101.13	57.51	0	103.29	57.28	34.34	0	25	0	10.63	0	0	14.99	32.74	0.79	0.48	0.74	0.56	27.98	17.92
DIM_00392	10.05	1.6	8.56	2.81	13.56	8.85	21.02	18.88	14.36	19.08	18.73	17.07	18.78	24.7	6.4	13.74	22.71	7.01	20.24	12	0	19.91	19.92	0	51.63	36.43	38.2	0	16.5	22.66	38.68	0	4.82	58.85	36.87	0	14.01	0	2.38	0	5.83	9.92	31.59	1.8	1.1	0.22	0.17	1.1	0.74
DIM_00393	4.06	0.08	9.81	2.52	9.52	7.36	56.88	68.12	69.07	85.2	47.57	59.98	107.12	87.17	52.39	114.56	129.57	37.29	103.39	105.06	0	84.57	182.27	63.94	380.74	351.88	330.69	0	25.16	251.65	75.81	0	94.49	543.55	450.86	0	146.44	68.81	11.68	0	79.98	121.68	372.77	5.91	3.62	0.62	0.42	12.69	8.13
DIM_00394	0	0	0	0	0	0	0	0	0	0	0	0	0	0	0	0	0	0	0	0	0	0	0	0	0	0	0	0	0	0	0	0	0	0	0	0	0	0	0	0	0	0	0	0	0	0	0	0	0
DIM_00395	3.75	0.77	1.31	1.46	0.51	1.47	14.79	17.22	14.47	7.11	6.6	32.03	49.66	48.27	3.81	1.76	5.83	1.82	41.26	123.22	0	0	33.26	10.05	24.62	19.56	12.75	0	1.84	34.02	10.76	0	6.43	33.93	24.07	0	14.03	17.58	2.78	0	0	9.17	26.52	2.89	2.05	0.24	0.17	12.18	7.99
DIM_00396	0.05	0.41	0.41	0.71	0.72	0.47	5.46	8.94	3.02	10.02	8.12	7.4	9.75	13.07	5.79	9.11	12.93	3.6	33.55	45.61	0	9.12	29.22	13.79	22.98	19.73	18.08	0	6.05	45.65	24.8	0	6.18	33.33	29.95	0	30.79	25.73	3.27	0	4.27	6.71	23.52	2.51	1.74	0.19	0.14	4	2.63
DIM_00397	8.75	3.27	2.33	38.66	8.15	3.18	94.84	93.25	177.91	675.53	1776.4	540.79	69.45	71.03	44.98	52.8	83.99	57.06	69.72	101.86	0	13.26	53.05	10.02	98.23	59.07	101.74	0	14.66	60.37	60.09	0	32.11	85.49	108.9	0	55.97	0	1.59	0	0	26.44	99.07	36.83	22.56	0.35	0.22	5.81	3.71
DIM_00398	1.08	0.04	0.58	0.13	0.06	0.24	0.25	0.67	4.26	3.11	2.57	25.29	43.29	54.65	16.87	31.73	79.01	11.9	34.33	17.87	0	0	0	4.91	4.81	8.26	4.15	0	0	14.77	4.2	0	3.14	13.96	8.89	0	9.13	0	0	0	0	3.98	10.63	1.77	1.08	0.38	0.26	2.6	1.72
DIM_00399	6.28	0.43	2.78	5.16	2.82	0.43	3.2	5.66	1.8	6.7	7.09	45.05	2.96	81.72	4.29	3.08	9.59	1.18	49.69	127.51	0	0	47.93	6.04	62.09	58.28	37	0	6.4	99.88	20.6	0	7.73	110.64	82.76	0	11.23	41.88	4.62	0	2.34	17.39	75.64	6.2	4.02	0.5	0.36	38.95	24.89
DIM_00400	0.99	2.84	2.24	1.29	6.76	2.79	50.54	117.27	4.93	43.86	16.01	28.35	72.56	21.9	3.7	0	5.05	0	22.23	11.36	0	0	0	0	0	0	0	0	0	0	0	0	0	0	0	0	0	0	0	0	0	0	0	2.81	1.72	0	0	1	0.64
DIM_00401	22.64	6.65	6.89	10.79	27.76	39.09	753.06	485.79	433.43	499.9	353.46	218.96	362.15	198.6	483.62	439.96	410.03	508.77	196.48	170.11	0	76.12	0	86.32	225.72	200.05	523.6	0	84.26	130.2	24.66	0	203.19	225.04	251.73	0	53.62	0	13.69	0	0	61.39	238	6.48	4.96	1.01	0.7	13.55	8.65
DIM_00402	448.35	403.72	502.66	487.35	391.08	735.32	15.97	40.88	138.01	314.69	255.4	262.28	130.08	139.05	92.86	61.25	117.2	72.36	191.33	52.11	0	0	0	17.52	0	29.49	100.02	0	0	26.37	0	0	33.67	28.01	68.1	0	16.3	0	0	0	0	14.21	59.29	10.94	6.7	1.75	1.41	18.07	12.98
DIM_00403	2.44	0.1	2.29	2.02	2.71	1.25	0.98	1.72	0.91	11.02	15.01	12.65	3.35	8.77	1.23	1.05	4.31	2.59	19.99	26.37	0	5.57	0	0	20.62	9.74	16.02	0	6.15	12.67	3.6	0	5.39	18.08	14.57	0	15.66	0	0	0	0	3.41	11.12	0	0	0.02	0.02	0.69	0.48
DIM_00404	0	0	0.06	0.04	0	0	0.51	0.27	0	0.33	0.9	0	0	0	0.23	0.06	1.55	1.38	2.99	202.26	0	0	0	0	0	0	0	0	0	0	0	0	0	0	0.98	0	0	0	0	0	0	0	1.25	1.09	0.67	0.02	0.01	0.12	0.08
DIM_00405	4.89	2.56	0.61	10.25	0.93	4.65	7.43	8.54	22.59	340.5	162.63	82.99	2.89	0	0.97	0	0.19	0.16	4.48	8.11	0	0	0	0	0	0	0	0	0	0	0	0	0	0	0	0	0	0	0	0	0	0	0	3.49	4.32	0.27	0.3	2.78	2.89
DIM_00406	0.06	0.04	0.17	0	4.51	0	0	0	0	0	0.26	0	0	0.26	0.24	0.27	0.44	0.23	4.16	0.43	0	0	14.93	0	5.53	0	2.39	0	8.25	15.97	0	0	0	2	0	0	21	0	0	0	0	0	0.76	0	0	0.06	0.06	1.5	1.27
DIM_00407	6.06	21.01	0.51	10.11	13.06	0	10.08	2.05	2.27	24.94	15.19	32.11	3.33	3.81	0	0	0.77	0	325.97	9.48	0	0	0	0	0	0	0	0	0	0	0	0	0	0	7.38	0	0	0	0	0	0	0	0	7.67	4.7	0	0	1.19	0.82
DIM_00408	0	0	0.29	0.25	0	0	0	2.1	6.94	4.49	3.45	5.25	5.29	4.56	3.22	7.21	13.09	32.41	2.8	875.71	0	0	0	0	0	0	0	0	0	0	0	0	0	0	0	0	0	0	0	0	0	0	1.34	1.17	0.72	0.04	0.03	0.13	0.08
DIM_00409	19.01	0.54	7.38	11.3	8.95	4.25	2.58	4.11	2.95	1.34	1.98	27.8	3.99	53.69	9.72	7.62	18.65	2.99	26.91	10.19	0	7.89	0	2.98	0	2.51	5.04	0	2.18	8.97	0	0	1.91	4.24	4.76	0	0	0	0	0	2.31	0.6	2.42	4.87	3.65	0.19	0.16	5.13	4.22
DIM_00410	18.72	45.56	38.92	73.47	42.39	41.6	111.46	150.81	49.55	270.37	57.49	138.47	116.78	79.12	18.55	18	31.87	11.27	101.63	288.91	0	0	13.09	0	19.39	11.45	18.83	0	7.23	22.33	4.24	0	9.5	14.06	17.91	0	18.41	23.07	0.78	0	0	10.53	14.06	5.06	3.1	0.1	0.08	12.48	8.04
DIM_00411	0.9	0	0.1	0.13	1.38	0	3.31	15.47	5.99	42.87	41.53	14.85	3.28	7.77	3.83	3.8	5.59	2.38	2.13	70.7	0	0	0	0	0	0	0	0	0	0	0	0	6.63	0	0	0	0	0	0	0	0	0	0	0.61	0.38	0.02	0.01	0.22	0.26
DIM_00412	5.55	0.55	2.88	2.85	2.63	2.28	0.05	1.05	3.8	1.59	0.9	14.37	2.34	20.67	1.9	1.84	6.14	2.08	7.28	33.49	0	0	0	3.28	83.55	119.37	109.55	0	4.79	14.8	16.85	0	10.5	233.06	150.12	0	0	0	1.56	0	12.7	33.25	141.13	1.58	0.97	0.21	0.17	12.02	10.37
DIM_00413	0.71	0.9	0.18	0.82	13.97	1.79	1822.01	1627.23	389.89	585.58	722.37	582.96	1059.4	1230.53	169.91	594.03	753.03	248.73	711.96	302.3	0	0	164.48	46.63	91.41	222.51	144.64	0	11.37	70.24	119.82	0	59.78	204.39	180.54	0	144.7	181.37	14.77	0	24.07	48.9	229.48	18.14	12.23	8.82	5.51	41.59	26.57
DIM_00414	0	0	0	0	0	0	0	0	0	0	0	0	0	0	0	0	0	0	0	0	0	0	0	0	0	0	0	0	0	0	0	0	0	0	0	0	0	0	0	0	0	0	0	0	0	0.07	0.04	0.96	0.61
DIM_00415	3.17	0.39	1.66	2.69	2.87	1.89	5.53	10.53	1.49	10.41	6.2	20.6	1.56	16.41	1.01	0.85	1.55	0.16	39.1	26.87	0	21.73	36.24	19.17	34.87	44.93	31.26	0	12	82.38	18.75	0	12.27	66.15	50.71	0	45.84	38.3	3.47	0	14.84	14.71	56.68	4.64	2.84	0.14	0.11	15.81	10.27
DIM_00416	4.65	29.06	6.45	4.47	12.45	8.9	42.12	72.63	42.79	89.66	170.93	78.34	78.4	94.32	25.32	62.33	82.89	43.66	76.59	76.97	0	12.17	48.68	18.4	117.18	96.79	85.58	0	13.45	27.69	70.9	0	47.14	101.33	125.39	0	68.48	42.91	5.82	0	0	36.38	103.36	5.46	3.35	0.49	0.37	7.43	4.9
DIM_00417	2.14	0.58	0.4	4.61	2.41	0.5	148.89	180.11	124.37	34.6	34.38	392.07	44.92	19.18	326.01	39.47	34.17	194.63	11.16	23.27	2653.38	2118.21	1437.37	2161.38	777.14	727.5	187.34	2369.95	1845.89	851.79	1619.31	2347.93	1657.24	202.68	120.03	2327.03	1597.27	1611.28	0	0	0	0	3.81	0	499.77	0	258.91	0	8.44
DIM_00418	0	0	0	0.31	0	0	0	0	0	0	0	0	0	0	0	0	0	0	0	2.25	0	0	0	0	0	0	0	0	0	0	0	0	0	0	0	0	0	0	0	0	0	0	0	0	247.47	0	0.67	0	71.27
DIM_00419	1.66	0	0.02	0.04	0	0	0.29	0.47	0.12	0.13	0.42	0.49	0.72	0.45	140.71	11.14	78.39	150.56	1.19	0.63	0	0	0	0	0	0	0	0	0	0	0	0	0	0	1.19	0	0	0	0	0	0	0.57	0.76	0	0	0.03	0.03	0.15	0.1
DIM_00420	0.19	1.18	0.84	0.19	0.32	0.01	8.12	13.43	2.21	18.63	11.06	8.33	4.92	10.8	1.37	1.7	4.4	1.42	37.26	80.12	0	4.5	45.02	6.8	39.99	41.5	28.76	0	9.94	40.94	11.65	0	19.6	49.55	46.71	0	18.98	23.79	3.23	0	7.9	15.52	48.33	2.46	1.51	0.15	0.12	3.18	2.04
DIM_00421	3.85	0	5.61	6.88	0.22	3.96	69.17	65.08	51.1	181.69	177.26	177.29	111.53	142.71	30.35	44.69	59.84	36.72	170.56	115.47	0	0	90.12	11.35	55.63	62.13	43.21	0	0	102.57	9.72	0	36.37	72.61	99.17	0	21.13	52.97	0	0	26.37	34.55	69.17	7.37	4.93	0.97	0.65	17.53	11.21
DIM_00422	8.42	21.36	18.36	16.06	11.95	14.55	112.08	127.2	16.17	68.4	40.75	26.89	28.79	20.99	19.06	20.93	26.4	5.17	101.87	47.21	0	19.55	65.22	34.5	106.23	58.07	79.19	0	21.61	163.15	46.42	0	47.33	63.04	84.47	0	64.19	103.42	9.36	0	3.82	26.48	58.69	5.93	3.81	0.35	0.25	9.17	5.89
DIM_00423	3.48	0.34	0.45	1.21	0.31	0	2.99	5.1	2.97	3.65	2.34	3.83	5	8.67	2.15	5.64	7.53	1.85	20.37	33.54	0	6.48	38.91	14.7	48.01	27.84	33.15	0	17.9	36.87	4.2	0	9.41	50.49	42.25	0	18.23	0	0	0	3.79	16.39	45.09	1.77	1.44	0.13	0.1	3.73	2.48
DIM_00424	2.05	3.4	0.54	3.07	0.08	0.03	1.7	3.36	1.78	26.03	10.06	37.22	2.97	9.61	1.32	1.32	4.28	0.45	41.39	33.73	0	23.34	35.03	0	34.58	38.99	22.39	0	0	53.11	37.78	0	5.65	56.43	34.29	0	16.42	61.72	2.79	0	13.66	12.08	32.24	3.19	2.6	0.19	0.15	7.56	5.06
DIM_00425	8.65	0.35	18.7	8.88	4.18	22.95	23.98	24.72	6.25	29.84	32.58	26.63	28.61	29.12	7.74	17.93	18.41	5.76	118.34	33.5	0	41.51	215.97	37.66	86.11	55.47	76.97	0	50.46	132.25	69.87	0	44.22	111.52	87.55	0	81.76	87.82	5.96	0	9.72	22.91	67.11	3.01	1.84	0.22	0.18	16.42	10.49
DIM_00426	3.26	0	0.97	0.62	0	0.19	0.97	3.15	4.67	3.83	2.67	7.75	10.98	7.73	14.79	9.37	18.43	18.3	8.23	39.89	0	0	0	0	29.89	0	0	0	0	0	0	0	0	0	0	0	0	0	0	0	0	0	0	0	0	0	0	0.23	0.19
DIM_00427	0.24	0.09	1.79	0.09	0.07	8.46	2.64	3.01	1.99	17.84	12.53	8.42	6.23	10.61	2.23	2.81	5.01	1.64	13.44	22.69	0	0	0	0	16.73	19.16	31.29	0	0	0	9.75	0	0	26.3	27.88	0	10.59	0	0	0	4.41	8.08	20.8	0.68	0.63	0.09	0.07	3.26	2.16
DIM_00428	4.47	0.27	1.92	4.66	0.2	8.08	1.63	2.16	7.92	4.56	2.23	35.62	35.28	64.8	21.06	17.48	22.91	10.59	6.44	16.96	0	43.38	0	0	0	0	0	0	0	0	0	0	0	0	0.87	0	0	0	0	0	0	0	0	0.98	0.6	0.07	0.04	26.74	17.47
DIM_00429	0	0	0	0	0	0	0	0	0	0	0	0	0	0	0	0	0	0	0	0	0	0	155.65	18.89	0	0	24.79	0	0	0	35.43	27.48	24.92	0	0	0	0	0	0	0	0	0	0	0	0	0	0	1.08	0.9
DIM_00430	8.53	11.34	1	15.51	6.09	3.65	20.44	39.97	209.3	10.4	56.71	403.98	324.69	462.45	4.5	0.69	1.81	0.87	37.18	3.42	0	34.94	97.88	47.54	41.41	12.23	4.47	0	19.3	79.5	58.81	0	20.3	20.65	6.75	0	88.47	49.27	4.18	0	8.18	2.14	4.29	4.12	2.92	0.01	0.01	1.42	1.1
DIM_00431	0	0	0.03	0	0	0	0.1	0.51	0.02	1.02	0.34	0	0.02	0.05	0.01	0	0.02	0	0.68	6.21	0	0	0	0	0	0.69	0.69	0	1.19	2.45	0	0	0	0	0.87	0	0	0	0	0	0	0	0	0.99	0.61	0.01	0.01	0.14	0.1
DIM_00432	33.04	14.12	25.08	18.38	10.79	19.42	1.76	4.08	12.29	7.3	1.15	61.3	61.25	100.65	8.42	15.07	12.33	4.78	34.73	34.07	0	0	16.28	0	0	0	0	0	0	0	0	0	0	0	0.98	0	11.44	0	0	0	0	0	0.42	0.37	0.23	1.79	1.21	17.12	12.14
DIM_00433	0	0	0.04	0	1.89	0	58.16	81.65	0.86	0.21	0	0.42	0.14	0	0.4	0.77	0.8	0.54	1.52	0.7	0	0	0	0	0	0	0	0	0	0	0	0	0	0	3.08	0	0	0	0	0	0	0	1.96	2.9	2.31	0	0	0.12	0.08
DIM_00434	0	0	0	0	0.15	0	0.44	0.72	0	0	0	0	0	0	0	0	0	0	0.67	0	0	0	0	0	0	0	0	0	0	0	0	0	0	0	0	0	0	0	0	0	0	0	0	2.23	1.36	0.04	0.02	0.3	0.19
DIM_00435	2.21	3.77	0	1.52	0	0	6.12	23.93	28.65	10.5	10.21	32.81	57.05	19.72	25.82	14.52	62.33	110.2	24.16	98.73	0	0	0	0	33.47	14.38	14.44	0	49.98	51.5	29.25	0	21.92	48.53	32.78	0	0	0	0	0	0	6.94	18.52	3.79	2.32	0.2	0.12	3.03	1.99
DIM_00436	0	0	0	0	0	0	0	0	0	0	0	0	0	0	0.63	0	0.86	0	0	301.46	0	0	0	0	0	0	0	0	0	0	0	0	0	0	0	0	0	0	0	0	0	0	0	1.45	0.89	0	0	0.13	0.08
DIM_00437	0.11	0	0	0.08	0	0	0	1.11	4.75	1.46	1.37	8.4	13.55	18.2	1.76	5.88	3.03	5.4	9.46	54.92	0	24.6	0	0	0	0	0	0	0	0	0	0	0	0	0	0	0	0	0	0	0	0	0	1.1	0.68	0.08	0.05	1.47	1.25
DIM_00438	0.08	0	0	2.26	0	0	0.12	2.56	9.07	28.76	191.85	44.77	0.1	0	0	0	0	0	0.16	0.23	0	0	0	0	0	0	0	0	0	10.47	0	0	0	0	0	0	0	0	0	0	0	0	0	0	0.11	0	0	0.1	0.06
DIM_00439	0.07	0	0.75	0	0	2.41	1.28	5.88	0.53	2.39	26.97	8.56	0.54	0.2	3.53	2.43	1.04	1.41	48.63	7.49	0	0	29.52	0	0	2.35	4.72	0	0	0	0	0	0	7.93	8.32	0	0	0	0	0	0	0	4.53	1.32	0.81	0.39	0.26	6.1	3.97
DIM_00440	23.62	8.25	40.66	32.96	12.48	22.97	12.7	17.67	30.12	74.72	21.28	107.24	78.75	165.53	7.03	8.33	18.11	3.3	233.61	343.08	0	20.45	143.23	69.58	204.55	138.29	166.74	0	67.81	174.55	86.07	0	89.14	164.84	155.6	0	86.33	144.25	15.91	0	17.96	54.1	111.98	6.46	3.96	0.24	0.17	44.5	28.46
DIM_00441	8.88	5.51	1.37	31.24	69.3	14.82	4057.77	2922.08	702.36	1215.88	886.51	510.53	364.05	251.66	792.89	465.13	448.14	479.18	132.93	156.27	0	0	232.89	0	86.49	148.71	242.62	0	0	0	0	0	0	62.7	89.47	0	0	0	0	0	0	22.42	131.66	0	0	0.74	0.52	31.71	20.26
DIM_00442	2.77	0.09	2.4	1.15	7.83	4.47	60.74	54.93	4.92	46.28	82.77	28.84	3.51	4.7	1.91	1.96	6.93	3.29	10.37	23.11	0	0	30.68	17.39	17.04	20.73	14.7	0	0	26.16	9.92	0	7.42	24.71	43.81	0	0	0	0.92	0	0	5.88	43.92	9.04	5.54	0.05	0.05	2.81	1.81
DIM_00443	15.33	11.13	2.33	11.38	16.41	7.82	1519.87	1818.68	1302.17	2180.76	864.85	1032.86	1066.52	807.92	1590	1725.07	1582.48	1195.82	439.36	437.63	0	0	108.98	82.49	283.24	208.7	471.5	0	90.68	124.59	106.07	0	53.03	234.68	259.93	0	76.93	0	0	0	0	83.89	296.74	6.74	4.13	1.4	0.92	21.89	13.99
DIM_00444	3.33	0	0	0.05	0	0	0.72	5.82	1.18	1.57	0.85	1.24	1.41	0.46	4.81	8.97	7.45	8.27	17.17	2.2	0	0	0	0	0	0	0	0	0	0	0	0	0	0	0	0	0	0	0	0	0	0	1.65	1.44	0.88	0.97	0.62	0.45	0.31
DIM_00445	0	0	0	0	0	0	0	0	0	0	0	0	0	0	0	0	0	0	1.05	0	0	0	0	0	0	0	0	0	0	0	0	0	0	0	0	0	0	0	0	0	0	0	0	0	0	0	0	0.19	0.12
DIM_00446	1.28	0.47	1.51	15.14	0.5	7.33	0.09	2.84	1.14	1.03	0.33	4.73	2.16	17.98	0.21	0.94	2.41	0.19	37.87	22.19	0	0	0	0	0	0	0	0	0	0	0	0	0	0	2.3	0	0	0	0	0	0	0.55	4.38	0.97	0.6	0.81	0.57	13.21	9.01
DIM_00447	1.19	0	1.18	17.1	0	7.71	0	0	2.87	1.27	0.25	6.44	5.13	21.87	2.34	2.08	8.09	1.26	18.15	2.24	0	0	0	0	0	0	0	0	0	0	0	0	0	0	1.45	0	0	0	0	0	0	0	0	3.2	2.45	1.58	1.23	4.84	4.05
DIM_00448	0	0	0	0	0	0	0	0	0	0	0	0	0	0	0	0	0	0.31	2.05	123.8	0	0	0	0	0	0	0	0	0	0	0	0	0	0	0	0	0	0	0	0	0	0	0	1.06	0.65	0	0	0.33	0.26
DIM_00449	0	1.76	0	2.55	0	0	0	2.33	1.95	20.51	174.04	39.28	0	0	0.1	0	0	0	0.07	0	0	0	0	0	0	0	0	0	0	0	0	0	0	0	0	0	0	0	0	0	0	0	0	12.09	7.54	0	0	0.28	0.18
DIM_00450	1.23	0.5	0.59	1.95	0.72	3.4	4.32	16.94	27.33	18.25	14.86	45.56	68.86	71.05	25.98	58.09	41	42.71	15.19	23.14	0	0	0	0	0	14.02	14.09	0	0	0	14.26	0	0	11.84	8.87	0	0	0	0	0	0	3.38	6.77	1.94	1.19	1.11	0.71	1.25	0.85
DIM_00451	0.2	0	0.28	0.83	0	1.85	0.2	0	1.1	0.39	0.35	3.57	6.21	6.17	3.31	5	9.89	2.86	2.27	1.35	0	0	0	3.98	7.8	29.32	23.57	0	0	17.97	0	0	5.1	55.17	57.21	0	0	0	0	0	0	10.9	44.71	0	0	0.61	0.47	3.01	2.1
DIM_00452	2.94	0.27	1.62	1.05	0.49	0.46	0	0	0	0.06	0.04	0	0	0	1.01	0.43	1.61	0.26	11.78	0.71	0	0	6.86	0	2.54	2.73	0	0	0	3.9	2.22	0	0	4.6	1.93	0	0	0	0.41	0	0	1.58	4.56	1.25	0.77	0.14	0.1	2.41	1.82
DIM_00453	13.35	8.19	3.43	38.14	327.95	199.51	0.32	1.02	5.25	0.31	1.96	6.71	15.78	8.37	3.31	2.79	1.16	0.64	13.98	1.31	0	0	45.89	0	0	0	0	0	6.34	13.03	0	0	11.72	6.41	1.83	0	16.14	0	0	0	0	0	3.63	0	0	1.62	1.58	4.08	4.79
DIM_00454	0	0	0	0.3	0	0	4.43	2.41	0	0	0	0	1.31	0	2.65	0.59	0.91	0	33.47	1.92	0	0	0	0	0	0	0	0	0	0	0	0	0	0	0	0	0	0	0	0	0	0	0	0	0	0	0	0.09	0.12
DIM_00455	2.2	0	0	0	6.42	0	4.93	8.08	2.88	0	0	0	0	0	0	2.23	0	0	0.49	1.98	0	0	0	0	0	0	0	0	0	0	0	0	0	0	0	0	0	0	0	0	0	0	15.09	2.92	1.79	0	0	0.65	0.41
DIM_00456	0	0	0	0	0	0	0	0	0	0	0	0	0	0	0.24	0	0	0.27	0.17	87.55	0	0	0	0	0	0	0	0	0	0	0	0	0	0	0	0	0	0	0	0	0	0	0	0	0	0	0	0.1	0.07
DIM_00457	0	0	0.05	0	0.18	0	0.27	0.88	0	2.5	3.88	8.11	11.49	9.35	0.61	1.85	1.33	0.28	12.55	22.14	0	17.86	35.72	108	105.86	133.57	177.02	0	39.49	101.7	23.13	0	94.23	153.15	248.86	0	50.27	0	2.14	0	0	38.35	199.13	0.79	0.49	0.19	0.13	1.45	1.58
DIM_00458	0.12	0.17	0	1.69	0.38	0	1.62	15.31	3.84	45.09	104.66	19.72	0.1	0	2.34	2.55	9.55	2.53	12.76	23.1	0	0	0	0	0	1.49	0	0	0	0	0	0	0	0	2.26	0	0	0	0	0	0	0	0	3.55	2.9	0	0.01	0	0
DIM_00459	0.37	0	0	0.28	0	0	0	0	0	0	0	0	0.61	0.46	9.96	29.22	124.98	12.19	0	1.01	0	0	0	0	0	0	0	0	0	0	0	0	0	0	0	0	0	0	0	0	0	0	0	0	0	0	0	0.1	0.06
DIM_00460	0	0	0.08	0	0	0	0	0	0	0.15	0	0	0.19	0	4.07	10.12	57.73	5.41	0.1	0.94	0	0	0	0	0	0	0	0	0	0	0	0	0	0	0	0	0	0	0	0	0	0	0	0	0	0	0	0.21	0.15
DIM_00461	3.42	0.48	2.2	0.03	0	0.42	0	0.04	0.34	0.14	0.02	0	0.07	0.14	0.04	0.07	0.12	0.07	1.89	0.07	0	0	0	0	0	0	1.16	0	0	4.12	1.17	0	0	0	1.31	0	0	0	0	0	0	0	2.41	0.5	0.36	0.07	0.06	1.24	0.9
DIM_00462	0.09	0	0	0	0	0	15.41	15.55	4.07	20.27	40.4	9.5	11.39	17.87	12.23	20.3	28.74	8.9	47.64	29.21	0	0	47.76	0	0	60.83	73.64	0	6.6	34.1	19.49	0	17.37	87.38	91.9	0	0	47.7	4.29	0	0	21.56	80.18	0	0	0.07	0.05	3.49	2.39
DIM_00463	0.16	0.27	0.11	1.19	0	0.12	0	10.47	0	5.72	0	12.39	8.91	0	6.74	20.61	19.07	5.32	53.65	7.41	0	0	61.6	23.29	62.3	111.52	128.13	0	17.05	0	108.88	0	67.94	0	17.18	0	118.15	0	6.71	0	32.81	49.46	135.79	3.65	2.24	0.09	0.09	1	0.64
DIM_00464	0	0	0	0	0	0	0.32	0	0.58	0.31	0.14	0	0	0	0	0	2.6	0	0	0.57	0	0	0	0	0	0	0	0	0	13.05	0	0	0	0	0.92	0	0	0	0	0	0	0	0	0	0	0.07	0.07	0	0
DIM_00465	1.24	0	0	0.28	0	0	16.74	17.81	4.07	18.99	39.89	5.38	13.12	11.22	8.77	17.97	25.56	8.29	39.54	27.44	0	0	47.76	0	127.48	60.83	64.39	0	6.6	49.96	12.32	0	17.37	80.98	87.68	0	34.6	0	4.29	0	0	17.36	74.31	4.3	2.63	0.13	0.1	0.77	0.56
DIM_00466	9.13	0.98	25.34	19.61	9.85	11.86	20.13	29.74	54.55	53.7	17.7	112.25	140.19	190.04	14.58	15.06	39.7	6.19	89.86	69.55	0	34.77	115.98	26.29	197.49	192.68	190.84	0	48.03	217.57	101.3	0	36.47	281.8	295.27	0	114.14	61.3	4.85	0	30.53	64.86	244.3	5.54	3.56	0.42	0.31	18.97	12.13
DIM_00467	0	0	0	0	0	0	14.68	19.07	12.34	32.39	61.79	5.89	17.62	17.73	31.76	10.87	23.09	9.45	43.35	46.98	0	0	0	0	0	0	0	0	0	221.65	0	0	0	171.75	107.7	0	0.21	0	0	0	0	0	0	0	0	0	0	3.93	2.51
DIM_00468	1.68	0.37	0	0.12	0.18	0	0	0	0.5	2.32	0.24	0	0	0	66.89	0.97	69.44	115.01	1.39	43.74	0	0	0	0	0	5.68	0	0	9.87	0	0	0	0	0	0	0	0	0	0	0	0	0	0	0	0	0	0	0.6	0.38
DIM_00469	0	0	0	0	0	0	0	0	0.55	0	0.83	2.41	18.9	8.99	1.63	13.92	2.78	5.54	1.56	7.82	0	0	0	0	79.7	0	26.59	0	0	16.26	0	0	0	0	5.43	0	0	0	0	0	0	0	0	0	0	0	0	0	0
DIM_00470	116.44	9.95	8.59	26.66	54.35	82.38	0.97	3.16	34.4	19.05	4.12	28.4	63.35	59.23	23.75	288.86	83.19	68.86	17.2	42.17	0	0	0	0	0	0	0	0	0	0	0	0	0	0	1.37	0	0	0	0	0	0	0	1.67	0	0	0	0	1.93	1.23
DIM_00471	0.29	0	0.04	0	0.08	0.26	0.48	1.54	0.29	0.16	0.21	1.23	0.8	1.81	0	0.93	4.5	0.48	35.05	4.22	0	0	32.17	0	11.92	15.36	30.86	0	0	54.93	31.24	0	0	12.96	45.3	0	22.06	0	3.85	0	9.42	8.62	41.17	0	0	0.1	0.06	4.13	2.68
DIM_00472	1.68	0.05	1.57	1.37	2.22	0.02	2.83	4.01	0.95	3.53	2.98	15.78	1.28	29.04	1.09	0.77	2.83	0.35	22.54	12.5	0	0	5.74	2.17	6.88	21.89	10.87	0	0	28.15	16.7	1.22	4.16	27.72	26.13	0	4.03	5.05	0.34	0	3.36	6.15	32.26	1.84	1.21	0.12	0.1	5.45	3.63
DIM_00473	0.82	0.21	0.25	0.78	1.09	0.12	3.39	6.68	4.41	9.45	7.29	28.62	40.57	54.3	5.16	4.95	14.53	1.4	60.69	29.75	0	7.1	14.22	16.11	15.79	19.21	9.08	0	3.93	40.41	32.19	0	3.44	32.45	40.03	0	9.99	12.52	1.7	0	0	15.25	38.53	2.26	1.58	0.32	0.24	13.24	8.5
DIM_00474	2.41	0.84	2.34	0.71	0.69	0.34	7.66	10.81	3.12	15.9	8.59	8.48	3.09	5.44	3.3	4.17	4.86	4.02	48.89	40.34	0	0	8.41	3.18	21.8	14.71	16.13	0	2.32	28.69	24.49	0	4.07	38.4	24.36	0	29.57	7.41	0.5	0	4.92	8.7	24.51	4.99	3.06	0.23	0.2	12.36	7.94
DIM_00475	2.26	0.75	1.92	2.67	0.59	0.05	20.16	15.49	11.32	35.74	71.75	45.8	6.57	6.9	7.07	12.8	18.06	5.77	31.12	36.79	0	33.56	80.58	15.22	74.58	32.03	36.47	0	0	61.08	21.72	0	22.74	54.09	51.32	0	18.88	0	4.02	0	0	14.92	39.83	4.27	2.99	0.08	0.06	5.93	4.02
DIM_00476	0.76	0.16	0.8	1.05	0.06	0.36	8.83	6.87	3.8	35.51	20.38	8.21	4.76	11.9	3.47	2.44	7.22	1.26	31.65	57.3	0	25.24	100.98	9.54	46.75	36.14	64.55	0	6.97	57.45	32.68	0	61.12	105.09	43.69	0	53.27	0	9.06	0	0	17.42	38.75	3.4	2.08	0.18	0.16	10.3	6.69
DIM_00477	2.32	6.83	3.49	0.54	1.08	4.43	16.86	26.22	9.68	18.62	2.73	11.36	13.7	18.08	4.06	3.77	8.6	0.97	62.12	30.86	0	26.07	65.22	9.86	115.89	92.29	97.94	0	7.2	59.33	8.44	0	34.71	127.83	119.1	0	55.02	11.49	0.78	0	7.63	41.47	92.7	0.59	0.73	0.24	0.17	3.79	2.72
DIM_00478	0.14	0.95	0.26	0.27	1.51	0	16.47	27.16	7.13	49.5	96.9	27.53	12.34	14.47	4.9	11.11	15.66	9.42	34.22	38.17	0	0	65.31	8.23	32.25	31.16	13.92	0	0	37.15	49.31	0	31.62	58.46	33.29	0	0	0	0	0	12.74	10.01	45.66	2.45	1.5	0.22	0.14	3.55	2.31
DIM_00479	6.78	0.17	1.21	4.68	13.59	1.94	5.44	9.42	2.88	2.34	1.5	24.21	15.47	33.29	4.77	12.63	21.4	3.24	3.52	3.6	0	0	26.53	0	0	0	0	0	0	0	0	0	0	3.56	2.14	0	0	0	0	0	0	0	1.36	0	0.73	0.06	0.05	4.52	3.48
DIM_00480	18.11	9.6	6.48	13.18	39.12	58.67	120.3	27.06	2.48	0	3.86	1.86	0	1.4	4.96	4.98	0.85	0	32.18	0.62	0	0	0	36.04	70.7	15.19	30.51	0	26.4	0	30.89	0	46.31	38.44	30.78	0	134.39	84.25	0	0	0	0	29.34	1.99	1.22	0.96	0.77	25.06	17.87
DIM_00481	48.51	18.83	7.31	28.6	91.61	53.81	32.93	66.86	1699.92	204.77	132.92	811.39	4040.98	4075.35	44.91	97.73	40.43	33.58	320.87	43.7	0	61.07	183.15	138.51	67.9	29.17	39.07	0	67.57	208.81	19.78	0	88.87	32.82	27.08	0	43.01	0	18.29	0	0	9.38	25.03	5.28	3.23	3.24	2.51	33.1	31.57
DIM_00482	2.56	0.46	0.37	1.38	0.38	0	2.52	3.01	0.41	1.83	2.4	2.64	2.67	5.99	0.53	1.53	2.63	0.34	12.25	28.4	0	15.82	10.55	11.96	0	29.36	21.92	0	0	18	6.83	0	7.66	35.42	27.17	0	0	0	1.26	0	0	6.87	21.04	1.2	0.88	0.1	0.09	2.36	1.64
DIM_00483	4.8	2.56	7.18	7.2	3.24	9.34	55.14	90.95	26.73	160.39	13.07	91.32	98.21	178.7	12.07	14.18	42.57	3.74	151.36	162.33	0	48.11	173.34	55.78	261.37	215.31	156.88	0	37.21	207.96	110.05	0	62.1	359.32	292.46	0	85.72	101.77	8.44	0	43.19	85.8	271.04	8.96	5.67	0.87	0.61	22.63	14.47
DIM_00484	0.27	0.68	0.68	1.31	12.36	0.18	15.39	12.97	21.63	100.91	57	46.12	15.19	18.39	7.86	12.23	14.57	5.75	19.64	55.9	0	0	18.51	20.98	6.85	16.19	17.75	0	0	21.05	5.99	0	4.48	32.31	29.79	0	0	0	1.11	0	0	7.8	17.99	6.69	4.1	0.12	0.1	2.58	1.66
DIM_00485	6.37	1.63	14.33	8.92	2.57	19.67	11.35	12.11	10.57	19.28	16.61	32.22	11.91	45.3	9.25	17.75	32.25	9.66	39.37	73.52	0	15.65	104.41	3.94	34.78	47.3	55.04	0	5.76	59.35	23.64	0	27.78	74.28	52.07	0	7.34	18.39	1.25	0	0	14.4	55.51	2.38	1.46	0.26	0.21	4.81	3.11
DIM_00486	2.18	1.46	0.93	1.42	8.75	0.03	16.51	30.69	4.27	9.85	5.38	11.01	16.84	21.08	3.01	2.34	6.09	0.82	39.13	11.82	0	3.28	59.06	7.44	14.57	27.64	14.67	0	3.62	67.13	29.72	0	7.93	43.16	45.12	0	23.06	17.34	3.14	0	0	9.8	54.34	9.9	6.34	0.27	0.2	9.02	5.82
DIM_00487	6.54	7.07	6.54	2.64	6.73	0	35.85	31.98	13.95	53.27	40.12	8.79	8.29	8.38	17.11	15.73	13.81	11.72	38.19	19.18	0	0	0	8.07	39.55	37.37	92.16	0	17.7	12.15	20.74	0	20.68	37.29	65.32	0	15.02	0	0	0	0	16.37	36.06	0.96	0.88	0.18	0.12	0.96	0.68
DIM_00488	0	0	0.02	0	0	0	0	0	0	0	0	0.15	0.12	0	0.19	0	0.07	0	1.19	1.53	0	0	0	0	7.74	0	0	0	0	11.89	0	0	0	2.81	0.84	0	14.7	0	0	0	0	0	0	0	0	0	0	0.11	0.07
DIM_00489	1.53	0.28	1.66	1.94	1.39	0.63	35.03	34.34	21.33	57.76	46.98	32.73	24.44	27.8	10.6	17.77	20.14	12.58	116.92	57.37	0	20.39	24.48	12.33	60.41	45.4	43.02	0	2.25	92.76	31.68	0	21.71	93.11	71.21	0	22.94	86.25	5.37	0	4.77	22.19	54.65	3.17	2.17	0.38	0.28	12.8	8.31
DIM_00490	0	0	0	0	0	0	0.18	0	1.88	0.35	0.48	0.7	6.21	6.66	0	0	3.29	2.01	5.02	440.31	0	0	0	0	0	0	12.29	0	0	0	0	0	0	0	9.28	0	0	0	0	0	15	0	10.49	0	0	0	0	0	0
DIM_00491	0.04	0.63	0	2.9	0	2.79	0.69	2.67	38.58	6.03	24.5	81.27	97.6	107.09	2.2	1.26	4.27	3.59	5.89	264.29	0	0	0	0	0	1.62	0	0	0	0	0	0	0	0	1.64	0	0	0	0	0	0	0	0	0.46	0.28	0	0	0.17	0.22
DIM_00493	1.8	0	2.2	1.21	0	1.38	7.35	13.32	1.45	1.65	1.59	23.71	69.44	55.32	16.1	21.18	30.28	7.26	27.51	12.69	0	26.08	52.15	0	16.03	55.15	51.65	0	0	25.54	0	0	0	28.12	43.21	0	63.52	0	12.5	0	0	18.43	27.88	0.92	0.57	0.26	0.15	0.77	0.52
DIM_00494	5.5	1.77	1.16	1.61	0.91	1.4	0.33	1.9	1.34	0.82	1.62	17.61	19.47	32.86	9.55	4.69	13.56	3.57	15.48	3.76	0	0	0	0	0	13.51	0	0	0	22.29	8.46	0	3.16	26.32	11.56	0	0	0	0.78	0	0	2	14.03	1.48	1.09	0.31	0.22	18.49	11.87
DIM_00495	5.55	1	5.15	3.06	0.53	2.39	8.98	23.1	13.49	28.7	5.79	88.91	90.93	159.6	3.8	2.89	7.18	0.62	142.57	41.51	0	14.45	14.46	5.46	45.51	42.53	41.59	0	7.98	61.65	30.41	0	1.75	70.1	83.16	0	20.33	6.37	1.3	0	4.23	22.43	75.59	6.61	4.35	0.31	0.24	27.11	17.41
DIM_00496	0.53	0.08	1.47	3.28	1.54	0.08	32.2	39.8	28.25	180.29	43.34	61.85	30.15	43.19	6.91	7.86	18.5	4.3	83.97	56.38	0	48.73	97.52	36.84	57.76	61.24	76.33	0	35	127.49	66.25	0	37.74	99.49	98.05	0	34.27	25.77	4.66	0	14.26	26.52	75.78	8	5.04	0.34	0.25	10.24	6.55
DIM_00497	0.48	0.1	0.89	1.25	3.01	0.11	10.53	29.18	4.82	30.44	12.11	35.01	12.02	29.7	1.12	1.62	5.15	0.6	48.75	76.34	0	4.3	60.31	6.51	25.51	17.8	15.14	0	4.76	58.76	22.29	0	8.34	39.32	38.11	0	48.44	45.53	3.61	0	0	8.91	29.51	5.5	3.61	0.24	0.17	9.29	5.95
DIM_00498	4.81	16.06	8.04	9.12	5.22	14.11	155.96	268.96	223.36	192.55	238.57	313.18	383.27	344.34	171.97	103.9	209.69	38.68	877.82	274.88	0	104.46	250.81	94.77	371.48	393.89	253.82	0	80.81	748.92	385.49	0	177.05	931.72	660.19	0	176.38	276.29	21.25	0	24.46	156.18	531.32	24.48	15	4.14	2.61	67.48	43.1
DIM_00499	34.46	15.43	19.79	17.68	16.05	22.74	24.3	38.03	22.97	55.07	47.23	107.9	95.74	141.1	35.77	103.26	146.62	44.79	98.62	273.48	0	56.83	199.03	85.94	36.84	79.11	152.17	0	74.58	355.64	137.98	0	34.4	137.41	191.57	0	149.92	75.15	16.15	0	12.48	28.86	164.28	6.13	4.35	1.35	0.88	44.11	28.21
DIM_00500	14.1	6.9	6.73	9.13	19.68	11.24	0	5.51	10.24	7.27	2.33	4.51	11.05	15.98	68.96	44.47	47.39	102.14	112.83	105.98	0	0	0	0	0	11.99	48.17	0	62.49	0	0	0	18.27	20.23	48.57	0	106.05	0	4.51	0	0	11.56	50.16	1.6	0.98	0.39	0.31	5.99	3.83
DIM_00501	0.02	0	0.01	0.02	0	0.02	0	0	0.19	11.27	3.36	0.17	0	0.12	1.07	0.05	1.8	0.81	0.1	174.08	0	0	10.39	0	0	0	0	0	0	0	0	0	0	0	0.42	0	0	0	0	0	0	0	0	0.95	0.68	0	0	0.21	0.15
DIM_00502	0.03	0	0.02	1.28	0	0	0	0	0	0.85	0.53	0.26	0	0	0	0	0	0.1	1.18	31.23	0	0	15.27	0	16.96	8.5	9.76	0	0	0	0	0	3.69	6.15	4.3	0	0	0	0	0	0	2.34	3.12	0.35	0.21	0.01	0.01	0.09	0.06
DIM_00503	17.22	6.5	5.96	45.18	59.66	3.47	12.32	19.6	14.44	10.2	22.35	338.25	150.21	329.16	6.84	15.05	19.52	1.97	42.25	27.78	0	0	0	0	0	7.43	0	0	0	17.72	0	0	0	12.55	7.52	0	0	0	0	0	0	4.78	14.34	10.41	7.65	0.05	0.03	1.6	1.73
DIM_00504	0	0.79	0.31	0.47	0.11	0	22.4	29.62	11.39	16.1	16.98	11.67	25.16	20.53	15.28	41.14	35.43	14.38	16.23	147.69	0	21.33	42.67	16.13	110.66	162.99	156.91	0	23.59	121.48	69.07	0	82.72	332.47	226.88	0	60.06	188.21	2.55	0	24.98	83.47	203.18	0	0	0.36	0.24	7.02	4.48
DIM_00505	4.47	0	1.12	0.74	0.59	0.05	5.13	12.14	0.51	2.8	0.51	2.42	0.37	2.58	0.11	0.11	0.36	0	28.46	14.84	0	0	0	3.86	26.39	15.22	8.13	0	2.82	11.63	0	0	0	19.29	18.38	0	0	0	0.61	0	0	1.57	15.72	4.4	3.85	0.05	0.03	2.49	1.94
DIM_00506	13.22	0.77	5.24	15.63	49.73	16.15	79.46	81.48	70.43	519.24	195.53	82.13	59.24	54.75	106.53	121.63	152.36	70.14	23.91	103.49	0	0	0	0	39.82	85.58	17.19	0	0	0	34.8	0	0	14.44	43.36	0	75.71	0	0	0	0	12.38	77.14	2.22	2.72	0.15	0.1	1.18	1.01
DIM_00507	2.33	0.12	1.65	0.86	3.96	3.46	10.8	22.81	24.06	57.31	27.54	26.38	30.78	37.4	27.54	60.55	70.62	30.28	49.01	72.99	0	0	0	0	12.45	37.43	26.86	0	0	38.25	32.63	0	24.42	27.08	29.77	0	23.64	0	2.01	0	0	14.17	27.52	1.49	0.92	0.28	0.23	7.24	4.86
DIM_00508	0	0	0.17	0	0	0	0	0	0.6	0	0	0.75	0.82	2.21	1.13	2	1.89	0.1	3.09	38.75	0	0	0	0	0	0	0	0	0	0	0	0	0	0	2.2	0	0	0	0	0	0	0	0	0	0	0	0	0.14	0.09
DIM_00509	8.76	13.16	4.59	8.09	5.88	9.78	359.47	242.63	76.97	403.66	247.81	26.18	47.47	36.17	136.86	82.69	66.86	86.33	125.6	349.7	0	50.23	200.92	56.97	148.92	87.97	265.11	0	27.78	57.23	16.27	0	36.53	134.99	176.11	0	70.73	177.32	21.06	0	0	44.33	177.53	1.1	1.35	1.6	1.02	62.59	40.1
DIM_00510	20.23	6.22	7.78	24.89	8.21	21.17	2.31	4.24	110.08	41.44	56.07	705.17	1088.89	1650.57	270.77	233.85	700.86	216.76	126.94	77.22	0	6.07	0	9.7	18.98	9.36	5.81	0	0	13.78	7.84	0	0	19.01	31.19	0	0	0	0.73	0	0	4.18	25.94	10.54	6.75	2.23	1.5	44.8	29.39
DIM_00511	0	0	0.14	0.19	0.31	0.54	0	0	1	0.63	0	0.27	1.1	0.94	0.74	2.33	2.76	1.14	0.38	84.37	0	0	0	0	0	0	1.89	0	0	0	0	0	0	0	1.43	0	0	0	0	0	0	0	1.82	0	0	0.03	0.02	0.1	0.08
DIM_00512	0.15	0	0.11	0.48	0	0	0.33	0.09	0.03	0	0.05	0	0	0	0.02	0.04	0.17	0	0.57	61.55	0	0	0	0	0	0	0	0	0	0	0	0	0	0	0	0	0	0	0	0	0	0	0	0	0	0	0	0.16	0.11
DIM_00513	3.91	5.24	2.6	3.9	35.62	13.15	11.41	12.87	21.02	80.24	46.87	12.54	17.4	26.51	14.43	28.91	32.75	10.85	13.69	35.92	0	16.63	0	0	86.28	92.65	85.1	0	0	37.88	0	0	40.3	116.2	111.2	0	0	0	3.98	0	29.21	33.17	105.58	0.74	0.45	0.13	0.14	2.8	1.93
DIM_00514	0.27	0	0	0	0	1.7	0	0	3.43	0.46	0.46	1.12	0.59	0.5	0.23	0.86	0.74	0.27	1.37	0.46	0	0	0	0	0	0	0	0	0	0	8.08	0	0	0	0	0	0	0	0	0	0	0	0	0	0	0	0	0.22	0.19
DIM_00515	0.49	0	5.58	4.61	0.65	12.6	23.77	25.96	15.64	34.62	27.49	29.46	46.26	41.86	13.4	37.65	37.65	6.2	36.46	53.06	0	16.21	178.38	42.89	156.1	81.22	124.36	0	8.96	119.87	20.99	0	47.09	176.35	162.44	0	57.01	42.86	8.73	0	9.49	43.49	132.68	2.2	1.35	0.2	0.15	4.15	2.66
DIM_00516	0.4	0.2	0.67	1.06	0	1.08	3.88	4.42	5.04	9.33	19.46	18.49	7.6	9.65	2.24	1.17	5.52	5.83	4.51	417.21	0	0	0	0	0	0	0	0	0	24.07	0	0	5.12	5.68	4.26	0	14.88	0	2.53	0	0	1.62	3.25	0.95	0.58	0.05	0.04	0.72	0.49
DIM_00517	12.92	4.99	12.48	15.3	6.97	12.51	68.32	87.92	122.34	228.95	64.37	101.89	216.13	176.75	54.47	101.02	120.09	26.07	123.45	183.97	0	107.38	214.89	76.11	517.07	570.12	615.78	0	85.28	335.96	169.45	0	211.2	728.4	655.27	0	132.18	106.49	15.26	0	62.86	212.48	532.19	7.62	4.67	0.62	0.45	32.58	20.84
DIM_00518	1.02	0.32	1.39	0.18	0.15	1.13	3.42	6.46	1.48	5.01	1.45	7.65	3.5	10.09	0.68	0.39	0.92	0.07	33.83	16.54	0	3.39	0	3.85	33.94	17	13.02	0	1.87	34.74	7.69	0	2.46	34.19	22.53	0	16.71	20.94	0.81	0	0	5.72	18.92	3.35	2.29	0.09	0.07	5.25	3.42
DIM_00519	8.19	9.48	4.56	10.1	20.19	3.14	73.15	69.66	45.33	43.82	4.16	37.66	24.68	59.87	4.55	12.37	17.27	6.33	77.06	79.01	0	0	0	0	32.18	82.99	69.45	0	24.03	148.56	140.62	0	42.15	93.34	105.07	0	61.17	76.69	5.2	0	25.42	43.35	80.12	5.48	4.48	0	0	6.5	4.15
DIM_00520	1.53	0	5.75	2.64	0.94	0.2	13.51	14.92	8.38	16.51	16.42	18.4	11.81	25.54	0.9	2.26	4.55	0.39	73.97	22.14	0	21.4	71.38	5.39	95.13	41.99	57.02	0	3.69	64.93	41.57	0	10.36	63.25	51.19	0	40.15	113.2	2.56	0	12.53	16.95	40.87	4.53	2.78	0.22	0.15	9.45	6.03
DIM_00521	0.84	0	0.39	0.54	0.52	0	7.92	14.27	2.21	4.87	0.56	6.95	0.87	14.27	0.77	1.41	2.5	0.34	64.55	79.36	0	35.66	87.04	17.81	98.35	101.72	125.41	0	10.12	92.19	45.78	1.11	39.27	180.81	145.86	0	31.24	40.3	2.54	0	15.06	38.22	127.34	3.79	2.42	0.06	0.06	9.37	5.96
DIM_00522	0	0	0.04	0	0.93	0	0.82	0	1.15	8.73	0	0.56	0.78	2.19	0.34	0.06	0.31	0.06	0.87	58.79	18.01	4.49	26.94	13.57	0	9.99	4.3	0	0	30.62	5.81	0	2.17	13.26	9.03	0	18.93	0	0	0	0	2.75	7.8	0	0	0.04	0.03	0.56	0.41
DIM_00523	8.42	0	4.54	3.51	4.54	3.93	13.66	29.37	3.48	13.31	18.91	30.61	33.32	37.06	6.62	8.7	18.6	8.49	56.37	42.73	0	0	0	0	0	29.75	17.08	0	0	0	34.58	0	12.95	71.74	53.79	0	0	0	0	0	0	2.05	40.5	4.65	2.85	0.72	0.53	19.96	12.75
DIM_00524	1.87	0	1.91	2.61	1.78	4.06	0	0	0	0	0.08	0	0.48	0	0.08	0	0.06	0.29	7.52	4.21	0	0	14.87	5.62	0	14.43	8.3	0	0	8.45	0	0	0	2.59	11.34	0	0	0	0	0	0	0	14.21	0	0	0.11	0.14	0.93	0.6
DIM_00525	0	0	0	0	0	0	0.43	0.7	0	0.06	0.08	0	0	0	1.73	0.06	3.52	4.33	0.16	35.69	0	0	0	0	0	0	0	0	0	0	0	0	0	0	0.54	0	0	0	0	0	0	0	0	0.39	0.24	0	0	0.38	0.24
DIM_00526	11.08	9.17	3.32	2.57	23.31	17.37	0	1.45	0.18	0.98	0.8	0	0	0.29	0	0	1.28	0.15	0.25	3.1	0	0	0	0	0	6.1	0	0	0	0	0	0	0	0	0	0	0	0	0	0	0	0	0	0	0	0.03	0.02	0.19	0.19
DIM_00527	0	0	0	0	0	0	0	0	0.1	0	0.43	5.99	5.53	13.67	0	0	0.29	0	9.09	0	0	0	23.26	0	17.23	5.55	0	0	6.42	39.69	0	0	5.63	6.25	4.68	0	16.36	0	0	0	0	0	2.38	0.52	0.32	0	0	0.16	0.1
DIM_00528	0.03	2.59	0.93	0.23	1.44	0.04	9.87	10.19	28.75	20.71	68.44	40.7	90.01	72.25	56.23	82.17	100.01	43.66	22.05	31.41	0	0	16.53	0	36.72	28.92	31.7	0	4.56	9.4	16.05	0	8	53.27	43.89	0	0	0	0	0	0	12.67	23.67	2.62	1.6	0.22	0.16	4.46	2.94
DIM_00529	0	0	0	0	0	0	0	0	0	0	0	0	0	0	0	0	0	0	0	5.12	0	0	0	0	0	0	0	0	0	0	0	0	0	0	0	0	0	0	0	0	0	0	0	0.49	0.3	0	0	0.07	0.04
DIM_00530	0	0	0	0	0	0	0	0	0	0	0	0	0	0	34.92	5.84	27.7	9.09	0	27.69	0	0	0	0	0	0	0	0	0	0	0	0	0	0	0	0	0	0	0	0	0	1.25	0	0	0	0	0	0.19	0.12
DIM_00531	4.38	10.38	2.82	0.36	2.27	4.99	19.79	33.42	93.8	228.43	512.04	44.35	28.21	36.66	39.3	56.96	49.73	42.36	33.14	44.93	0	47.76	0	0	70.8	38.02	99.29	0	0	81.61	61.87	0	34.73	38.5	50.04	0	33.62	0	2.86	0	0	29.32	29.35	6.28	3.85	0.25	0.18	2.33	1.58
DIM_00532	6.21	1.77	1.87	3.11	4.31	4.72	8.05	13.31	8.08	42.08	17.61	27.48	33.05	43.4	3.67	5.28	15.86	3.48	26.21	44.17	0	20.01	80.11	0	29.66	49.88	55.46	0	14.74	68.31	21.6	0	12.92	51.98	66.05	0	46.93	23.52	3.19	0	0	17.9	55.98	3.33	2.23	0.38	0.26	10.42	6.73
DIM_00533	38.46	27.25	20.27	44	59.23	48.46	1199.73	806.65	233.09	905.32	299.52	171.51	199.86	155.6	356.35	213.37	276.52	306.28	212.88	1452.91	0	114.57	45.83	34.65	339.64	437.73	608.29	0	114.05	391.53	118.72	0	177.74	467.97	546.56	0	193.57	121.31	16.47	0	13.42	131.88	441.23	17.1	10.48	7.59	4.74	44.43	28.38
DIM_00534	37.24	3.26	20.49	0.31	0	5.1	2.71	7.14	7.26	4.23	1.82	1.76	1.44	1.63	11.99	21.55	16.17	9.48	48.77	4.47	0	0	0	0	0	0	0	0	0	0	0	0	0	0	0	0	0	0	0	0	0	0	0	0.93	1.14	0.1	0.06	1.36	1
DIM_00535	0	0.52	0.28	3.4	0.25	0	16.97	50.17	90.66	29.05	17.27	9.35	21.17	21.08	262.18	523.89	110.16	348.12	7.41	14.25	0	0	0	0	33.74	32.61	14.56	0	12.59	25.93	0	0	0	24.47	12.84	0	0	0	2.73	0	0	3.49	13.99	2	1.22	0.83	0.67	1.51	1.14
DIM_00536	4.35	0	0.5	0	0	0.14	0	0	0.58	0.12	0	1.72	1.6	1.44	2.97	1.96	1.51	2.51	31.68	0.5	0	0	0	0	0	21.34	21.45	0	0	0	0	0	0	21.63	28.09	0	0	0	1.61	0	0	9.26	26.09	2.4	1.84	0.04	0.08	1.02	1.04
DIM_00537	2.93	0	0.81	0.89	0	0.02	0	0	0	0	0	0	0	0	0	0.04	0	0.05	6.41	0	0	0	0	0	5.8	1.24	2.5	0	0	0	0	0	0	6.15	1.89	0	0	0	0	0	0	2.4	0.8	0.71	0.43	0.01	0.01	0.74	0.61
DIM_00538	1.17	0	0.23	0	0	0	0	0	0	0	0	0	0	0	0	0	0	0	11.15	0	0	0	0	0	0	0	0	0	0	0	0	0	9.67	5.36	0	0	0	0	0	0	0	0	2.04	0	0	0	0	0.82	0.65
DIM_00539	42.25	22.77	11	29.83	77.83	58.97	180.62	251.33	536.82	904.2	300.14	406.97	470.06	431.09	520.6	609.88	508.32	385.24	259.54	308.27	0	0	0	418.22	273.56	568.4	688.71	0	68.13	280.88	79.68	0	149.45	396.64	412.16	0	0	108.72	29.51	0	216.07	165.48	410.18	2.5	3.06	7.87	5.08	92.03	58.78
DIM_00540	2.63	0.65	1.17	8.95	8.57	0.09	0.24	3.45	51.53	28.58	17.05	186.7	367.51	412.72	35.2	139.27	213.98	47.83	55.78	100.14	0	0	0	12.1	23.72	2.55	0	0	17.7	18.22	10.36	0	0	0	3.86	0	23.1	0	0	0	0	3.7	1.64	1.43	0.87	0	0	10.68	7.23
DIM_00541	0	0	0.04	0.33	0.75	0	0	0	0	0	0	0	0	0	0.27	0	0	0	3.72	16.37	0	0	0	0	10.52	15.82	0	0	0	0	0	0	6.88	11.45	0	0	0	0	0	0	0	2.18	0	1.27	0.78	0	0	0.42	0.27
DIM_00542	3.18	1.77	5.7	3.78	5.92	4.76	1.31	2.32	9.2	4.18	0.67	7.95	9.82	13.32	2.96	7.33	2.86	3.04	51.76	7	0	0	0	0	0	2.67	8.04	0	8.83	0	0	0	12.18	9.01	8.36	0	0	0	1	0	0	0.64	5.15	1.14	0.7	0.08	0.08	3.8	2.68
DIM_00543	0.01	0	0.19	0	0.16	0.01	0.04	0.23	0	0.02	0	0.18	0.21	0.57	0.06	0.05	0.24	0.09	6.88	1.04	0	2.94	0	0	4.36	2.34	1.88	0	0	0	3.81	0	1.42	4.74	3.55	0	0	0	0	0	0	0.68	3.91	0.27	0.17	0	0.01	0.7	0.62
DIM_00544	1.97	2.37	1.74	4.35	3.61	1.41	11.73	14.23	9.3	40.61	32	25.57	8.13	32.6	10.95	13.24	11.74	7.05	43.88	92.87	0	12.13	56.63	21.39	95.81	72.64	91.09	0	7.81	73.55	26.16	0	29.34	115.09	103.91	0	25.58	24.93	1.45	0	18.93	30.82	96.13	3.62	2.33	0.25	0.19	11.69	7.54
DIM_00545	1.3	0.03	0.83	0.44	0.55	0.43	0.64	1.98	0.04	0.17	0.09	2.96	0.07	5.4	0.23	0.02	0.06	0.03	7.08	1.84	0	1.39	8.85	0	3.94	5.56	1.64	0	0	20.68	1.94	0	0	15.12	9.38	0	2.15	2.25	0.71	0	3.64	2.12	10.42	2.01	1.28	0.12	0.09	4.34	2.91
DIM_00546	290.97	142.85	47.26	85.03	341.45	185.37	7.7	44.33	700.36	72.95	114.47	127.21	111.19	80.71	949.3	928.05	2733.17	418.65	902.61	885.8	0	0	0	0	0	0	0	0	0	0	0	0	0	0	3.59	0	0	0	1.9	0	0	0	1.62	3.41	2.09	0.52	0.38	61.75	39.53
DIM_00547	0.14	0	0.34	0.1	0	0.14	0	0	0	0.1	0.4	0.39	0	0.14	0.07	0.16	0.18	0.15	0.64	166.11	0	0	0	0	0	0	0	0	0	0	0	0	0	0	0	0	0	0	0	0	0	0	0	0.5	0.3	0	0	0.26	0.21
DIM_00548	0.57	0.05	0.08	0.42	0	0	0.69	0.43	0.75	12.24	3.29	2.29	0	0	0.05	0	0.03	0.05	8.81	6.2	0	0	0	3.21	3.15	5.41	2.72	0	0	0	2.73	0	0	3.43	2.74	0	11.96	0	0	0	2.49	0.97	1.3	0	0	0.01	0	0.68	0.45
DIM_00549	0	0	0	0	0	0	0	0	0	0	0	0	0	0	0	0	0	0.62	0.13	129.03	0	0	0	0	0	0	0	0	0	0	0	0	0	0	0	0	0	0	0	0	0	0	0	0	0	0	0	0.12	0.07
DIM_00550	1.47	0.03	0.78	1.19	0.15	0.24	0.25	0.1	0.34	0.37	0.16	4.61	4.4	5.65	1.1	2.45	7.17	1.29	6.71	1.51	0	0	0	0	0	0	0	0	2.73	0	0	0	0	1.33	0	0	0	0	0	0	0	0	1.01	0.45	0.28	0.16	0.13	1.25	1.1
DIM_00551	4.28	1.96	0.8	0.96	0	0.37	0.48	0	0	0	0	0	0	0.46	0.21	0.18	2.92	0	4.01	0.34	0	0	0	0	0	0	0	0	0	0	0	0	12.95	0	0	0	0	0	0	0	0	0	0	0	0.71	0.72	0.53	3.88	2.91
DIM_00552	4.5	0.27	2.2	0.71	2.19	1.46	2.95	3.61	0.85	2.21	0.72	13.36	2.18	32.7	5.09	1.23	7.52	1.63	31.77	9.95	0	10.18	30.57	0.96	15.09	21.06	13.43	0	2.81	43.43	16.48	0	1.23	33.17	28.37	0	5.37	6.73	1.83	0	0	5.56	34.24	3.16	2.08	0.39	0.29	11.58	7.66
DIM_00553	0.41	1.44	0.35	2.91	0.02	0.05	0.43	1.81	23.88	39.26	300.05	140.57	3.73	4.86	4.32	4.64	11.11	3.72	28.05	6.11	0	0	0	7.56	7.41	0.8	1.6	0	0	17.07	3.24	0	0	4.03	8.41	0	7.04	0	0.6	0	0	1.53	9.72	17.36	10.91	0.12	0.08	4.25	2.82
DIM_00554	10.73	1.03	7.26	8.65	14.37	12.11	86.27	63.44	1.1	24.86	6.89	4.12	0.38	0	0	0	0.28	0	18.43	0	0	0	0	0	0	0	0	0	0	0	0	0	0	0	0	0	0	0	0	0	0	0	0	10.09	6.18	0.27	0.17	2.59	1.66
DIM_00555	0.4	5.84	1.64	3.28	1.21	0	13.4	2.18	7.22	18.55	11.2	23.38	17.72	9.48	3	1.6	10.68	0.69	25.19	82.37	0	0	0	0	139.43	37.45	15.04	0	0	0	30.46	0	0	63.18	3.79	0	0	0	0	0	0	7.23	19.29	5.9	3.61	0.07	0.04	9.62	6.31
DIM_00556	8.34	0.5	10.17	6.07	40.43	24.26	19.09	18.14	11.6	53.5	40.61	13.91	9.62	8.15	15.31	24.77	19.97	11.38	29.6	34.56	0	30.16	0	11.4	22.35	38.4	57.87	0	16.67	17.17	9.77	0	43.84	44.58	30.37	0	21.23	26.6	3.61	0	8.83	10.41	26.25	0.67	0.82	0.28	0.22	7.81	5.09
DIM_00557	0.92	0.19	0.37	9.59	7.93	1.24	12.99	13.37	50.51	28.16	9.7	89.53	144.5	223.17	21.5	85.98	198.44	29.82	26.13	47.67	0	0	0	0	0	12.78	9.63	0	0	34.29	0	0	0	10.79	8.9	0	0	0	0	0	0	0.77	11.31	1.36	1.11	0.91	0.61	10.92	7.62
DIM_00558	10.9	0.73	2.63	3.74	12.69	5.24	118.94	118.29	77.35	336.34	519.9	324.75	83.1	85.79	65.34	128.53	163.76	105.87	101.08	243.37	0	20.07	0	60.7	29.75	44.73	64.19	0	11.1	114.3	0	0	19.46	70.11	58.22	0	28.26	35.41	2.4	0	0	13.86	59.61	11.53	7.06	0.12	0.1	10.64	6.8
DIM_00559	5.97	0.13	2.53	8.28	0.06	6	0.07	0.12	2.81	1.91	0.7	8.07	5.33	15.96	1.69	9.23	16.47	1.28	1.59	3.56	0	8.86	5.91	2.23	4.38	2.35	5.67	0	4.89	3.36	0	0	0	3.17	5.47	0	4.15	0	0	0	0	0.23	10.27	0.14	0.08	0.54	0.39	10.72	7.36
DIM_00560	0.85	0.18	2.09	3.58	0	5.27	18.76	17.58	0.48	1.23	10.69	1.04	0	0.76	6.44	1.62	0	12.19	0.34	73.85	0	0	0	0	0	0	0	0	0	0	0	0	0	0	0	0	0	0	0	0	0	0	0	1.03	0.63	0	0.02	0.21	0.13
DIM_00561	8.84	0	0.68	6.47	0.1	4.62	18.5	12.39	1.26	0.19	45.42	4.96	0	0	0	0.42	0.18	0.75	0.39	0.29	0	0	0	0	0	0	0	0	0	0	0	0	9.18	5.09	0	0	0	0	0	0	0	1.45	1.94	0	0	0.09	0.05	0.06	0.21
DIM_00562	19.03	25.33	8.42	13.37	8.96	40.37	16.44	35.59	2.33	4.33	14.89	2.89	0.47	1.6	33.95	2.44	48.41	24.85	10.81	6.48	0	0	0	0	21.66	0	0	0	0	0	0	0	0	0	0	0	0	0	0	0	0	0	0	0	2.04	0.13	0.14	0.3	0.56
DIM_00563	0.12	0	0	0	1.04	0	30.29	49.67	1.01	3.73	6.79	2.72	6.13	5.64	9.14	6.75	3.92	6.78	22.28	8.14	0	65.47	17.43	51.41	21.31	67.1	24.79	0	12.9	27.01	14.91	0	0	49.19	59.29	0	0	14.69	5.6	0	0	22.85	49.26	0	0	0.08	0.04	0.48	0.35
DIM_00564	0.58	0.02	1.11	2.21	0.3	0.11	0.47	1.03	1.61	0.44	0.61	1.79	0.44	2.52	1.66	1.9	5.88	0.34	2.37	1.65	0	0	0	0	0	0	0	0	0	5.78	1.64	0	0	2.05	0.24	0	0	0	0	0	0	0	0	2.24	1.37	0.17	0.12	5.94	3.9
DIM_00565	0	0	0	0	0	0	0	0	0	0	0	0.35	0	0	0	0	0	0	2.51	0	0	0	0	0	0	8.39	0	0	0	0	0	0	0	14.17	4.25	0	0	0	0	0	0	2.7	7.23	0	0	0	0	0.35	0.22
DIM_00566	41.89	42.02	7.46	3.35	3.5	31.58	0	5.15	90.95	20.09	21.93	117.41	207.78	289.47	435.95	317.55	1300.35	270.86	56.72	49.1	0	0	0	0	0	0	0	0	0	0	0	0	0	0	0	0	0	0	0	0	0	0	0	1.38	0.84	1.07	0.82	34.05	21.74
DIM_00567	108.13	50.24	14.06	10.55	97.32	42.52	3.56	16.09	16.56	5.19	11.57	29.69	44.51	44.69	49.06	84.28	42.6	86.56	33.77	16.22	0	16.97	0	12.83	0	2.7	0	0	0	0	32.96	0	8.22	22.79	8.2	0	0	0	0	0	0	1.3	3.47	3.02	2.31	1.2	0.82	3.96	2.91
DIM_00568	0.37	0.07	0.75	0.1	6.51	0.67	2.7	6.19	17.91	8.02	8.07	58.69	53.35	114.57	6.86	13.49	21.93	4.11	14.56	88.58	0	0	0	0	56.88	66.71	120.84	0	0	0	0	0	5.72	87.27	135.96	0	0	0	0	0	6.91	25.35	163.16	0.54	0.33	0.2	0.15	5.01	3.31
DIM_00569	1.46	1.11	1.83	2.79	0.19	1.04	2.9	1.88	18.02	24.54	80.19	55.8	17.99	41.4	1.04	2.95	4.46	2.53	7.62	6.05	0	0	0	0	0	0	0	0	0	0	0	0	0	0	2.79	0	0	0	3.63	0	0	0	0	1.72	1.05	0.98	0.71	16.98	12.07
DIM_00570	1775.42	1546.13	1677.6	2226.19	2604.48	4523.06	126.27	258.16	1235.17	753.08	491.53	858.06	1103.45	957.45	1229.41	1695.98	2848.89	1339.79	783.67	1175.85	0	0	0	37.15	145.69	156.47	330.08	0	54.36	0	15.91	0	71.48	99.05	278.93	0	34.6	0	0	0	0	43.37	266.8	14.71	9.02	43.96	27.97	348.15	224.65
DIM_00571	50.2	38.73	38.01	52.8	52.35	35.17	1.61	2.08	0.85	0.59	0	1.16	0.15	0.51	3.74	2.36	1.31	4.02	0.83	4.59	0	0	0	0	0	0	0	0	0	0	0	0	0	0	0	0	0	0	0	0	0	0	0	54.57	33.79	0.06	0.05	20.98	13.48
DIM_00572	22.62	11.02	7.97	13.07	47.49	38.34	610.07	501.89	374.25	1096.24	852.32	323.48	317.7	210.56	778.53	582.13	482.46	501.92	199.19	263.25	0	0	89.01	33.68	66.06	85.16	270.83	0	49.33	254.11	86.59	0	129.79	179.61	165.35	0	0	78.71	5.34	0	0	78.72	228.42	7.49	4.59	4.34	2.71	7.24	4.63
DIM_00573	0.46	0.37	0.81	1	2.98	0.07	4.37	9.93	1.02	6.74	2.08	8.27	0.84	13.36	0.45	0.39	1.07	0.07	46.19	17.21	0	4.61	41.52	8.71	20.49	27.49	15.47	0	3.82	39.32	25.36	0	4.46	38.39	31.53	0	19.45	4.06	2.76	0	4.05	9.89	32.53	4.86	2.98	0.12	0.1	7.46	4.84
DIM_00574	0.73	0	0.23	1.82	0	0	0.43	2.09	5.41	8.18	104.46	52.76	0.54	0	0	0	0.66	0.11	3.55	0	0	0	0	0	0	0	0	0	0	16.87	0	0	0	0	1.19	0	0	0	0	0	0	0	0	0.66	0.41	0	0	0.12	0.08
DIM_00575	2.72	0.04	2.62	2.36	0.9	3.88	0.82	3.34	2.29	1.41	1.82	2.22	2.97	2.56	4.6	7.07	6.93	4.39	1.33	8.43	0	0	0	0	0	2.05	2.06	0	0	0	0	0	0	0	0	0	0	0	0	0	0	0	0.66	0	0	0.06	0.04	1.47	1.08
DIM_00576	0.05	0	0.14	0	0	0.65	0.69	0.19	0.04	0	0.46	0.52	0	0	0.1	0.06	0.18	0.18	12.27	0	0	0	9.22	0	0	2.93	5.89	0	0	10.48	2.98	0	2.23	2.48	2.6	0	0	0	0	0	0	0	2.36	1.26	0.77	0.01	0	0.44	0.36
DIM_00577	0.78	0	0.3	3	0.28	0.02	4.22	11.27	5.99	21.38	13.47	22.89	1.74	15.19	1.25	1.07	2.27	0.17	39.07	45.24	0	4.41	26.45	3.33	35.9	30.13	25.35	0	17.04	65.15	19.96	0	19.19	68.64	55.31	0	49.58	31.06	4.74	0	5.16	11.82	58.59	4.22	2.59	0.1	0.08	18.82	12.07
DIM_00578	0	0.63	0.87	4.06	2.08	2.38	4.1	7.31	7.41	13.82	26.14	30.62	0.34	0.62	0.98	0.39	0.5	0.35	3.92	119.01	0	0	0	0	0	0	0	0	0	0	6.56	0	0	0	0.82	0	0	35.74	1.21	0	0	0	0	0.91	0.56	0.05	0.04	0.26	0.18
DIM_00579	0	0.04	0.8	0.04	0	1.06	4.31	5.65	0.5	3.14	1.41	1.8	3.38	2.58	0.17	0.86	0.61	0.1	12.51	22.54	0	10.53	14.49	10.95	10.23	11.82	14.72	0	4	0	0	0	11.76	18.88	3.87	0	0	12.77	0	0	1.92	1.36	10.75	0	0.31	0	0	0.01	0.14
DIM_00580	5.26	0.24	10.72	7.93	2.73	3.49	3.51	5.18	11.62	33.73	104.13	30.18	28.43	27.34	12.15	19.51	33.82	8.71	16.61	83.26	0	0	0	7.83	30.68	15.37	24.27	0	3.81	11.78	20.11	0	5.01	33.38	26.67	0	9.71	0	2.48	0	0	4.76	29.66	1.88	1.25	0.11	0.09	3.85	2.52
DIM_00581	0.06	0	0	0.04	0	0.1	0	0	0	0	0	0	0	0.18	0	0	0.45	0.28	0.26	127.11	0	0	0	0	0	0	0	0	0	0	0	0	0	0	0	0	0	0	0	0	0	0	0	0.59	0.36	0	0	0.1	0.07
DIM_00582	0.79	0	1.74	4.02	0.34	1.35	3.7	12	16.57	57.41	48.35	68.52	47.99	47.23	4.54	6.18	15.61	0.86	69.34	43	0	6.06	48.55	4.58	35.94	28.94	46.53	0	0	41.4	23.56	0	5.87	91.23	81.52	0	0	0	1.45	0	3.55	15.34	46.54	11.59	7.27	0.37	0.26	14.55	9.41
DIM_00583	0.19	0	0.89	0.65	0	0	18.78	14.6	12.06	29.31	31.31	27.51	18.57	36.87	8.6	9.94	20.46	7.58	33.48	15.73	0	9.05	86.39	0	0	23.05	20.26	0	5	195.21	17.59	0	13.15	38.92	31.34	0	12.74	31.93	3.25	0	0	9.94	25.94	12.09	7.41	0.33	0.24	9.8	6.4
DIM_00584	0	0	0.66	2.28	0.92	0	16.47	14.84	46.93	62.2	185.19	191.55	177.57	223.91	32.64	30.2	82.84	13.5	121.19	57.35	0	0	39	0	101.13	155.16	124.7	0	0	88.81	25.25	0	75.59	115.25	149.21	0	54.89	34.4	0	0	0	47.86	129.77	12.07	9.51	0.09	0.13	27.37	18.07
DIM_00585	2.42	4.37	1.91	2.25	5.4	1.59	11.48	14.93	12.28	8.9	7.67	17	26.78	26.75	17.11	28	33.8	11.42	19.59	20.35	0	0	0	0	0	8.88	3.57	0	0	0	0	0	5.47	17.52	12.35	0	0	0	0	0	0	1.71	6.85	0	0	0.2	0.1	4.12	2.68
DIM_00586	1.34	2.49	0.75	18.29	18.02	38.08	4.29	12.63	105.28	37.67	32.16	141.5	236.8	234.55	42.71	164.36	248.89	54.58	25.35	24.26	0	0	0	0	0	0	0	0	0	0	0	0	0	3.35	0	0	0	0	0	0	0	0	0	0	0	0	0.05	0.58	0.38
DIM_00587	0.07	0	0.19	0.09	0	0	0	0	0.73	0.14	0.44	10.23	2.43	11.19	0.32	0.83	0.65	0.36	45.99	6.57	0	0	20.98	0	29.06	1.78	0	0	0	44.63	0	0	8.14	3.01	0.9	0	7.37	19.76	0	0	0	1.29	1.15	0.72	0.59	0.07	0.06	1.76	1.57
DIM_00588	3.47	1.71	0.86	59.93	91.2	95.36	4.57	9.1	199.21	85.27	27.01	131.49	289.91	284.01	195.07	743.8	1129.66	228.52	60.89	91.92	0	0	0	0	0	1.7	6.85	0	0	0	0	0	5.32	0	1.72	0	0	0	0	0	0	0	0	0.58	0.37	0	0	7.75	5.46
DIM_00589	2.72	0.27	2.29	28.94	18.32	75.1	2.3	2.27	140.75	42.36	60.46	206.17	380.52	369.09	78.6	415.52	535.69	112.5	41.16	98.04	0	0	0	0	0	0	0	0	0	0	0	0	4.9	0	1.07	0	0	0	0	0	0	0	4.31	5.11	3.99	0.35	0.28	12	8.21
DIM_00590	0	0	1.39	1	1.49	0	3.41	8.36	1.02	3.37	0	0	0	1.74	2.29	2.79	12.53	6.13	4.84	27.91	0	0	0	0	0	0	49.98	0	0	0	0	0	0	13.99	12.61	0	0	0	0	0	0	4	10.68	0	0	0.07	0.05	0.67	0.43
DIM_00591	127.11	60.36	102.92	45.39	83.25	117.55	134.46	205.45	291.81	238.01	233.73	209.31	464.31	369.09	214.5	209.27	264.6	158.98	172.73	154.9	0	10.81	64.9	32.7	328.41	294.15	331.85	0	41.82	172.26	98	0	136.13	351.46	323.81	0	45.64	19.06	9.06	0	37.98	101.14	282.16	6.33	4.18	2.36	1.6	68.74	43.97
DIM_00592	15.68	11.95	2.32	5.3	14.16	2.8	6.11	11.73	3.72	0.37	1.01	4.39	4.29	3.8	26.94	25.57	34.09	30.01	23.13	7.45	0	0	0	0	21.85	0	0	0	16.31	0	0	0	0	0	2.38	0	0	0	0	0	0	0	6.04	0	0	1.5	1.05	1.42	0.98
DIM_00593	14.96	0.23	35.62	3.25	0.25	1.08	15.03	14.31	6.63	46.02	36.17	60.86	3.94	13.62	1.51	2	3.67	0.88	43.4	36.25	0	12.91	12.92	4.88	23.91	15.41	26.83	0	0	22.04	8.36	0	6.25	27.75	30.14	0	18.17	0	0	0	3.78	9.9	30.39	5.87	3.6	0.09	0.06	4.88	3.21
DIM_00594	169.92	112.95	176.67	1.56	11.62	39.28	0	0	0	0.17	0.94	0	0.67	0.25	0.59	4.14	1.77	0.94	5.76	0.43	0	0	0	0	0	0	5.56	0	0	0	0	0	0	0	0	0	0	0	0	0	0	0	0	0	0	0	0	0.86	0.72
DIM_00595	4.12	0.05	0.94	1.24	0.15	0.17	58.48	76.46	14.83	27.47	89.84	33.87	37.96	45.54	23.61	35.35	47.54	16.44	51.81	53.64	0	34.56	69.15	6.53	96.01	72.85	19.34	0	0	117.97	50.34	0	0	104.45	102.94	0	24.31	0	6.2	0	15.17	19.87	93.72	10.16	6.71	0.64	0.42	7.08	4.63
DIM_00596	7.76	0.15	15.96	0.06	0	2.13	0	0	0	0.58	6.15	5.86	0	0	0.11	0	0.63	0.12	7.11	4.15	0	0	0	0	0	0	0	0	0	0	0	0	0	0	0	0	0	0	0	0	0	0	0	0.86	0.7	0	0	0.1	0.06
DIM_00597	4.65	0.5	6.66	5.06	7.95	6.86	11.92	17.84	9.11	40.16	6.71	46.85	17.68	45.22	2.99	5.27	9.89	1.31	89.95	52.81	0	5.13	71.87	3.88	41.81	62.02	57.4	0	19.84	99.22	23.25	0	22.35	56.51	60.29	0	21.65	18.09	5.52	0	3	19.27	49.34	4.91	3.3	0.19	0.13	8.36	5.52
DIM_00598	2.23	0	2.05	6.24	0.06	4.44	0	0	0	0.06	0.08	0.22	0.07	0	0	0.03	0	0.04	10.38	0.49	0	6.64	0	0	4.91	1.06	4.24	0	0.94	0	7.35	0	0	1.78	2.14	0	0	0	0	0	0	1.02	2.71	0.9	0.55	0.03	0.02	1.06	0.74
DIM_00599	4.39	0.38	4.62	5.31	1.73	0.04	2.61	6.92	4.41	8.74	8.68	28.12	10.36	35.27	2.5	1.46	3.52	0.47	61.43	10.72	0	8.11	12.17	0	7.51	16.44	9.07	0	2.24	13.83	9.18	0	5.89	27.23	28.54	0	8.55	3.57	0	0	0	4.82	31.72	16.93	10.66	0.73	0.52	24.39	15.75
DIM_00600	0	0	0	0	0	0	0.43	0	0	0	0	0	0	0	1.06	0	2.23	0.98	26.39	0	0	0	0	0	0	0	4.74	0	0	0	0	0	0	0	1.19	0	0	0	0	0	0	0	3.03	1.99	1.62	0	0	0.15	0.13
DIM_00601	0	0	0	0	0	0	0	0	0	0	0	0	0	0	1.14	0	0.52	0	31.05	0.48	0	0	0	0	0	0	0	0	0	0	0	0	0	0	0	0	0	0	0	0	0	0	0	5.53	3.39	0.06	0.03	0	0
DIM_00602	0	0	0	0	0	0	0	1.78	0	0	0	0	0	0	1.48	0	1.35	0.56	59.1	0.55	0	0	0	0	0	0	0	0	0	0	0	0	0	0	0	0	0	0	0	0	0	0	0	3.61	2.21	0	0	0	0
DIM_00603	0	0	0	0	0	0	0	0.48	0	0	0	0	0	0	0.07	0.21	1.17	0.3	19.9	268.55	0	0	0	0	0	0	0	0	0	0	0	0	0	0	1.74	0	0	0	0	0	0	0	1.11	1.95	1.19	0	0	0.24	0.15
DIM_00604	2.45	0.15	2.86	0.5	0.83	2.38	3.67	6.64	4.44	46.01	29.22	43.89	2.39	4.88	1.55	2.39	3.89	1.21	28.63	71.37	0	7.72	15.45	0	22.87	22.72	33.32	0	4.26	35.12	7.5	0	7.47	34.22	31.37	0	27.15	27.21	1.39	0	4.52	12.13	28.83	3.53	2.27	0.12	0.1	4.39	2.87
DIM_00605	0	0	0	0.38	0	0	0.34	0	0.62	0.44	1.5	0.87	0	0	0.45	0	0.21	4.1	0	193.52	0	0	0	0	0	0	0	0	0	0	0	0	0	0	0	0	0	0	0	0	0	0	4.29	0	0	0	0	0.25	0.16
DIM_00606	0	0	0	0.16	0	0	0	0	0.93	2.26	40	10.53	0	0.58	0.27	0	0.19	0.1	0.88	221.32	0	0	0	0	0	0	0	0	0	0	0	0	0	0	0	0	0	0	0	0	0	0	0	0.86	1.05	0	0	0.08	0.05
DIM_00607	1.53	1.98	0.7	1.39	7.7	0.6	13.69	21.96	35.92	75.27	47.21	47.42	27.94	33.93	12.35	16.38	44.06	16.18	49.51	182.4	0	0	19.96	15.08	4.92	7.93	21.25	0	0	30.24	12.91	0	1.61	14.29	16.85	0	9.35	41.01	1.99	0	0	3.57	13.26	11.1	6.9	0.25	0.17	5.36	3.53
DIM_00608	10.44	0	0.37	0	0	0	0	0	1.49	0.32	0.88	1.28	2.09	2.84	14.23	3.41	14.96	31.81	0.89	875.37	0	0	0	0	0	0	0	0	0	0	0	0	0	0	0	0	0	0	0	0	0	0	2.78	0	0	0	0	0.68	0.44
DIM_00609	0.03	0	0.68	1.68	0.04	0.1	8.24	12.13	42.61	107.99	188.19	85.53	91.75	132.86	11.98	20.89	48.52	4.56	69.46	57.45	0	0	49	0	36.28	49.34	31.31	0	4.51	27.86	15.85	0	7.9	76.75	80.16	0	0	14.39	2.93	0	19.11	16.9	87.7	12.2	7.47	0.27	0.18	11.38	7.48
DIM_00610	0.11	0.16	0.09	0.08	0	0.13	0	0	0.11	0	0.16	0	0.15	0.34	0	0	0.11	0.09	0.17	186.65	0	0	0	0	0	0	0	0	0	0	8.23	0	0	0	0	0	0	0	0	0	0	0	0	0	0	0	0	0.51	0.33
DIM_00611	12.07	1.22	3.52	5.83	0.28	0.63	0.36	1.75	14.27	8.46	19.12	429.13	103.27	758.32	10.5	9.81	25.8	5.81	104.97	11.25	0	0	0	5.54	8.14	13.99	12.88	0	0	8.34	0	0	5.32	15.75	21.23	0	0	0	0.44	0	2.14	4.49	30.74	8.04	5.03	0.51	0.36	17.27	11.08
DIM_00612	0.41	2.19	0.07	6.81	0.04	0.24	0	1.07	5.31	40.57	319.75	85.17	0.22	0.13	0.06	0	0	0	1.97	0	0	0	0	0	0	0	0	0	0	0	0	0	0	0	0	0	0	0	0	0	0	0	0	27.17	17.19	0	0	0.14	0.11
DIM_00613	0	0	0	0	2.23	0.04	0	0	0	0	0	0	0	0	0	0	0.13	0.63	0.83	116.15	0	0	0	0	0	0	0	0	0	0	0	0	0	0	0	0	0	0	0	0	0	0	0	0.65	0.4	0	0	0.19	0.12
DIM_00614	0.82	0	0.7	0.41	2.15	0.45	3.76	7.23	0.26	1.55	0.41	4.61	4.77	6.87	0.71	0.35	1.46	0.09	19.81	15.94	0	3.96	0	0	5.86	10.07	3.8	0	0	17.47	11.6	0	5.75	18.08	19.44	0	7.2	0	0	0	2.32	3.64	17.41	2.93	1.9	0.1	0.08	4.2	2.78
DIM_00615	0	0	0	0	0	0	0	0	0	0	0	0	0	0.06	0	0	0	0.19	0	0	0	0	0	0	0	0	0	0	0	0	0	0	0	0	0	0	0	0	0	0	0	0	0	0	0	0	0	0	0
DIM_00616	5.26	0.24	10.72	7.93	2.73	3.49	3.51	5.18	11.62	33.73	104.13	30.18	28.43	27.34	12.15	19.51	33.82	8.71	16.61	83.26	0	0	0	7.83	30.68	15.37	24.27	0	3.81	11.78	20.11	0	5.01	33.38	26.67	0	9.71	0	2.48	0	0	4.76	29.66	1.88	1.25	0.11	0.09	3.85	2.52
DIM_00617	1.07	0	0.61	0.41	0.32	1	0.24	0.58	0.81	12.63	10.84	8.96	0.3	1.06	3.43	1.47	2.9	1.15	2.43	180.71	0	0	0	0	0	0	0	0	0	0	0	0	0	0	0	0	0	0	0	0	0	0	0.92	0.41	0.25	0.03	0.03	0.78	0.59
DIM_00618	3.67	0.04	0.53	0.04	0	0	0	0.46	0.06	1.3	1	0	0	0	0	0.13	0.11	0.19	17	0.54	0	0	14.58	5.51	0	5.8	2.33	0	0	8.29	0	0	3.53	5.87	8.21	0	0	0	0	0	0	1.68	4.47	1.98	1.22	0.06	0.04	1.22	0.85
DIM_00619	5.5	3.41	4.09	1.55	1.72	0.32	7.61	15.03	3.83	15	4.15	6.19	6.17	9.79	2.21	3.29	4.96	0.68	22.15	28.45	0	12.45	12.46	4.71	25.37	24.76	11.94	0	5.16	14.17	12.09	0	9.04	30.11	20.04	0	8.76	0	0.74	0	1.82	5.25	21.02	1.71	1.22	0.1	0.08	3.19	2.17
DIM_00620	8.41	9.5	2.77	2.08	0.82	4.9	1.3	3.36	4.06	4.77	8.56	4.13	8.09	6.51	9.33	10.86	9.28	5.58	19.71	4.52	0	0	67.42	0	0	17.15	12.92	0	3.72	45.99	17.45	0	6.52	28.96	18.44	0	0	11.88	1.52	0	0	3.02	14.48	1.84	1.5	0.38	0.27	10.34	6.75
DIM_00621	0.13	0	1.08	3.58	0	0	0	1	13.16	23.26	117.48	58.81	25.85	58.72	1.29	0	4.27	1.99	4.45	3.72	0	0	0	0	0	0	0	0	0	0	0	0	0	0	2.31	0	0	0	0	0	0	0	1.47	5.12	3.53	0	0	0.11	0.15
DIM_00622	0.04	0	0	0	0	0	0	0	0	0	0.22	0	0	0	0.06	0	0.23	0.32	0	214.17	0	0	0	0	6.99	0	0	0	0	0	0	0	0	0	0	0	0	0	0	0	0	0	0	0	0	0	0	0.04	0.02
DIM_00623	18.68	2.88	17.27	13.73	17.43	8.77	20.12	36.45	49.67	17.26	13.8	199.93	97.51	375.31	26.78	39.72	61.16	33.11	304.98	62.89	0	13.72	109.83	20.75	147.39	73.12	78.96	0	22.74	93.66	39.97	0	59.78	132.7	88.35	0	86.86	12.09	2.46	0	0	28.92	69.49	4.36	3.82	1.2	0.97	17.93	14.36
DIM_00624	11.5	46.11	4.28	12.12	47.04	16.02	1.93	3.15	16.05	5.07	18.06	2.6	10.3	27.59	12.05	7.16	19.99	8.89	2.54	0.72	0	0	0	0	0	0	0	0	0	0	0	0	0	14.67	0	0	0	0	0	0	0	0	0	2.25	1.38	0	0	0.4	1.02
DIM_00625	0.81	0.18	0.27	0	0	0	0	0	0.32	0.39	0.23	0.08	0.55	0.68	0.32	0.25	0.44	0.23	1.47	0.19	0	0	0	0	0	0	0	0	0	0	0	0	0	0	1.26	0	0	0	0	0	0	0	0.53	0.71	0.44	0.01	0.01	0.32	0.22
DIM_00626	2.4	0	1.48	0.98	0	1.29	1.52	3.21	0.09	0.6	2.57	1.57	0.9	2.31	1.16	2.53	4.18	2.71	16.1	0.41	0	0	22.27	0	8.25	0	0	0	6.15	12.67	0	0	0	0	0	0	0	58.88	0	0	0	0	1.14	0	0	0.12	0.09	1.43	0.98
DIM_00627	5.72	0	1.26	0	0.44	0.04	12.61	12.22	2.43	3.03	3.53	5.69	3.97	3.95	1.2	6.41	5.22	4.44	8.33	122.13	0	0	0	0	22.35	0	0	0	16.67	0	0	0	0	0	4.86	0	0	0	0	0	0	0	0	0.67	0.41	0.33	0.2	0.51	0.38
DIM_00628	1.92	0.45	0.95	5.06	4.05	0.61	67.06	71.3	34.57	106.45	206.47	99.66	72.98	61.51	100.58	142.38	130.75	87.57	75.31	151.27	0	27.26	0	30.92	121.19	99.77	104.6	0	15.07	62.06	52.95	0	46.22	124.51	92.2	0	19.18	24.04	1.63	0	23.94	37.63	83.72	14.65	9.35	1.52	0.95	15.93	10.19
DIM_00629	1.35	0	0.58	4.94	0	7.1	24.68	16.91	0.61	1.74	23.51	2.14	0.7	0.31	22.64	3.33	22.37	19.72	1.59	1.89	0	11.95	0	0	0	1.9	0	0	13.21	13.6	7.74	0	0	0	5.77	0	16.82	0	0	0	0	0	0	2.15	1.32	0	0	0	0
DIM_00630	1.59	0.49	0.31	0.86	3.32	0	2.48	6.35	3.08	4.95	2.1	14.53	12.3	27.13	2.55	6.88	7.46	1.44	37.56	12.17	0	8.2	10.91	0	18.24	19.95	10.49	0	13.6	65.34	42.49	0	0	39.54	29.06	0	7.67	72.32	3.26	0	0	6.29	20.99	4.94	3.02	0.21	0.14	23.85	15.24
DIM_00631	0	0	0.07	0.45	0	0	0	0	0	0	0	0	0	0	0	0	0.48	0.2	1.27	0.39	0	23.55	0	0	0	3.75	0	0	0	0	15.25	0	11.41	12.52	2.31	0	0	0	0	0	0	0	2.41	0	0	0	0	1.05	0.68
DIM_00632	3.21	0.51	0.68	1.89	0.25	0.02	2.11	2.41	7.41	45.81	154.96	45.77	15.5	42.75	9.68	24.39	48.22	14.73	25.32	29.59	0	37.21	55.84	42.2	55.13	85.84	53.53	0	5.14	137.6	60.22	0	40.54	109.96	98.1	0	26.18	0	4.45	0	10.89	20.68	97.1	9.25	5.66	0.52	0.41	5.92	3.92
DIM_00633	0	0	0	0	0	0	0	0	0	0	0	0	0	0	0	0	0	0	0.42	0.79	0	0	0	0	0	0	0	0	0	0	0	0	0	0	5.24	0	0	0	0	0	0	0	0	1.54	0.94	0	0	0	0
DIM_00634	1.26	2.78	0.39	0	0	0	2.03	7.7	3.29	11.17	3.7	0.9	0	0	1.52	0	5.41	2.07	1.17	1.88	0	0	0	0	0	0	0	0	0	0	0	0	0	0	0	0	0	0	0	0	0	0	0	2.86	1.2	0	0	0.55	0.34
DIM_00635	0	0	0	0	0	1.11	0	0	0	0	0.25	0.37	0	0	0.13	0	0	0.14	2.51	0	0	0	0	0	0	0	0	0	0	21	0	0	0	0	1.49	0	0	0	0	0	0	1.41	1.89	1.63	1	0.03	0.04	0.15	0.09
DIM_00636	4.26	0.29	0.77	0	0	0	0	0	0	0	0	0	0	0	3.46	0.12	2.18	3.18	1.05	3.1	0	0	0	0	0	0	0	0	0	0	0	0	0	0	0	0	0	0	0	0	0	0	0	0	0	0	0	0.77	0.47
DIM_00637	0	0	0	0	0	0	0	0	0	0	0	0	0	0	0	0	0	0	0.02	4.06	0	0	0	0	0	0	5.02	0	0	0	0	0	0	0	0	0	0	0	0	0	0	0	0	0.48	0.29	0	0	0	0
DIM_00638	0.33	0.44	2.15	0.71	4.25	2.62	0	0.18	0	0.07	0	0	0	0	0	0	0	0	5.54	1.28	0	0	0	0	31.84	10.66	3.73	0	0	0	0	0	0	11.12	0	0	12.09	0	1.03	0	0	0	4.75	0.78	0.71	0.01	0.04	1.06	0.68
DIM_00639	0	0	0	0	0	0	0	0	0	0	0	0	0	0	0	0	0	0	0.02	4.06	0	0	0	0	0	0	5.02	0	0	0	0	0	0	0	0	0	0	0	0	0	0	0	0	0.48	0.29	0	0	0	0
DIM_00640	1.98	5.67	3.67	2.96	0.8	0	0.42	0	0	0	0	0	0	0	0	0	0	0	3.63	0	0	0	0	0	0	0	15.13	0	0	0	0	0	0	5.14	15.59	0	0	0	0	0	0	6.6	12.29	0	0	0.12	0.03	0.19	0.19
DIM_00641	16.79	12.57	25.16	12.09	5.02	21.33	4.94	6.74	8.77	12.97	5.82	18.37	15.87	30.62	9.54	15.99	38.45	9.26	38.91	21.09	0	0	15.85	5.99	20.53	37.15	60.75	0	10.93	27.02	5.13	0	15.33	53.17	64.67	0	0	0	0.95	0	4.63	12.74	51.43	1.09	0.67	0.83	0.57	4.57	3.11
DIM_00642	0	0	0	0	0	0	2.35	0	3.66	1.29	0	0	0.75	2.83	0	0.38	1.52	0	1.73	4.91	0	35.29	70.55	0	0	0	0	0	0	80.47	0	0	0	0	0	0	0	0	0	0	0	2.71	4.32	0	0	0	0	2.96	1.89
DIM_00643	0.1	0.48	0.06	4.12	0	0.03	0.23	1.08	2.85	37.37	31.66	37.93	0.23	1.7	0.04	0	0	0	1.25	50.62	0	0	0	0	13.35	0	0	0	0	0	0	0	0	0	0	0	0	0	1.09	0	0	0	0	6.26	4.26	0	0	0.36	0.24
DIM_00644	0	0	0	0	0	0	0	14.9	0	0	0	0	0	0	0	0	0	0	52.57	87.7	0	0	0	0	53.16	11.28	68.95	0	39.78	81.98	0	0	34.75	96.54	80.24	0	0	0	0	0	0	21.87	46.55	0	0	0	0	1.53	0.97
DIM_00645	0.19	0.17	0.44	1.36	3.75	0.92	9.35	13.78	6.71	22.71	104.31	9.44	2.25	3.29	4.8	10.52	12.98	3.71	18.66	16.83	0	20.66	30.14	7.9	66.9	72.26	84.75	0	5.18	83.99	18.1	0	40.21	77.53	80.11	0	51.92	26.82	6.6	0	0	31.44	59.08	3.75	2.3	0.11	0.1	3.25	2.19
DIM_00646	0	0	0	0	0	0	0	0	0	1.32	0	0	0	0	0	0	0	0	0.22	2.51	0	0	0	0	0	0	0	0	0	0	0	0	0	0	0	0	0	0	0	0	0	0	0	1.42	0.87	0	0	0	0
DIM_00647	0	0	0	0.74	0	0	0.19	0.31	0	25.61	6.05	0	0	0	0	0	0	0	0.52	369.62	0	0	0	0	0	0	0	0	0	0	0	0	0	3.59	0	0	0	0	0	0	0	0	1.37	1.8	1.1	0	0	0.03	0.02
DIM_00648	2.38	0.24	1.93	1.37	1.28	0.42	2.99	5.33	1.07	9.54	2.64	10.62	1.41	19.51	0.42	0.35	1.31	0.07	51.09	31.1	0	7.6	26.64	12.94	53.51	32.35	23.7	0	11.55	47.57	18.46	0	11.96	48	47.42	0	26.74	10.05	1.82	0	10.02	10.64	41.81	6.63	4.17	20.25	13.61	11.7	7.65
DIM_00649	5.66	0	1.23	0.21	0	3.37	0.31	0	0.38	0	1.39	0.81	1.31	3.86	0.97	5.02	5.49	3.63	7.82	1.23	0	0	0	0	0	0	0	0	0	0	0	0	0	0	1.59	0	0	0	0	0	0	0	0	0	0	0.45	0.38	5.16	3.32
DIM_00650	0	0.17	0	0	0	0	0	0	0	0	0	0	0	0	0	0	0	0.37	0	62.06	0	0	0	0	0	0	0	0	0	0	0	0	0	0	0	0	0	0	0	0	0	0	0	0	0	0	0	0.26	0.16
DIM_00651	0	0	0	1.68	0	0	0	0	0	0	3.24	0	0	0	1.51	0	0	0	2.22	0	0	0	0	0	0	0	0	0	36.73	227.17	42.95	0	0	0	0	0	0	0	0	0	0	0	0	2.67	1.64	0	0	2.37	1.52
DIM_00652	0	0	0	0	0	0	0	0	0	0	0	0	0	0	0	0	0	0	0.29	11.93	0	0	0	0	0	0	0	0	0	0	0	0	0	0	0	0	0	0	0	0	0	0	0	0	0	0	0	0.08	0.05
DIM_00653	3.54	3.4	0.65	3.79	0.37	2.55	4.57	1.86	51.44	3.39	6.74	26.36	109.94	102.15	31.3	12.96	14.73	27.96	13.54	4.93	0	0	0	0	0	0	0	0	0	0	0	0	0	0	2.42	0	0	0	0	0	0	0	0	0	0	0.22	0.17	2.42	1.66
DIM_00654	3.75	0.96	1.28	4.43	4.47	2.75	1.21	3.27	0	0.13	0.24	10.35	1.18	19.18	0.45	0.49	1.23	0.14	4.57	1.04	0	0	0	0	7.91	8.49	5.12	0	0	0	0	0	0	10.04	12.03	0	0	0	0	0	9.38	2.46	16.39	2.43	1.79	0.56	0.38	30.68	20.08
DIM_00655	1.91	0.86	0.36	0.18	0.39	0.23	0	0.05	0	0.02	0	0.08	0	0.06	0.01	0	0	0	0.92	0.11	0	0	0	0	0	0	0	0	0	0	0	0	0	0	0	0	0	0	0	0	0	0	0	0	0	0	0	0.02	0.03
DIM_00656	0	0	0	0	0	0	0	1.75	0	0	0	0	0	0.35	0.16	0	0.22	0	0.14	0	0	0	0	0	0	0	0	0	0	0	0	0	0	0	0	0	0	0	0	0	0	0	0	0	0	0	0.02	0.09	0.06
DIM_00657	4.61	0.09	3.72	5.93	0.35	0.24	0.66	0.44	1.45	0.86	0.5	7.94	4.48	5.22	24.91	12.2	18.82	13.52	19.63	6.12	0	5.4	28.98	0	10.73	3.46	2.31	0	0	24.71	18.75	0	0	1.95	3.48	0	0	0	2.6	0	0	1.67	6.08	0.49	0.45	0.36	0.27	7.91	5.84
DIM_00658	0.2	0	0	1.08	0	0	31.77	47.67	19.79	23.56	42.78	40.54	49.06	59.66	33.6	56.71	69.1	17.24	33.49	20	0	14.82	0	0	0	21.22	0	0	0	67.48	9.6	0	0	27.87	23.87	0	0	0	5.32	0	0	6.82	27.31	10.59	6.49	0.27	0.17	7.92	5.08
DIM_00659	1.31	0	0.75	1.84	0.26	0.05	5.54	7.99	1.6	20.9	14.98	13	2.46	16.96	3.13	2.73	8.75	1.19	32.9	19.95	0	6.74	40.58	5.1	39.95	32.07	36.59	0	7.49	26.19	17.45	0	6.58	65.59	50.33	0	28.59	11.95	1.61	0	7.89	11.16	49.36	2.35	1.58	0.21	0.17	10.58	7.09
DIM_00660	7.36	8.66	1.75	0.81	0.22	0.59	1.95	0	0	2.03	0.25	2.21	0.83	0.9	0.15	0	0.49	0	20.79	4.2	0	54.65	0	49.66	57.27	13.61	0	0.19	0	0	12.06	100.34	47.28	13.96	0	162.06	273.36	234.86	8.02	14.57	10.31	0.74	5.57	0.96	0.65	0.05	0.08	0.75	1.24
DIM_00661	6.45	0.56	2.91	2.69	2.02	5	1.49	5.5	1.51	4.81	8.05	8.91	3.08	14	2.85	4.02	4.22	1.52	93.08	59.95	0	10.07	20.16	0	14.93	8.01	0	0	11.13	22.93	13.04	0	4.88	13.53	14.6	0	28.35	35.53	2.41	0	5.9	0.77	13.4	11.81	7.24	0.85	0.57	19.09	12.31
DIM_00662	1.78	0	0.45	0.57	0	0.05	3.4	3.82	1.61	7.22	10.42	8.59	7.36	11.75	2.86	8.67	7.82	4.05	15.93	16.91	0	0	19.52	29.5	14.46	45.01	28.07	0	5.39	55.51	25.27	0	0	47.18	45.56	0	27.45	0	0	0	0	8.23	48.92	3.52	2.16	0.24	0.17	5.25	3.69
DIM_00663	1.8	3.55	0.41	1.03	0.13	1.57	2.62	4.42	1.69	7.29	2.94	7.2	5.44	10.27	0.98	2.76	5.39	1.1	24.06	16.95	0	16.12	36.88	17.41	58.01	45.42	49.33	0	17.81	75.96	19.38	0	30.1	61.25	58.56	0	22.68	24.36	1.93	0	2.7	18.53	46.65	2.11	1.49	0.14	0.1	5.3	3.48
DIM_00664	19.41	149.96	64.36	56.55	46.22	95.3	121.01	400.04	90.55	171.84	35.48	71.59	163.69	126.67	67.89	73.72	77.68	13.98	100.54	205.75	0	17.06	17.07	12.65	82.16	124.71	168.73	0	18.86	106.78	49.07	0	61.96	214.62	203.43	0	72.02	15.04	3.06	0	19.98	61.38	169.16	2.7	1.89	0.33	0.25	5.56	3.62
DIM_00665	1.36	0	0.29	0.09	0	0.01	5.59	9.46	3.68	18.18	18.02	15.93	14.97	17.53	2.16	3.06	9.05	1.51	15.63	57.14	0	9.92	39.69	3.75	29.38	46.53	38.04	0	0	22.56	9.63	0	7.2	83.92	74.62	0	0	0	2.97	0	11.61	17.1	52.25	3.39	2.08	0.18	0.13	1.94	1.5
DIM_00666	0	0	0.01	0	0	0	0	0.55	0.16	0.78	0.15	0.22	0.78	1.12	0	0.36	1.61	0.69	0.38	295.41	0	0	0	0	0	0	0	0	0	0	0	0	0	0	0	0	0	0	0	0	0	0	0.68	0.3	0.18	0	0	0.08	0.07
DIM_00667	0.94	0	0.33	0.01	0	0.19	0	0	0.18	0	0	0.9	0.39	1.1	0.05	0.06	0.71	0.12	2.54	0.23	0	0	0	0	0	0	0	0	0	0	0	0	0	0	1.13	0	0	0	0	0	0	0	0.96	0	0	0.24	0.18	0.34	0.24
DIM_00668	5.48	0	1.08	1.72	0.29	2.66	3.57	6.29	0.39	0.9	1.21	9.04	1.06	3.67	0	0.11	0.58	0	29.96	27.36	0	0	16.06	12.14	41.63	22.99	12.83	0	0	9.13	15.59	0	3.89	38.82	34.25	0	0	0	0	0	0	8.62	29.57	3.27	2.23	0.1	0.06	7.92	5.31
DIM_00669	5.74	0.84	1.72	4.62	0.85	0.81	0.75	1.26	0.7	1.8	1.45	28.45	0.8	52.71	1.08	0.89	1.81	0.13	55.93	25.97	0	11.93	14.32	5.41	33.58	25.04	22.12	0	3.95	48.84	10.81	0	9.24	46.14	37.63	0	23.49	8.41	2	0	4.19	9.69	31.72	2.52	1.61	0.5	0.32	40.48	25.9
DIM_00670	0	0.06	0.71	0.06	0	0	0.27	0.43	1.06	0.62	0.47	0.68	0.22	0.38	3.74	4.59	8.75	2.84	2.55	0.24	0	0	0	0	0	4.75	0	0	5.5	0	0	0	0	0	0	0	0	0	0	0	0	0	0	0.45	0.28	0	0	0.56	0.46
DIM_00671	0.7	0.71	0.45	0.56	2.25	0.16	1.24	2.02	1.25	4.49	1.65	3.99	0.59	5.13	0.83	3.81	2.61	0.71	8.18	14.41	0	0	0	0	0	2.91	0	0	3.37	0	7.91	0	5.91	13.13	11.31	0	8.59	0	0.73	0	0	2.81	9.37	0.83	0.51	0.27	0.18	9.97	6.58
DIM_00672	15.79	3.64	8.5	18.77	16.05	27.66	37.21	27.94	110.75	435.34	425.83	49.39	50.32	31.46	121.64	126.15	103.54	82.95	62.29	141.56	0	0	213.33	32.26	221.32	166.38	266.07	0	35.39	242.97	55.26	0	103.4	257.95	185.63	0	90.1	37.64	5.11	0	24.98	80.2	194.44	6.58	4.03	0.85	0.59	13.16	8.46
DIM_00673	5.83	0.05	1.3	2.81	0.02	2.03	0.06	0.27	0	0	0.05	0.07	0.09	0.21	0	0.08	0.03	0	12	0.17	0	4.53	9.06	0	3.35	3.6	0	0	2.5	0	0	0	2.19	2.43	2.66	0	0	0	0	0	0	0	0.93	0.83	0.51	0	0	10.02	6.8
DIM_00674	0	0	0	0	0	0	0	0	0	0	0	0	0	0	0	0	0	0	1.52	0	0	0	0	0	0	0	0	0	0	0	0	0	0	0	0	0	0	0	0	0	0	0	0	0	0	0	0	0	0
DIM_00675	2.13	0.23	1.52	1.7	0.36	0.98	1.91	3.02	0.79	3.88	1.5	9.04	6.2	17.18	0.51	1.07	1.91	0.05	44	8.74	0	3.74	22.49	0	16.43	11.76	9.45	0	6.21	21.3	9.7	0	14.5	14.89	20.49	0	15.8	6.6	2.69	0	6.58	5.67	10.59	2.91	1.89	0.21	0.16	4.18	2.85
DIM_00676	1.35	2.22	2.91	4.94	1.19	2.53	27.83	28.63	14.79	141.17	81.35	94.29	35.89	48.48	6.75	12.86	26.13	3.37	139.43	132.97	0	51.89	34.62	52.31	85.43	114.65	156.68	0	28.67	91.83	82.12	0	53.04	162.65	169.39	0	105.45	71.15	2.76	0	13.5	56.13	143.36	6.56	4.34	0.4	0.29	29.17	18.64
DIM_00677	4.88	2.92	3.34	10.44	12.77	2.34	25.25	38.28	27.88	119.1	17.48	108	22.2	83.55	5.31	6.68	14.71	1.9	101.91	155.02	0	11.91	47.17	0	52.4	61.89	90.45	0	32.57	26.84	22.89	0	22.86	85.5	105.35	0	16.59	20.79	2.82	0.91	13.8	20.8	95.3	1.59	0.97	0.09	0.08	24.64	15.92
DIM_00678	18.82	19.54	7.78	12.82	12.58	15.6	154.03	236.13	318	742.98	725.26	356.54	326.75	243.87	726.18	504.75	403.3	215.64	166.83	329.5	0	18.74	37.49	0	69.45	140.21	125.87	0	41.45	85.38	109.24	0	154.41	135.98	185.72	0	26.38	99.2	8.98	0	0	57.52	140.11	14.11	8.65	2.53	1.6	11.52	7.36
DIM_00679	2.17	0.75	3.47	7.56	0.18	5.11	49.74	56.75	21.07	131.66	34.22	146.66	18.31	22.66	4.87	7.67	14.77	3.07	46.22	155.25	0	8.24	98.95	37.39	91.59	40.65	71.14	0	18.21	37.51	21.34	0	27.93	59.78	52.41	0	34.79	29.06	1.97	0	0	20.22	48.07	3.73	2.52	0.1	0.08	4.91	3.32
DIM_00680	0.57	2.19	3.58	1.75	7.8	12.72	37.3	57.47	19.16	5.57	10.86	16.82	38.03	34.37	87.6	67.75	39.13	39.16	22.46	7.61	0	0	0	0	12.96	2.78	5.59	0	0	0	11.33	0	0	4.7	2.82	0	0	0	0	0	0	0	8.95	0.78	0.95	0.46	0.32	2	1.3
DIM_00681	3.28	6.84	0.72	6.44	0.15	3.26	12.18	20.48	55.32	47.75	30.53	126.45	218.36	237.69	40.06	39.01	126.11	14.68	188.75	77.02	0	15.42	185.15	23.32	22.86	36.82	64.12	0	8.53	193.17	99.88	0	14.95	66.31	72.05	0	0	136.04	16.62	0	9.03	23.66	63.17	19.26	11.8	0.88	0.58	21.97	14.05
DIM_00682	0	0	0.19	0.05	0	0	0	0	0	0	0	0	0	0	0	0	0.13	0	0.22	0.96	0	0	8.74	0	0	0	0	0	0	4.97	0	0	0	0	0	0	0	0	1.04	0	0	0	0	0	0	0.01	0	0.35	0.22
DIM_00683	0.28	0	0	0	0	0	1.35	8.75	0	1.18	0	0	0	0	0	0	0	0	2.01	1.94	0	0	0	0	0	0	0	0	0	0	0	0	0	6.9	0	0	0	0	0	0	0	0	5.26	0	0	0.04	0.05	0.35	0.25
DIM_00684	0	0.06	0	0	0	0	0	0	0	0	0	0	0	0	0	0	0.16	0.45	0.55	109.25	0	0	0	0	0	0	0	0	0	0	0	0	0	0	0	0	13.38	0	2.28	0	0	0	0	0	0	0	0	0.1	0.06
DIM_00685	0.98	0.99	1.24	2.38	3.92	0.69	12.53	24.84	1.22	4.66	16.55	28.75	13.56	26.07	3.2	0.9	4.91	0.17	60.28	5.89	0	10.36	34.55	5.22	0	10.32	0	0	3.81	51.04	37.57	0	1.67	33.93	25.28	0	28.81	42.59	2.45	0	2.02	5.29	19.91	11.25	7.27	0.79	0.55	14.01	9
DIM_00686	2.65	0	0.1	1.12	0.66	1.74	4.56	6.22	0.79	5.36	1.62	3.8	6.43	10.1	1.79	3.59	4.29	0.45	16.01	3.7	0	18.9	12.61	9.53	18.67	15.03	6.04	0	0	21.39	8.16	0	15.17	33.67	29.25	0	0	55.54	2.26	0	18.44	7.2	28.85	3.42	2.44	0.18	0.14	5.2	3.44
DIM_00687	0	0	0	0	0	0	0	0	0	0	0	0	0	0	0	0	0	0	0	10.66	0	0	0	0	0	0	0	0	0	0	0	0	0	0	0	0	0	0	0	0	0	0	0	0	0	0	0	2.17	1.38
DIM_00688	7.01	8.9	6.01	4.96	10	3.82	30.42	45.67	14.82	70.17	7.11	23.7	45.64	40.51	7.25	12.47	18.8	2.39	71.05	67.61	0	25.31	111.43	49.75	194.98	216.59	310.68	0	13.98	126.68	91.75	0	51.45	337.22	321.42	0	92.56	53.54	10.29	0	17.78	102.04	263.59	2.77	1.84	0.21	0.17	9.16	5.92
DIM_00689	1.24	0.18	0.8	1.11	4.21	0.14	14.61	20.66	8.06	11.36	3.34	50.7	58.37	85.54	9.86	5.93	24.21	3.1	62.81	27.41	0	24.3	24.32	4.59	40.51	31.89	13.6	0	6.71	55.29	27.53	0	5.88	45.7	53.3	0	25.64	0	3.63	0	3.56	13.51	49.11	3.59	2.37	0.33	0.26	24.34	15.6
DIM_00690	0.17	0	0.73	0	0	0	55.55	87.84	58.09	89.42	89.63	65.34	72.45	104.11	45.19	87.03	190.86	62.22	108.91	101.35	0	0	179.54	27.14	106.42	159.99	132.03	0	9.92	81.76	34.87	0	26.1	192.94	179.31	0	25.27	31.67	4.3	0	0	48.2	163.59	7.96	4.88	1.27	0.84	17.96	11.47
DIM_00691	1.02	0	3.47	0.96	0.83	0.11	29.65	29.85	14.37	100.06	19.65	13.82	10.75	18.68	4.79	8.12	12.35	2.66	42.15	69.42	0	9.18	36.72	0	54.39	35.04	41.07	0	0	20.88	11.88	0	17.77	49.31	53.93	0	0	32.36	1.1	0	10.74	14.07	64.8	4.15	2.79	0.13	0.08	6.64	4.25
DIM_00692	0.83	1.28	0.14	0.9	2.98	0.02	3.59	10.5	6.95	23.37	16.92	28.84	44.22	50.34	4.36	4.59	14.59	1.22	64.56	54.76	0	22.99	0	17.39	62.46	73.17	80.87	0	12.71	78.49	39.7	0	22.27	146.21	118.47	0	0	13.51	2.75	0	8.97	35.84	130.2	7.99	4.9	0.73	0.53	12.01	7.76
DIM_00693	0.79	0.03	1.54	1.93	0.38	0.93	7.04	6.48	3.66	19.06	24.96	29.48	6.12	16.04	2.46	3.91	8.03	2.49	43.82	36.68	0	27.34	54.73	12.4	44.57	33.93	36.72	0	3.02	74.66	28.32	0	13.24	51.42	53.26	0	15.39	48.2	3.27	0	0	9.64	35.81	4.48	2.9	0.14	0.1	6.82	4.46
DIM_00694	4.36	0.03	2.73	1.88	2.91	3.54	6.42	12.21	7.97	41.55	11.69	27.19	6.65	12.74	3.57	5.31	8.86	1.58	43.39	43	0	18.87	9.44	7.13	41.93	43.52	27.14	0	2.61	42.93	33.59	0	9.13	41.82	47.84	0	26.54	8.32	1.69	0	8.28	9.76	39.57	3.44	2.37	0.13	0.12	4.73	3.19
DIM_00695	32.48	7.63	9.28	3.85	23.48	3.97	16.6	21.8	47.54	66.29	91.95	65.77	57.05	53.98	43.88	76.72	90.87	42.84	53.37	39.84	0	14.57	0	22.02	97.13	120.53	204.93	0	8.05	116.07	0	0	14.11	144.8	151.32	0	0	25.69	1.74	0	25.58	41.33	161.03	1.95	1.2	0.52	0.37	4.49	2.99
DIM_00696	3.04	0.38	2.55	2.24	1.32	2.48	4.16	8.41	2.76	12.49	1.88	20.78	6.4	37.35	0.79	0.47	1.65	0.14	39.83	37.91	0	4.8	38.45	4.84	23.72	14.01	19.74	0	4.42	27.31	10.36	0	13.17	30.11	26.02	0	18.01	16.93	0.96	0	3.75	6.43	23.33	2.98	2.05	0.13	0.1	5.61	3.75
DIM_00697	1.88	0	0.93	1.74	0	9.31	0	0	1.84	0.4	1.65	0.8	0	0.59	2.45	7.46	0	4.63	4.07	1.18	0	0	62.17	0	23.05	4.95	0	0	0	0	0	0	0	16.71	0	0	0	0	0	0	0	0	3.19	0	0	0.05	0.03	1.01	0.76
DIM_00698	12.37	9.14	6.02	5.5	7.57	9.04	345.37	400.22	378.19	332.68	169.48	191.58	421.14	335.23	344.36	449.59	493.96	185.72	253.98	360.76	0	61.46	153.74	63.89	278.88	250.55	294.73	0	59.43	244.75	99.47	0	152.51	330.22	357.44	0	118.89	325.07	13.79	0	35.98	96.59	246.05	8.71	5.33	1.12	0.7	43.71	27.94
DIM_00699	5.37	0.17	2.11	3.39	1.88	1.56	7.35	9.65	5.3	4.18	60.86	9.83	2.66	6.32	0.67	1.88	1.84	1.01	42.35	2.92	0	0	0	2.52	0	15.36	23.42	0	1.84	7.58	2.16	0	0	24.15	33.77	0	4.68	0	0.8	0	0	5.87	24.87	2.59	1.59	0.55	0.39	4.05	2.63
DIM_00700	8.79	1.58	5.85	5	0	1.55	0	0	0	0	0	0	0	0	0	0	2.94	0	10.88	8.93	0	0	0	0	0	0	23.51	0	0	0	0	0	0	0	0	0	0	0	0	0	0	0	7.54	0	1.79	0.1	0.13	1.3	0.91
DIM_00701	4.42	0	7.17	6.56	1.6	2.44	15.47	17.72	5.76	26.74	15.16	25.2	0.87	26.06	3.28	4.17	6.78	1.82	56.76	72.02	0	14.57	43.75	5.51	32.39	31.3	27.96	0	20.13	41.45	33.02	0	3.53	72.43	42.82	0	30.76	12.85	1.74	0	17.06	17.32	37.28	6.28	3.85	0.16	0.14	23.84	15.23
DIM_00702	42.04	8.5	9.94	21.93	29.54	20.35	4.16	4.04	86.17	42.09	13.68	139.83	329.24	303.06	45	133.15	242.19	56.14	259.99	60.22	0	0	0	0	0	16.09	50.8	0	0	0	0	0	7	11.64	48.85	0	0	0	0	0	0	4.43	35.48	2.58	1.58	2.21	1.48	14.01	8.95
DIM_00703	0.09	1.42	0.69	0.7	0.03	1.4	51.5	64.46	13.52	93.4	120.55	36.06	51.85	55.85	8.98	30.5	16.02	17.5	55.6	73.8	0	0	77.39	5.85	18.43	26.36	68.51	0	28.44	19.51	20.03	0	18.73	33.25	51.61	0	10.88	13.64	1.85	0	18.11	11.23	29.29	7.83	4.93	0.53	0.35	2.91	2
DIM_00704	0.96	0	2.21	0	0.03	0	3.11	6.24	0.2	2.4	0.92	4.91	1.42	5.81	0.18	0.03	0.05	0.12	47.67	8.83	0	0	0	0	0	5.33	10.71	0	0	0	0	0	0	10.06	10.05	0	0	0	0	0	0	0.48	11.5	0.85	0.78	0.01	0.01	0.34	0.33
DIM_00705	0	0	0.31	0	0	0.01	0	0	0	0	3.09	0	0	0	0.24	0	0.43	0	0	0	0	12.57	0	0	0	0.21	0	0	0	0	8.14	0	0	3.38	0	0	0	0	0	0	0	0	0	0	0	0	0	0	0
DIM_00706	3.07	4.85	1.54	13.75	1.21	0.02	0.75	2.08	11.12	33.45	188.27	144.27	0.44	0.35	0	0.05	0	0.19	2.71	0.36	0	0	0	0	4.4	1.79	0	0	0	0	0	0	0	0	3.35	0	0	0	0	0	0	0	0	5.67	3.64	0.27	0.17	1.44	0.95
DIM_00707	2.92	1.12	1.47	1.91	0.08	1.2	30.3	33.28	13.52	64.86	42.12	47.63	45.93	53.66	14.52	34.53	46.65	16.71	55.42	48.71	0	4.65	9.31	28.14	41.36	60.69	62.47	0	17.99	42.34	30.12	0	22.52	82.49	74.14	0	39.27	57.41	3.9	0	2.72	23.89	64.26	2.12	1.56	0.15	0.12	5.25	3.64
DIM_00708	11.55	2.78	3.09	32.59	8.34	1.93	3.46	2.25	16.67	25.28	92.99	146.29	0.25	1.4	0.49	0.35	1.57	0.05	60.79	0.65	0	0	0	0	28.2	31.49	31.64	0	8.41	8.66	9.86	0	3.69	30.68	37.39	0	10.71	0	2.73	0	0	7	28.05	6.56	4.44	0.14	0.1	2.89	1.99
DIM_00709	7.78	2.23	2.61	1.11	16.76	5.35	6.62	5.72	34.71	25.95	24.93	35.97	78.35	66.38	44.49	76.4	110.23	23.44	47.59	54.98	0	15.15	30.31	22.91	56.13	50.63	43.6	0	8.37	0	9.81	0	0	85.48	40.26	0	0	0	1.81	0	35.48	10.46	49.63	2.7	2.07	0.47	0.32	3.76	2.46
DIM_00710	2.12	0.04	2.55	1.36	0.89	0.15	4.9	6.9	1.75	4.61	1.56	11.02	5.71	20.52	1.17	2.17	4.64	0.83	32.39	18.08	0	6.87	50.43	13.86	18.67	24.78	16.11	0	5.06	33.87	17.79	0	4.43	34.46	35.58	0	22.55	0	2.47	0	0	6.32	30.93	2.94	1.87	0.27	0.21	3.47	2.32
DIM_00711	4.28	4.54	1.06	0.53	2.76	0.52	51.95	63.52	42.83	50.55	42.19	109.79	141.92	119.29	55.95	67.14	134.62	73.79	68.69	48.1	0	0	0	0	34.38	44.33	118.71	0	0	105.82	30.04	0	22.52	62.32	78.59	0	65.36	0	0	0	0	24.94	99.88	1.94	1.19	0.54	0.38	6.22	4.58
DIM_00712	2.88	2.79	1.1	14.86	13.8	27.73	0.91	2.46	21.42	6.57	17.01	111.73	158.87	211.27	19.66	19.93	47.26	12.5	52.9	58.39	0	0	18.26	0	0	2.9	4.38	0	0	5.19	2.95	0	4.42	4.9	1.84	0	0	0	0	0	0	1.05	3.27	0.41	0.38	0.37	0.25	10.76	6.9
DIM_00713	9.49	7.98	7.73	18.93	0.62	16.86	77.16	155.79	132.02	260.4	498.05	53.7	86.47	68.48	347.3	390.38	273.48	134.46	110.45	113.73	0	0	52.97	80.1	117.79	134.95	237.22	0	43.95	0	68.62	0	205.51	256.25	262.59	0	0	46.75	3.17	0	31.02	69.12	208.94	12.7	7.78	0.4	0.32	6.52	4.26
DIM_00714	1.92	0.7	0	0.65	1.44	0.65	0	0	0	0	0	0	0	0	0	0	0	0	1.02	0	0	0	0	0	0	0	32.82	0	0	0	0	0	0	13.78	0	0	0	0	0	0	0	0	5.26	2.13	1.3	0.07	0.05	1.04	0.66
DIM_00715	2.88	2.79	1.1	14.86	13.8	27.73	0.91	2.46	21.42	6.57	17.01	111.73	158.87	211.27	19.66	19.93	47.26	12.5	52.9	58.39	0	0	18.26	0	0	2.9	4.38	0	0	5.19	2.95	0	4.42	4.9	1.84	0	0	0	0	0	0	1.05	3.27	0.41	0.38	0.37	0.25	10.76	6.9
DIM_00716	2.77	0.81	1.05	1.49	5.03	3.15	22.01	33.52	3.37	43.33	16.47	10.63	3.25	3.9	4.48	4.99	14.02	3.5	30.16	178.67	0	7.18	28.73	5.43	74.46	68.62	100.99	0	18.91	40.84	37.18	0	39.78	84.86	116.53	0	10.1	12.66	0.86	0	37.82	32.47	82.34	2.18	1.33	0.18	0.13	5.23	3.42
DIM_00717	0.61	0	1.06	3.28	2.51	0.63	47.3	48.15	9.48	22.4	4.4	7.14	1.65	2.84	11.98	7.28	22.21	11.57	59.31	28.57	0	8.75	35.02	6.62	45.38	11.14	16.79	0	9.67	39.83	17	0	0	2.35	11.27	0	24.62	15.43	5.24	0	0	4.03	14.33	0.79	1.21	0.1	0.07	3.1	2.14
DIM_00718	0.23	0	0.43	0.64	1	0	29.45	40.09	2.9	9.96	20.88	8.35	4.33	7.81	1.45	1.61	4.49	1.27	13.41	6.92	0	21.62	21.63	16.35	40.05	17.2	10.37	0	29.87	0	28	0	0	20.33	20.02	0	0	57.19	7.76	0	0	6.63	19.92	4.87	3.28	0.29	0.21	3.59	2.3
DIM_00719	2.95	0	3.77	0.44	0	1.49	0	1.03	1.7	1.12	1.13	6.59	7.88	17.79	1.71	9.68	18.42	2.16	8.09	2	0	29.38	0	0	0	4.68	0	0	0	0	0	0	7.12	11.84	2.37	0	0	0	0	0	0	2.25	10.53	0	0	0.52	0.35	4.79	3.17
DIM_00720	337.86	259.51	188.91	10.37	18.69	58.16	3.59	2.91	1.96	1.31	12.6	6.97	0	0	2.23	3.48	3.05	1.12	20.23	7.77	0	0	0	0	0	4.44	4.47	0	15.44	31.8	9.04	0	0	3.75	4.5	0	0	0	0	0	16.35	2.14	5.72	0	0	0	0	0.75	0.53
DIM_00721	0	0	0	0.61	0	0	0	0	0	0	0	0	0	0	0	0	0	0	0.65	0	0	29.22	0	0	0	0	0	0	0	0	18.93	0	0	0	0	0	0	0	0.64	0	0	0	0	1.27	0.78	0	0	0	0
DIM_00722	0.46	0	1.72	0	0	0	6.68	4.51	0	0.12	0.33	0.24	0	0.18	0.08	0	0.34	1.23	57.24	218.69	0	0	26.32	9.95	0	4.19	12.62	0	0	14.97	0	0	0	21.21	30.72	0	18.51	0	2.86	0	0	2.02	18.85	2.36	1.44	0.18	0.13	2.65	1.93
DIM_00723	6.03	0.25	4.57	12.29	40.63	18.8	0.41	0.89	5.77	1.81	45.82	30.66	0.58	1.3	8.05	5.1	7.72	6.43	12.11	0.5	0	0	0	0	0	0	0	0	0	11.6	0	0	4.94	2.74	0	0	0	0	0	0	0	0	0	0.46	0.28	0.21	0.15	1.43	0.91
DIM_00724	0	0	0.3	1.18	0	0	0	0	1.95	1.05	0	5.61	12.8	13.05	0.72	1.18	4.25	0	17.9	2.18	0	0	0	25.36	24.87	13.72	9.19	0	0	0	0	0	0	30.88	23.16	0	0	0	0	0	0	2.58	34.4	0	0	0.35	0.31	4.03	2.58
DIM_00725	4.54	0.59	2.62	3.75	0.24	3.1	0.41	0.75	9.28	14.52	50.61	38.22	21.23	29.02	2.08	4.92	8.55	1.6	36.16	5.92	0	0	0	0	13.82	31.91	52.2	0	2.58	5.31	0	0	11.29	37.6	63.83	0	13.13	0	0	0	0	10.37	54.41	4.9	3	0.16	0.12	5.78	3.77
DIM_00726	1.38	0	1	0.78	0.42	3.61	10.35	15.28	7.35	22.87	27.77	42.29	29.32	39.84	3.99	4.7	13.87	0.67	125.13	74.22	0	25.87	103.56	19.56	138.97	84.38	41.36	0	25.02	139.82	79.57	0	25.05	112.95	112.98	0	27.3	79.83	4.64	0	18.93	28.76	79.42	7.94	5.22	0.44	0.3	11.66	7.45
DIM_00727	0.13	0.19	0.08	0.38	0	0	0	0.68	1.29	1.39	0.38	2.2	3.23	2.85	2.08	3.38	4.13	7.29	4.16	125.57	0	0	0	0	0	7.82	7.86	0	0	0	15.91	0	0	6.6	7.92	0	0	0	0	0	0	0	5.03	0	0	0.04	0.02	2.25	1.47
DIM_00728	0	0	0.02	0.23	0.09	0	5.85	7.18	2.84	27.75	30.53	26.53	1.63	2.26	1.82	1.77	3.62	1.89	2.35	34.06	0	6.89	0	5.21	0	4.38	2.2	0	7.61	7.84	4.46	0	0	7.4	16.63	0	19.38	12.14	0.82	0	0	1.06	16.92	4.07	2.87	0.01	0.01	0.64	0.49
DIM_00729	0.36	0	0.11	0	0	0	1.32	1.07	0.3	1.63	0.15	0	0.42	0	0.66	0.7	1.91	1.34	0.77	85.9	0	0	0	0	0	0	0	0	0	0	0	0	0	0	0	0	0	0	0	0	0	0	0	0	0	0	0	0.02	0.02
DIM_00730	71.99	16.24	71.21	8.91	1.74	13.87	0.09	0	0.39	0	0	0.12	0	0.09	0.04	0	0.83	0.19	28.53	0.61	0	0	0	0	0	3.38	4.52	0	0	0	4.58	0	0	0	2.85	0	9.95	0	0	0	0	0.54	2.17	0.32	0.39	0.04	0.03	0.44	0.31
DIM_00731	3.4	4.4	2.6	0.03	0.05	0	2.29	6.49	0.97	0.28	4.06	0.55	0	0	0.83	0.05	0.26	0	1.57	0	0	0	0	0	0	1.68	0	0	0	0	0	0	0	0	0	0	0	0	0	0	0	0	0	0	0	0.03	0.02	0.17	0.11
DIM_00732	5.38	0.7	1.75	8.64	0	0.15	12.15	12.68	69.5	22.2	33.35	47.45	40.45	29.31	1.71	1.54	6.03	3.41	7.11	1.84	0	0	0	0	0	0	0	0	0	0	0	0	0	0	0	0	0	0	0	0	0	0	0	1.8	1.1	0.15	0.12	3.5	2.23
DIM_00733	0	0	0	0	0	0	0	0	4.78	0	2.54	0	0	0	0	0	0	2.77	1.23	2.45	0	0	0	0	0	0	0	0	0	0	0	0	0	0	0	0	0	0	0	0	0	0	0	0	0	0	0	0.11	0.07
DIM_00734	4.06	6.9	1.5	4.05	0.21	2.52	3.52	16.59	13.32	29.66	49.5	92.35	54.22	107.05	20.9	59.15	90.17	40.02	69.28	32.5	0	0	161.55	30.53	74.81	70.7	96.86	0	33.49	0	26.15	0	29.36	86.81	92.72	0	0	106.88	2.42	0	11.82	18.59	78.57	3.57	3.82	0.28	0.21	31.28	20.03
DIM_00735	0.7	0	0.09	1.47	0.24	0	4.79	7.62	22.47	5.77	15.31	48.32	61.57	64.11	0.43	0.46	1.43	0.09	20.3	92	0	0	0	0	0	4.31	8.67	0	0	7.71	0	0	0	12.75	6	0	0	0	0	0	0	0.52	4.16	2.16	1.51	0.01	0.01	0.14	0.12
DIM_00736	0.47	0	0.12	0.7	0	1.11	0.63	2.61	56.35	9.74	5.37	54.79	97.18	113.06	21.39	25.21	39.2	12.76	6.93	3.4	0	0	27.79	0	15.43	23.2	17.76	0	7.67	31.6	13.49	0	26.9	39.18	37.45	0	19.54	12.24	0	0	0	10.11	26.29	0	0	0.03	0.04	1.42	0.97
DIM_00737	8.49	0.96	3.53	8.7	1.94	7.29	37.94	36.07	63.73	43.15	55.12	136.72	231.59	230.63	77.67	211.45	238.03	32.81	88.32	77.83	0	59.06	130.02	31.26	74.38	56.37	32.1	0	13.05	215.02	68.83	0	17.16	72.99	64.65	0	99.71	20.82	5.65	0	13.83	17.66	65.27	5.38	3.29	1.11	0.77	41.8	26.88
DIM_00738	0.74	2.28	0.34	1.62	0.04	0.15	0.73	1.16	8.81	22.02	236.91	49.37	13.31	35.87	5.88	13.35	30.15	4.73	6.36	1.59	0	0	18.74	0	16.68	4.55	5.99	0	4.41	10.66	10.34	0	0	3.44	11.02	0	0	0	0	0	4.68	0.94	10.44	16.01	9.81	1.07	0.68	2.31	1.68
DIM_00739	0	1.92	0	0	2.3	0	0	0	0	0	0	0	0	0	0	0	0	0	0	0	0	0	0	0	3.7	0	0	0	0	0	0	0	0	2.27	5.88	0	0	0	0	0	0	0.78	0	0	0	0	0	1.15	0.67
DIM_00740	0.03	0	0.4	2.31	0.17	1.01	7.37	15.75	6.18	12.99	6.66	28.33	18.45	49.9	1.61	1.88	3.51	0.43	33.29	50.08	0	8.34	11.12	8.4	48.43	67.2	60.42	0	6.14	22.13	12.59	0	8.07	107.72	101.57	0	7.82	4.9	1	0	11.39	27.51	97.53	1.77	1.09	0.29	0.19	7.25	4.72
DIM_00741	17.72	20.57	17.15	24.93	3.37	8.61	6.04	15.73	8.32	14.54	26.71	72.5	36.26	40.04	5.55	4.37	12.63	1.74	93.48	44.53	0	26.8	17.88	20.27	66.2	31.27	28.57	0	0	20.33	46.28	0	8.65	72.01	60.42	0	37.71	63.02	2.14	0	0	19.18	49.38	14.95	9.16	0.64	0.45	17.01	10.87
DIM_00742	0	0	0	0	0	0	2.5	0	0.51	3.89	10.32	7.54	5.02	4.75	2.54	1.75	1.55	2.99	0.48	8.86	0	0	0	0	0	0	0	0	0	0	0	0	0	0	11.61	0	0	0	0	0	0	0	0	0	0	0	0	0.88	0.63
DIM_00743	0	0	0	0	0	0	11.95	15.84	11.66	10.15	0	4.25	4.77	8.08	0	0.79	3.41	0.78	54.27	41.63	0	0	0	0	48.79	5.01	1.02	0	0	0	0	0	25.05	0	26.15	0	0	0	0	0	0	25.24	0	0	0	0	0	0	0
DIM_00744	0	0	0	0	2.62	0	0	0	3.8	15.78	0	7.35	0	7.64	0	0	4.2	3.92	0.51	1.11	0	0	196.06	0	0	3.59	11.27	0	0	112.03	0	0	0	0	17.89	0	75.71	0	0	0	0	0	28.23	0	0	0	0	0	0
DIM_00745	0.03	0	0.4	2.31	0.17	1.01	7.37	15.75	6.18	12.99	6.66	28.33	18.45	49.9	1.61	1.88	3.51	0.43	33.29	50.08	0	8.34	11.12	8.4	48.43	67.2	60.42	0	6.14	22.13	12.59	0	8.07	107.72	101.57	0	7.82	4.9	1	0	11.39	27.51	97.53	1.77	1.09	0.29	0.19	7.25	4.72
DIM_00746	7.87	0.35	4.73	33.11	74.92	39.28	9.1	13.25	13.29	42.2	77.86	44.54	18.18	27.4	8.79	15.66	23.64	13.34	49.42	112.81	0	0	53.68	10.14	69.58	46.96	60.04	0	7.41	30.54	43.43	0	25.99	68.48	45.65	0	18.88	23.66	1.61	0	0	17.49	46.69	4.21	2.58	0.15	0.12	31.21	19.9
DIM_00747	5.52	2.45	2.97	4.52	7.22	1.02	21.31	27.69	3.8	20.75	4.45	19.64	12.46	29.18	1.6	0.47	2.12	0.05	103.31	51.55	0	18.46	51.73	2.79	64.87	44.27	30.61	0	2.04	79.79	38.24	1.57	25.01	102.16	85.78	0	15.58	39.05	3.53	0	0	22.24	69.88	5.4	3.52	0.22	0.15	18.78	12.04
DIM_00748	0.46	0.11	0	0	1.29	0	0	0	0.15	1.05	0.22	0.48	0	0	0.16	0	1.13	0.31	6.27	127.82	0	0	0	0	0	0	0	0	0	0	0	0	0	0	0	0	0	0	0	0	0	0	0	0	0	0	0	0.19	0.12
DIM_00749	0	0	0.23	2.04	2.05	0	118.76	132.37	36.62	220.15	173.02	119.46	5.27	6.77	18.12	10.82	18.64	13.24	6.61	119.75	0	0	0	0	0	11.57	0	0	0	0	0	0	11.74	6.51	48.8	0	0	0	0	0	0	0	44.66	8.49	5.85	0	0	0.9	0.75
DIM_00750	0	0	0	0.03	0	0	7.26	7.15	0	0	0	0	0	0	0	0	0	0	0	0	0	0	0	0	0	2.86	0	0	0	0	0	0	0	0	1.43	0	0	0	0	0	0	0	0	1.43	0.82	0	0	0	0
DIM_00751	0	0	0	0	0	0	17.44	3.12	2.52	31.72	20.68	8.59	0	0	3.08	0.71	1.99	2.84	1.27	8.46	0	0	0	0	0	0	81.06	0	0	0	0	0	0	0	0	0	0	0	0	0	0	2.43	0	0	0	0	0	0	0
DIM_00752	8.55	15.34	8.88	4.18	5.62	9.81	52.83	51.31	43.31	129.91	78.63	109.4	138.75	117.08	28.42	43.29	53.37	33.4	121.91	65.87	0	10.48	20.97	7.92	69.87	66.68	107.2	0	11.58	11.92	20.35	0	76.11	76.01	97.01	0	14.74	73.91	2.51	0	24.54	28.92	81.5	6.14	3.76	0.21	0.18	8.11	5.35
DIM_00753	1.29	1.79	0.53	2.97	5.07	0.2	38.9	57.83	2.58	42.68	19.13	23.16	0.45	0.25	0	0.07	0.29	0.14	1.61	38.33	0	0	0	3.25	0	10.21	16.51	0	0	9.79	2.79	0	2.08	1.16	7.95	0	6.06	0	0	0	0	0.99	11.89	2.81	1.99	0.04	0.03	0.51	0.36
DIM_00754	12.14	12.23	4.08	2.91	48.14	1.69	1.62	5.24	0	1.6	4.72	0	2.06	0.39	0.72	2.36	1.24	1.03	4.2	3	0	0	0	0	0	0	0	0	0	0	0	0	0	0	0	0	0	0	0	0	0	0	0	1.05	0.64	0.04	0.02	0.7	0.45
DIM_00755	0.54	0.02	0.48	0.37	2.84	0.02	5.64	9.09	0.27	2.07	1.11	7.06	1.65	8.64	0.26	0.5	1.19	0.13	37.74	14.44	0	4.2	4.2	7.93	21.76	17.69	17.44	0	2.32	54.89	9.51	0	5.08	34.95	27.35	0	2.95	11.09	0.5	0	1.23	6.59	25.11	2.98	1.83	0.17	0.14	5.29	3.45
DIM_00756	10.25	1.33	2.34	3.23	1.81	7.44	80.9	61.94	44.83	138.69	126.06	19.51	37.02	28.39	78.96	132.2	90.87	50.81	54.46	64.64	0	44.67	22.34	33.77	49.64	92.39	146.38	0	49.37	38.13	43.38	0	21.63	108	114.19	0	47.14	59.08	1.34	0	6.54	31.68	102.86	5.03	3.08	0.35	0.25	6.5	4.23
DIM_00757	0.76	0	0.67	0.11	3.77	1	22.56	38.2	3.86	32.89	15.29	43.14	14.16	73.26	4.48	4.54	15.71	1.95	97.52	64.93	0	10.9	54.55	8.24	84.81	54.63	40.08	0	15.06	142.64	28.23	0	7.92	84.94	59.23	0	23.01	38.44	3.91	0	0	21.73	54.1	6.46	3.96	0.54	0.39	11.11	7.34
DIM_00758	3.59	12.4	15.51	11.47	6.64	12.57	27.52	34.02	27.57	45.36	22.61	38.58	63.26	59.65	27.86	42.71	52.48	11.15	117.01	87.86	0	135.02	257.22	76.87	85.36	92.42	77.7	0	108.39	299.56	83.16	0	62.1	147.08	124.09	0	237.45	215.09	22.71	0	11.9	33.18	94.14	4	2.45	0.36	0.24	14.34	9.18
DIM_00759	0.92	0	0.32	0.87	0	0	15.69	24	11.8	11.68	12.7	28.85	46.37	63.49	6.76	13.73	22.44	6.17	18.19	37.27	0	0	0	0	14.12	12.13	36.57	0	0	21.7	12.34	0	18.47	25.61	38.38	0	0	0	0	0	0	8.77	33.18	0.84	0.52	0.12	0.07	0.86	0.55
DIM_00760	0	0	0	0	0	0	0	0	0	0	0	0	0	0	0	0.64	0	0	0	176.6	0	0	0	0	0	0	0	0	27.97	57.65	32.73	0	0	0	0	0	0	0	0	0	0	0	0	0	0	0	0	0	0
DIM_00761	1.62	1.42	2.11	1.78	0.81	0.39	5.26	7.65	2.14	15.79	7.05	17.92	8.26	27.68	1.38	1.7	5.05	1.15	34.31	106.88	0	0	70.33	5.9	43.38	36.64	29.95	0	0	66.61	20.22	0	3.78	71.32	65.67	0	0	0	2.34	0	2.29	13.17	56.32	2.5	1.64	0.27	0.19	16.85	10.8
DIM_00762	9.67	0.1	1.41	2.4	1.07	3.64	2.28	2.22	14.44	6	2.64	20.97	25.04	39.35	13.06	21.24	19.38	10.56	41.04	18.13	0	0	0	11.77	0	0	0	0	0	0	0	0	0	0	0	0	0	0	0	0	0	0	0	0	0	0	0	6.94	4.48
DIM_00763	0	0	0.12	0	0	0	1.01	0.55	1.15	2.89	7.65	3.27	5.83	7.22	1.66	4.97	7.12	2.49	5.66	16.51	0	12.17	0	18.4	9.01	9.68	11.67	0	6.72	27.69	15.75	0	0	16.34	15.67	0	0	64.37	0	0	0	4.66	8.72	1.09	1	0.08	0.06	0.73	0.56
DIM_00764	0.3	0	0.42	1.42	0.02	2.01	0.16	0.44	0	0	0.05	0.56	0.05	0.2	0.34	0.23	0.89	0.14	2.14	1.81	0	0	0	0	0	0	0	0	0	0	0	0	0	0	0	0	0	0	0	0	0	0	0	0	0	0.06	0.04	1.54	1.05
DIM_00765	0.89	0.04	0.28	0.48	1.47	2.04	8.72	21.02	1.7	10.87	1.21	11.69	5.87	21.32	0.61	1.08	3.7	0.5	37.72	21.79	0	0	15.17	0	25.83	24.41	8.48	0	3.85	51.57	7.36	0	11.82	39.35	33.8	0	10.66	0	0.45	0	0	8.55	28.18	3.12	1.91	0.14	0.11	6.13	4.01
DIM_00766	0.02	0	0.18	1.61	0.07	0	5.15	9.18	2.23	2.58	0.57	14.96	3.99	25.03	1.09	0.36	1.33	0.56	4.62	2.13	0	10.26	0	0	3.8	1.63	0	0	0	0	0	0	0	1.38	0.41	0	0	0	0	0	0	0.39	0	1.4	1	0.04	0.03	0.74	0.48
DIM_00767	2.54	0	1.64	1.6	0	0.59	10.26	7.49	3.12	9.46	7.42	5.39	3.07	12.97	1.61	1.33	11.64	1.83	17.39	4.95	0	0	0	0	0	26.76	44.81	0	0	0	0	0	27.17	37.64	36.13	0	0	0	3.36	0	0	2.15	20.09	1.22	0.75	0.59	0.39	5.41	3.6
DIM_00768	0	0	0	0	0	0	0	0	0	0	0	0	0	0	0	0	0	0	0	0	0	0	0	0	0	0	0	0	0	0	0	0	0	0	0	0	0	0	0	0	0	0	0	0	0	0	0	0.08	0.05
DIM_00769	0.13	0	0	0	0	0	0.14	0.22	0.34	0	0	0	0	0	18.71	0.61	6.76	5.29	1.03	179.63	0	0	40.8	15.42	294.19	216.38	203.13	0	5.63	92.82	33	0	72.11	360.04	239.76	0	0	0	0	0	59.68	84.48	205.22	1.84	1.13	0	0	0.37	0.24
DIM_00770	0.09	0	0.43	0.07	0	0.11	0.59	0.32	1.5	1.28	0.78	9.27	7.68	13.16	9.49	2.16	23.66	5.99	13.46	12.98	0	30.05	0	0	5.57	8.37	2.4	0	12.45	0	0	0	7.27	8.07	2.42	0	21.14	0	0.9	0	0	0	3.07	0.34	0.21	0.08	0.07	3.89	2.59
DIM_00771	4.78	0.17	13.98	6.91	0.67	17.76	7.93	13.85	5.73	3.17	2.08	19.93	36.4	43.8	12.28	17.84	52.98	14.41	36.61	8	0	0	0	0	27.57	22.2	23.79	0	5.14	0	12.04	0	0	12.5	21.72	0	26.18	16.4	0	0	0	2.85	31.41	0.84	0.51	0.22	0.23	5.83	4.48
DIM_00772	1.09	0	0.41	0	0	1.51	0	1.65	0	7.71	20.59	10.17	0.89	3.55	7.3	4.34	19.34	8.3	7.76	0.27	0	0	0	0	0	9.87	0	0	0	0	0	0	0	0	1.67	0	0	0	0	0	0	1.59	4.23	3.49	2.14	0.24	0.15	1.79	1.29
DIM_00773	0	0	0	0	0	0	0	0	0	0	0.21	0	0	0	0	0	0	0	0	0	0	0	0	0	0	0	0	0	0	0	0	0	0	0	0	0	0	0	0	0	0	0	0	0	0	0	0	0	0
DIM_00774	0	0	0	0	0	0	0	0	0	0.81	10.21	8.2	0	0	0	0	0.75	0	0.6	1.17	0	0	0	0	0	7.19	0	0	0	0	0	0	0	12.13	10.93	0	0	0	0	0	0	0	0	0	0	0	0	0.42	0.27
DIM_00775	10.63	0.61	3.82	3.59	4.84	5.22	1.65	4.29	0.4	0.22	0	2.15	1.15	4.42	1.22	0	0.81	0.17	1.61	2.07	0	0	0	0	15.33	5.81	0	0	0	0	0	0	0	0	6.75	0	0	0	0	0	0	1.7	0	0.91	1.46	0.75	0.67	6.57	5.55
DIM_00776	1.09	0	0.41	0	0	1.51	0	1.65	0	7.71	20.59	10.17	0.89	3.55	7.3	4.34	19.34	8.3	7.76	0.27	0	0	0	0	0	9.87	0	0	0	0	0	0	0	0	1.67	0	0	0	0	0	0	1.59	4.23	3.49	2.14	0.24	0.15	1.79	1.29
DIM_00777	0.22	0.21	0.32	3.17	0	1.12	0.05	0.17	1.71	7.33	38.9	55.61	0.13	0.44	0.41	0.23	1.66	0.73	6.79	119	0	0	0	6.29	0	0	0	0	0	0	2.57	0	0	2.23	1.28	0	0	0	0	0	0	0.3	0.85	3.8	2.44	0.01	0.01	0.24	0.23
DIM_00778	0.32	0	0.09	0.56	0	0	0.18	0	0.86	0.92	4.51	6.33	0.44	0	0.47	0.25	1.6	2.14	3.89	203.85	0	0	0	0	0	0	0	0	0	0	0	0	0	0	0	0	0	0	0	0	0	0	0	0.56	0.34	0	0	0.3	0.19
DIM_00779	29.05	40.2	24.93	42.56	68.71	68.97	2087.99	2075.08	1028.5	1518.14	586.2	223.4	506.38	374.22	1743.08	1220.03	922.13	804.74	496.99	478.9	0	262.13	883.27	302.49	1645.81	1517.03	2536.61	0	251.64	957.99	607.45	11.71	1002.48	2187.01	2133.19	0	349.48	583.99	56.15	0	258.47	640.13	1602.93	17.29	10.59	3.46	2.16	30.97	19.78
DIM_00780	12.7	20.54	8.84	12.26	0.32	1.48	19.27	23.46	91.38	50.48	38.29	75.26	133.53	120.72	80.66	68.62	102.24	68.49	167.91	46.1	0	26.91	0	0	19.94	25.7	25.82	0	14.88	0	0	0	13.05	7.23	19.52	0	0	0	0	0	0	22.72	19.3	2.34	1.44	0.08	0.05	8.49	5.43
DIM_00781	9.24	0.42	22.93	17.67	11.01	35.18	12.83	20.64	29.49	195.74	145.41	100.1	40.98	38.49	17.56	23.25	23.54	20.07	63.46	136.56	0	7.19	0	5.44	31.98	14.88	32.2	0	0	16.37	4.66	0	0	17.4	28.38	0	0	0	0.86	0	0	8.61	13.99	5.88	3.82	0.14	0.12	2.35	1.62
DIM_00782	0.03	0	0.63	0.25	0.26	0.02	20.65	33.98	14.94	62.46	49.52	30.86	22.03	21.43	8.83	16.75	25.05	6.7	89.58	78.53	0	24.72	16.49	31.15	79.37	87.85	89.59	0	9.11	56.26	32.01	0	43.9	112.92	91.55	0	46.38	58.12	4.93	0	0	27.8	84.33	9.33	5.72	0.32	0.23	9.06	6.06
DIM_00783	5.7	0.05	4.43	3.76	0.92	0.04	3.08	4.39	1.41	13.52	20.5	21.91	1.47	6.34	1.26	1.11	2.3	0.35	53.91	3.91	0	0	17.12	0	3.17	3.4	2.74	0	0	14.6	8.31	0	2.07	5.75	8.26	0	6.02	7.54	0	0	0	1.31	6.56	8.79	5.39	0.24	0.16	19.04	12.4
DIM_00784	6.42	0	3.77	1.8	0	0	1.09	2.95	2.21	0	1.17	2.84	3.06	4.4	0.29	4.51	0.89	6	36.49	1.66	0	0	0	16.76	32.86	14.11	6.57	0	0	0	14.36	0	10.75	5.96	16.56	0	0	0	2.65	0	0	6.8	24.97	2.58	2.18	0.13	0.08	1.75	1.3
DIM_00785	0	0	0.18	0.28	0.06	0	16.62	13.6	27.31	0.23	46.21	230.12	454.77	314.13	0.77	0.06	0	0.35	21.86	0.3	0	0	0	0	0	3.91	0	0	0	0	0	0	0	3.3	8.91	0	0	0	0	0	0	2.83	7.55	3.86	2.37	0	0	0.83	0.58
DIM_00786	11.2	3.54	4.74	1.34	2.94	3.33	2.57	10.75	1.84	0.87	1.42	15.36	13.46	24.83	2.66	1.73	4.05	0.56	30.05	6.17	0	7.56	7.57	0	28.02	11.85	16.93	0	4.18	30.12	9.79	0	0	28.01	21	0	5.32	0	0	0	0	4.06	17.53	4.15	3.23	0.46	0.4	7.19	5.63
DIM_00787	1.53	4.63	0.91	7.75	2.74	0.81	25.14	8.05	21.26	2.52	3.65	30.19	50.94	52.69	4.63	3.86	11.18	3.68	30.24	8.25	0	0	20.97	0	31.05	5	3.35	0	28.95	0	33.92	0	15.22	14.08	10.12	0	14.74	0	1.25	0	0	3.21	4.29	1.89	1.16	0.21	0.17	8.99	5.77
DIM_00788	38.1	8.4	16.79	31.5	54.19	39.2	370.29	491.03	365.58	489.96	490.63	461.91	522.16	597.91	162.73	190.93	423.67	103.63	269.49	474.72	0	32.47	129.92	85.92	409.03	325.56	591.86	0	53.85	258.79	126.16	0	149.46	388.25	519.15	0	91.4	28.64	11.66	0	38.02	151.93	472.07	12.29	7.53	1.03	0.66	65.29	41.7
DIM_00789	5.49	12.02	4.58	6.61	10.88	8.78	18.91	14.55	24.68	137.43	73.65	38.49	25.26	22.14	17.25	24.88	28.11	13.4	42.17	88.53	0	13.47	80.84	0	9.98	30	34.45	0	37.22	45.99	43.6	0	26.1	28.95	44.47	0	18.95	71.26	0	0	0	16.53	37.22	1.81	1.11	0.73	0.46	5.77	3.74
DIM_00790	2.43	7.25	0.82	0	0.12	0	1.87	2.42	1.14	2.95	8.42	0.67	0.64	0	2.34	2.9	3.76	0.19	0.59	467.32	0	0	0	0	0	3.6	7.23	0	0	0	0	0	0	0	1.82	0	0	0	0	0	0	0	2.85	0	0	0	0	0.48	0.31
DIM_00791	9.86	7.34	12.95	22.08	15.17	10.71	199.68	227.15	389.58	355.66	296.69	563.92	688.48	834.01	62.18	174.96	250.94	81.23	183.37	123.98	30.63	45.78	183.24	34.61	124.37	262.21	446.44	0	29.51	78.14	103.74	0	59.11	334.15	404.79	0	75.15	188.35	1.83	0	22.33	94.77	347.46	10.03	6.15	0.85	0.56	37.28	24.77
DIM_00792	0.32	0.03	0.79	3.21	8.09	0.43	48.53	65.25	9.97	65.37	23.14	23.04	4.31	6.64	1.45	1.82	4.49	1.74	8.73	74.61	0	4.9	0	0	14.52	28.07	28.2	0	0	0	9.52	0	0	18.43	46.94	0	0	17.28	1.17	0	0	7.89	50.64	4.02	2.6	0.03	0.03	1.08	0.88
DIM_00793	0	0	0	0	0	0	0	0	0	0	0	0	0	0	0	0	0	0	0.52	0	0	0	0	0	0	0	0	0	0	0	0	0	0	0	0	0	0	0	0	0	0	0	0	0	0	0	0	0	0
DIM_00794	3.33	0.82	4.17	0.59	1.05	0.44	7.47	18.63	0.52	4.75	1.15	2.82	0.78	2.39	0.48	0.13	0.61	0.2	131.49	25.17	0	0	0	0.91	0	0	0	0	0.66	0	0.78	0	0	0	0.48	0	0	4.24	0	0	0	0.09	0.12	9.35	5.79	0.02	0.02	0.67	0.46
DIM_00795	0	0	0	0	0	0	0	3.08	0	0	0	0	0	0	0	0	0.58	2.42	1.84	422.61	0	0	0	0	0	0	0	0	0	0	0	0	0	0	0	0	0	0	0	0	0	0	0	5.07	3.11	0	0	0.08	0.05
DIM_00796	10.95	11.13	8.77	6.86	13.43	3.87	0.73	2.6	14.09	10.34	90.34	23.2	21.24	20.87	1.33	1.1	3.47	0.56	110	10.76	0	0	0	4.35	29.85	104.39	110.41	0	0	19.65	11.18	0	19.51	94.33	148.26	0	0	0	0.69	0	13.48	34.86	133.69	4.72	3.05	0.1	0.08	9.87	6.36
DIM_00797	14.34	6.84	20.98	6.81	0.5	7.58	1.92	5.13	1.36	1.08	3.94	4.06	2.65	6.49	0.91	0.2	1.59	0.2	8.95	1.85	0	0	0	6.94	0	1.52	1.45	0	0	0	0	0	0	1.26	2.2	0	0	0	0	0	0	0	2.81	2.08	2.06	0.2	0.19	2.95	2.53
DIM_00798	11.05	0.12	23.44	9.01	0	27.47	15.18	24.85	49.63	48.92	38.49	101.38	155.2	160.85	16.26	39.43	62.51	24.71	142.12	260.87	0	0	39.84	0	59.71	60.91	70.86	0	11.13	11.46	32.61	0	29.27	88.27	108.64	0	0	35.53	3.62	0	0	20.08	71.93	2.27	1.39	0.36	0.27	5.8	3.75
DIM_00799	23.67	19.96	15.01	83.67	93.46	132.35	1955.25	1157.14	1500.89	964.94	397.86	1127.65	1687.77	1800.59	585.1	1024.72	1693.85	791.68	723.08	593.46	0	148.99	276.82	72.41	197.11	225.2	296.02	0	61.75	314.89	93.02	0	115.96	327.37	367.15	0	164.72	131.36	16.56	0	34.27	86.9	318.03	25.89	16.01	0.3	0.2	131.62	84.14
DIM_00800	23.67	19.96	15.01	83.67	93.46	132.35	1955.25	1157.14	1500.89	964.94	397.86	1127.65	1687.77	1800.59	585.1	1024.72	1693.85	791.68	723.08	593.46	0	148.99	276.82	72.41	197.11	225.2	296.02	0	61.75	314.89	93.02	0	115.96	327.37	367.15	0	164.72	131.36	16.56	0	34.27	86.9	318.03	25.89	16.01	0.3	0.2	131.62	84.14
DIM_00801	17.44	5.23	6.88	6.21	10.27	10.27	36.96	50.77	82.24	82.59	159.32	147.88	268.77	216.89	131.28	563.75	392.25	163.32	108.52	65.26	0	10.38	62.32	23.55	115.38	94.15	86.3	0	28.69	94.52	53.77	0	30.17	145.04	104.48	0	58.43	0	3.73	0	18.23	31.84	99.88	12.64	7.74	1.33	0.88	35.46	22.83
DIM_00802	21.73	26.11	34.64	26.14	11.37	21.38	64.89	71.47	38.69	88.02	152.08	65.76	75.47	68.04	67.74	99.19	107.96	53.75	116.87	62.82	0	51.12	116.91	60.47	129.57	133.5	125.82	0	52.45	207.72	70.92	3.09	53.03	243	169.06	0	61.63	77.25	8.74	0	21.37	55.78	150.09	7.29	4.47	0.57	0.42	26.25	16.97
DIM_00803	3.52	2.96	0.52	0.28	2.94	0.28	10.8	19.21	20.7	26.8	36.57	59.36	62.54	94.78	24.13	50.18	102.25	21.27	78.05	38.82	0	32.96	21.98	8.31	65.12	69.92	45.66	0	6.07	112.53	56.9	0	10.64	115.11	99.07	0	30.92	58.12	9.2	0	0	25.27	78.71	7.42	5.45	0.84	0.64	21.01	13.94
DIM_00804	0.44	0.05	7.59	8.14	2.45	2.05	14.72	22.42	2.03	17.13	8.37	14.14	8.5	13.46	1.07	0.77	2.13	0.09	31.94	41.46	0	14.13	37.71	14.25	41.88	29.54	28.61	0	7.81	48.23	33.55	0	9.12	68.06	54.36	0	26.51	49.82	2.25	0	0	12.59	44.82	4.51	2.77	0.13	0.12	10.52	6.73
DIM_00805	3.24	0.28	0.24	2.03	0.2	0	89.2	140.9	37.38	129.43	167.71	93.42	74.14	71.12	51.95	58.4	63.07	46.11	91.22	80.78	0	62.76	0	0	93.04	54.97	130.5	0	34.72	35.77	20.33	0	15.22	67.47	111.32	0	44.2	0	7.52	0	0	31.32	93.25	9.48	5.81	0.33	0.2	1.75	1.27
DIM_00806	6.66	0.09	2.04	4.83	3.55	5.05	19.04	23.84	4.06	29.9	45.09	28.08	10.44	23.28	6.81	6.67	14.13	4.69	40.99	77.17	0	25.38	40.64	3.84	10.78	29.33	24.82	0	8.15	28.88	9.86	0	9.83	43.01	36.32	0	7.14	26.85	0.61	0	0	9.34	39.22	5.79	3.97	0.16	0.11	4.76	3.13
DIM_00807	0.12	0.26	0.43	0.26	0.06	0.08	14.14	10.45	14.52	86.22	156.69	26.16	7.54	5.12	8.18	22.54	15.28	7.51	18.14	43.24	0	14.44	57.78	20.28	59.64	44.83	55.76	0	0	0	18.7	0	20.99	54.32	68.62	0	20.32	0	1.73	0	0	31.01	64.54	6.61	4.05	0.31	0.19	2.65	1.69
DIM_00808	0.26	0.07	0.26	0.09	0.02	0.01	0.07	0	0.01	0.07	0.04	0.63	0.02	0.73	0.16	0.03	0.05	0.02	4.64	0.07	0	0	0	0	1.38	0.89	1.19	0	1.03	2.12	3.62	0	0	2.5	2.4	0	5.24	0	0	0	0	0.43	1.33	0.34	0.21	0.1	0.09	1.39	1.12
DIM_00809	0.76	0.14	0.84	0.31	2.76	0	9.02	7.79	4.23	16.24	36.61	47.95	2.41	6.58	1.77	1.54	4.29	2.08	15.2	27.13	0	0	31.77	12	11.21	7.8	10.15	0	2.19	22.57	10.27	0	0	11.73	12.77	0	5.58	6.99	0.95	0	0	3.65	10.15	2.25	1.38	0.13	0.12	1.21	0.85
DIM_00810	0.28	1.98	0	3.11	1.83	0.04	8.4	13.61	81.14	5.67	17.98	81.95	101.1	69.17	1.62	0.81	3.74	1.5	5.12	2.69	0	0	0	0	0	0	0	0	0	0	0	0	0	0	0	0	0	0	0	0	0	1.19	0	0	0	0	0	0.09	0.06
DIM_00811	2.39	0	0	0	0	0	8.22	61.71	10.79	0	7.68	17.7	13.13	6.69	0.74	0	0	0.84	204.09	5.36	0	0	0	0	0	8.17	16.41	0	0	0	0	0	0	0	20.69	0	0	0	0	0	0	3.94	10.52	2.13	1.3	0	0	0	0
DIM_00812	0.04	0.06	0.12	0	1.08	0	6.37	37.04	0.17	0.73	0	0.18	0.58	0.26	0.43	0.24	1.86	1.55	3.91	34.31	0	0	0	0	7.6	0	3.28	0	0	0	0	0	0	0	0	0	0	0	0	0	0	0	1.05	0	0	0	0	0.08	0.05
DIM_00813	0	0	0	0	0	0	0.95	0	0	0	0.43	0	0	0	0	0	0	0	0	0.34	0	0	0	0	0	0	0	0	0	0	0	0	0	0	0	0	0	0	0	0	0	0	0	0	0	0.04	0.03	0.05	0.03
DIM_00814	1.17	0	0.15	0.03	0.1	0	25	39.36	5.74	23.03	29.95	39.34	45.45	46.15	10.39	22.17	24.19	8.9	45.74	34.56	0	10.68	64.08	0	31.64	46.39	39.95	0	17.7	24.3	13.82	0	15.51	65.97	51.57	0	45.06	37.65	3.83	0	0	13.1	31.97	1.44	0.88	0.13	0.12	2.46	2.03
DIM_00815	0	0	0.36	0.3	0	0	0.57	1.18	0.95	0.53	11.19	6.05	0.07	0.46	1.34	0.74	0.45	1.03	22.15	34.61	0	0	0	0	0	4.05	2.03	0	7.03	14.47	0	0	6.16	1.71	2.05	0	0	0	0	0	0	0	1.95	1.16	0.71	0.05	0.04	0.89	0.65
DIM_00816	0.61	0.89	0	2.44	0	0	0	14.39	244.32	229.94	1742.47	679.55	1.97	0	0	0	0	0	1.15	2.27	0	0	0	0	0	0	0	0	0	0	0	0	0	0	0	0	0	0	0	0	0	0	0	2.35	1.44	0.08	0.05	0	0
DIM_00817	0.82	0	0	0	0	0	0	0	11.34	0	63.78	21.62	0	0	0	0	0	0	0	0.87	0	0	0	0	0	0	0	0	0	0	0	0	0	0	0	0	0	0	0	0	0	0	0	0	0	0	0	0	0
DIM_00818	1.03	1.04	0.73	1.25	5.07	0.94	29.07	38.4	11.13	49.84	56.48	18.09	20.33	21.15	13.79	22.81	26.4	10.15	41.68	32.5	0	3.03	66.72	16.04	49.38	69.41	68.78	0	8.37	55.15	19.62	0	39.6	100.13	91.69	0	21.31	10.68	2.9	0	5.32	25.55	84.32	3.89	2.55	0.32	0.22	4.34	3.05
DIM_00819	2.21	2.65	0.93	1.02	0.5	0	5.2	8.16	11.18	58.27	53.5	27.53	11.43	11.94	3.62	2.56	6.14	1.15	10.52	42.63	0	6.36	0	0	4.71	8.09	6.1	0	0	14.47	0	0	0	8.54	12.29	0	8.95	0	0	0	0	1.46	5.21	4.63	2.83	0.15	0.13	3.5	2.32
DIM_00820	0.93	0.45	0.2	3.43	6.03	12.72	16.25	14.88	103.97	28.15	21.53	51.55	105.65	111.67	287.01	386.59	316.22	194.11	35.11	12.75	0	0	0	0	30.62	6.58	0	0	0	0	0	0	0	33.3	19.99	0	0	0	0	0	0	3.17	16.94	0	0	0.36	0.23	3.81	2.68
DIM_00821	16.91	4.44	4.05	3.75	11.46	2.58	2.19	5.57	245.09	29.37	25.13	104.77	338.47	458.3	33.27	44.66	34.76	27.16	12.76	6.18	0	0	0	0	0	3.16	0	0	0	0	0	0	0	10.66	0	0	0	0	0	0	0	0	0	0	0	0.03	0.02	0.82	0.55
DIM_00822	2.69	0.08	1.84	0	2.29	5.57	0.67	0	1.45	1.03	1.19	0.87	2.54	3.98	0.98	0.77	1.94	1.11	24.67	42.75	0	0	24.17	0	8.95	9.61	11.73	0	6.68	27.5	7.82	0	35.36	0	16.54	0	0	0	0	0	0	0.93	17.31	1.56	0.95	0.22	0.13	4.77	3.05
DIM_00823	0.67	0	0.36	0.02	0.32	4.49	0	0	0.64	0.43	6.51	6.8	2.3	4.64	0.38	0.1	0.4	0.24	6.21	1.34	0	0	0	0	0	3.49	7	0	0	0	4.73	0	3.54	7.85	7.05	0	0	0	0	0	0	1.12	6.73	0	0	0.11	0.11	1.37	1.03
DIM_00824	0.37	0	0.64	0.49	0	0	0	0.16	2.97	0.86	2.57	0.77	0.34	0.57	0	0.18	0.24	0.15	3.72	22.36	0	15.4	15.41	0	0	0	7.39	0	0	17.52	0	0	0	8.27	1.24	0	0	0	0.92	0	4.51	0.59	1.58	0.35	0.43	0.21	0.14	1.2	0.97
DIM_00825	0	0	0.38	1.55	5.29	0	0.63	1.27	0	0	0	0.2	0.92	0.44	0.07	0.11	0.76	0.4	2.94	312.94	0	0	0	0	0	0	0	0	0	0	0	0	0	0	0	0	0	0	0	0	0	0	0	0	0	0	0	0.14	0.09
DIM_00826	4.11	1.28	4.08	2.17	16.11	12.36	19.18	20.05	12.29	25.5	9.46	33.5	35.89	50.12	16.38	25.64	43.04	9.2	82.98	56.12	0	22.56	90.26	8.53	41.78	44.86	43.27	0	24.93	115.52	7.3	0	10.92	99.99	47.22	0	47.61	0	10.8	0	0	17.3	46.17	2.03	1.24	0.67	0.44	17.96	11.47
DIM_00827	12.05	20.65	6.66	12.1	1.05	6.86	13.6	30.66	46.98	5.63	11.92	108.76	179.11	150.74	13.14	24.48	29.22	19.82	94.63	11.75	0	21.69	65.1	8.2	8.04	5.18	6.94	0	17.98	61.72	7.02	0	31.52	8.74	8.73	0	30.52	0	9.09	0	0	1.66	8.88	1.47	0.9	0.19	0.13	6.78	4.33
DIM_00828	6.69	14.2	3.43	2.93	17.71	6.07	31.73	48.46	11.95	38.09	9.24	38.58	47.02	70.97	16.82	40.88	44.81	19.09	101.56	81.16	0	0	0	24.17	47.4	45.82	153.41	0	0	145.77	41.42	0	31.02	68.74	82.49	0	0	0	0	0	0	14.73	42.59	6.89	4.22	0.33	0.3	9.07	5.79
DIM_00829	0	0	0.28	0	0	0	0.2	0.81	1.3	0	0.18	0.39	0.25	1.04	0	0.18	0.06	0	0.65	4.25	0	0	0	0	0	0	0	0	0	0	0	0	0	0	0	0	0	0	0	0	0	0	0	0.35	0.21	0.01	0.01	0.14	0.09
DIM_00830	0.85	0.82	0.79	1.21	2.38	0.03	13.41	15.74	1.82	25.7	10.67	7.03	0.75	0.52	0.53	0.49	0.82	0.86	1.97	15.37	0	0	0	0	11.94	3.85	5.15	0	0	0	0	0	3.9	6.49	12	0	0	0	0	0	0	0.93	11.13	0.55	0.34	0.01	0.01	0.38	0.25
DIM_00831	3.43	0.43	1.29	0.82	0.06	0.29	4.55	7.85	2.99	9.15	1.7	24.18	11.74	46.34	2.18	3.58	5	2.18	27.53	133.78	0	3.43	0	2.6	12.72	22.95	25.25	0	1.9	7.81	8.89	0	9.97	22.14	20.34	0	0	6.05	0.41	0	4.02	5.79	21.36	1.41	0.87	0.16	0.12	6.6	4.27
DIM_00832	0	0	0	0	0	0	0	0	0.65	0.35	1.93	3.51	0.46	0.52	0	2.17	4.25	0.82	0	421.67	0	0	0	0	0	0	0	0	0	0	0	0	0	0	0	0	0	0	0	0	0	0	0	0	0	0	0	0.17	0.11
DIM_00833	0.05	0	1	0	0.16	0	4.81	0.78	0	0	0.43	0	0	0	0.14	0.06	0.88	0.08	157.07	2.44	0	0	0	0	0	0	0	0	0	0	0	0	0	0	0.94	0	0	0	0	0	0	0	0	3.14	1.92	0	0	0.02	0.01
DIM_00834	15.53	18.77	8.14	37.85	10.34	10.81	56.07	71.83	82.97	28.94	139.91	193.78	274.63	145.81	31.76	29.12	25.77	17.65	118.77	13.77	0	0	78.9	14.91	14.62	47.09	50.46	0	21.81	112.3	12.77	0	19.12	26.5	57.2	0	55.53	0	2.36	1.52	0	9.08	34.33	5.23	3.2	0.39	0.25	22.29	14.36
DIM_00835	4.5	0.92	0.09	3.23	74.7	0.1	342.97	347.35	35.96	3.62	21.24	216.09	271.77	402	2.02	0.92	13.49	3.31	184.31	0.7	0	55.12	165.34	20.84	20.43	70.21	238.03	0	30.49	62.81	142.81	0	26.73	170.36	184.39	0	38.81	0	9.91	0	48.42	25.39	203.31	7.19	4.41	0.17	0.13	1.76	1.12
DIM_00836	3.06	0.27	4.83	5.87	2.26	6.03	2.35	4.39	17.01	17.53	119.28	80.47	40.04	51.99	8.15	11.14	15.67	3.63	42.4	6.23	0	0	53.3	10.07	19.73	28.28	31.93	0	18.39	22.73	12.93	0	15.87	25.04	39.97	0	18.74	23.48	0.8	0	3.9	11.74	39.95	5.14	3.15	0.16	0.15	15.48	9.99
DIM_00837	1.35	0.09	0.76	1.41	2.39	0.01	1.04	4.14	1.06	3.67	2.25	15.04	8.43	26.64	1.53	0.83	2.97	0.1	65.05	10.84	37.57	13.46	35.11	9.33	12.1	9.73	6.26	23.59	0	39.33	9.52	0.57	3.17	38.24	18.28	18.74	5.57	36.76	0	0	0	6.05	16.35	5.08	3.32	0.84	0.59	22.75	15.09
DIM_00838	0	0	0	0	0	0	0	0	0	0	0	0	0	0	0	0	0	0	3.46	0.99	0	0	0	0	0	0	0	0	0	0	0	0	0	0	0	0	0	0	0	0	0	0	0	0	0	0.91	0.57	1.82	1.16
DIM_00839	1.22	0.08	2.21	2.1	0.09	1.19	14.12	17.38	24.05	57.78	32.73	70.2	87.28	104.27	22.47	32.48	57.91	12.57	101.65	125.43	0	14.21	56.87	10.74	57.89	70.07	74.95	0	3.93	72.74	13.8	0	37.83	108.79	138.39	0	0	12.52	4.25	0	4.16	30.5	93.05	4.51	2.96	0.55	0.4	8.72	6.03
DIM_00840	0.71	0	0.35	0	0	0.67	0	0	0	0	0	0.56	0	0	0	0	0	0	0	0	0	0	0	0	0	0	0	0	0	0	0	0	0	0	0	0	0	0	0	0	0	0	0	0	0	0	0	0.58	0.84
DIM_00841	0	0	0.2	0.62	0.15	0.25	3.87	4.8	2.7	3.59	14.69	15	10.71	11.61	1.43	2.47	3.61	0.59	27.32	3.07	0	8.12	0	0	15.03	16.78	5.19	0	0	32.31	10.51	1.72	5.89	19.62	22.53	0	22.83	7.15	1.94	0	2.38	5.29	14.12	8.9	5.45	0.3	0.22	3.05	2.05
DIM_00842	0	0	0	0	0	0	0	0	0	0	0	0	0	0	0	0	0	0	0.25	0	0	0	0	0	0	0	0	0	0	0	0	0	0	0	0	0	0	0	0	0	0	0	0	0	0	0	0	0.06	0.04
DIM_00843	0	0	0	0	0	0	0	0	0	0	0	0	0	0	0	0	0	0	0.2	0.6	0	0	0	0	0	0	0	0	0	0	0	0	0	0	0	0	0	0	0	0	0	0	0	0.62	0.38	0.02	0.01	1.09	0.7
DIM_00844	0	0.07	0	0	0	0	0	0	0	0	0	0	0	0	0	0	0.29	0	0	0	0	0	0	0	0	0	0	0	0	0	0	0	0	0	0	0	0	0	0	0	0	0	0	0	0	0	0	0	0
DIM_00845	1.64	0.31	0.54	0.28	0	0	0	0.67	0	0	0.39	0	0	0	0	0	0	0	0	0	0	0	0	0	0	0	0	0	0	0	0	0	0	0	0	0	0	0	0	0	0	0	0	0	0	0	0	0.01	0
DIM_00846	0	0	1.15	0	0	0	0	0	0	0	0	0	0	0	0	0	0	0	0	0	0	0	0	0	0	0	0	0	0	0	0	0	0	0	0	0	0	0	0	0	0	0	0	0	0	0	0	1.06	0.68
DIM_00847	0	0	0	0	0	0	0	0	0	0	0	0	0	0	0	0	0	0	0.2	0.6	0	0	0	0	0	0	0	0	0	0	0	0	0	0	0	0	0	0	0	0	0	0	0	0.62	0.38	0.02	0.01	1.09	0.7
DIM_00848	0	0	0	0.04	0	0	0	0	0	0	0	0	0	0	0	0	0	0	0.57	3.66	0	0	0	0	0	0	0	0	0	0	0	0	0	0	0	0	0	0	0	0	0	0	0	0.42	0.26	0.03	0.02	0.71	0.45
DIM_00849	1.44	0	1.57	0.16	0.42	0	0.78	0	0	0.28	0	0	0	0	0	0	0	0	1.46	0	0	0	0	0	0	0	0	0	0	0	0	0	0	0	0.72	112.94	0	0	0	0	0	0	0	0	0	0	0	0	0.09
DIM_00850	0	0	0	0	0	0	0	0	0	0	0	0	0	0	0	0	0	0	0.25	0	0	0	0	0	0	0	0	0	0	0	0	0	0	0	0	0	0	0	0	0	0	0	0	0	0	0	0	0.06	0.04
DIM_00851	0	0	0	0	0	0	0	0	0	0	0	0	0	0	0	0	0	0	0.2	0.6	0	0	0	0	0	0	0	0	0	0	0	0	0	0	0	0	0	0	0	0	0	0	0	0.62	0.38	0.02	0.01	1.09	0.7
DIM_00852	1.83	0.36	1.04	4.25	0.2	0.04	39.14	43.57	30.39	191.55	157.91	123.62	27.64	34	7.42	15.03	17.26	10.55	29.67	20.21	0	27.71	27.71	20.95	41.06	88.17	119.6	0	0	63.08	35.88	0	33.55	93.05	91.48	0	19.5	0	0	0	0	19.12	65.23	0.62	0.76	0.19	0.15	4.16	2.78
DIM_00853	0	0.07	0	0.04	0	0	0	0	0	0	0	0	0	0	0	0	0.29	0	0.57	3.66	0	0	0	0	0	0	0	0	0	0	0	0	0	0	0	0	0	0	0	0	0	0	0	0.42	0.26	0.03	0.02	0.71	0.45
DIM_00854	0	0	0	0	0	0	0	0	0	0	0	0	0	0	0	0	0	0	0.23	6.17	0	0	0	0	0	0	0	0	0	0	0	0	0	0	0	0	0	0	0	0	0	0	0	1.48	0.91	0.1	0.06	0.13	0.08
DIM_00855	0	0.07	0	0.04	0	0	0	0	0	0	0	0	0	0	0	0	0.29	0	0.57	3.66	0	0	0	0	0	0	0	0	0	0	0	0	0	0	0	0	0	0	0	0	0	0	0	0.42	0.26	0.03	0.02	0.71	0.45
DIM_00856	0	0	0	0	0	0	0	0	0	0	0	0	0	0	0	0	0	0	0.2	0.6	0	0	0	0	0	0	0	0	0	0	0	0	0	0	0	0	0	0	0	0	0	0	0	0.62	0.38	0.02	0.01	1.09	0.7
DIM_00857	4.36	0.27	2.27	1.28	1.57	2.92	0.15	0.72	0.76	1.8	3.76	4.46	0.62	4.28	0.58	0.44	0.72	0.26	46.36	1.07	0	3.04	12.16	0	2.25	5.8	0.97	0	0	3.46	1.97	0	0	5.71	13.45	0	0	10.71	0.73	0	0	2.79	13.05	4.59	2.9	0.37	0.27	12.18	7.92
DIM_00858	16.58	0.37	8.13	7.37	2.06	1.84	1.78	11.71	19.22	19.45	2.21	202.64	45.6	358.35	3.7	5.76	9.25	1.9	93.52	112.49	0	0	27.74	10.48	41.07	20.95	24.37	0	0	31.54	4.49	0	13.42	42.82	17.29	0	9.75	36.65	2.49	0	0	3.19	19.86	0.31	0.19	2.67	1.77	72.83	46.65
DIM_00859	0.72	0	0.27	0.04	0	0.04	0	0.94	2.38	0.89	0.34	0.5	1.14	0.92	9.53	2.62	4.61	34.18	1.76	453.99	0	0	0	0	0	0	0	0	0	0	0	0	0	0	0	0	0	0	0	0	0	0	0	0	0	0	0	0.08	0.07
DIM_00860	0.04	0	0.22	0.04	0	0.95	0.12	0.37	0.86	11.3	6.73	1.93	0.48	0.6	0.98	1.01	2.18	0.79	0.66	103.92	0	0	0	0	0	0	0	0	0	0	0	0	0	0	0	0	0	0	0	0	0	0	0	1.48	1.04	0.18	0.11	0.49	0.32
DIM_00861	2.37	0	4.95	2.25	2.1	0.2	52.57	62.09	64.81	191.76	471.91	183.12	56.1	47.02	74.14	72.76	65.81	25.81	50.47	196.76	0	25.42	50.87	9.61	197.8	157.78	207.3	0	7.03	144.7	65.85	0	30.79	235.67	225.21	0	53.67	22.42	4.56	0	0	63.37	174.36	9.69	5.94	0.22	0.17	5.3	3.56
DIM_00862	6.53	2.64	1.9	0.22	0	0	0	0	0	0.21	0	0	0	0.61	1.29	0.92	1.37	0.81	0.13	0.25	0	0	0	0	0	0	0	0	0	0	0	0	0	0	0	0	0	0	0	0	0	0	0	0	0	13.36	8.41	0.4	0.46
DIM_00863	5.25	0	1.7	1.47	0	0	8.03	12.65	3.67	36.66	9.4	3.27	3.29	2.62	5.24	6.63	15.98	10.04	49.44	11.63	0	0	0	11.82	115.87	214.02	300.03	0	0	0	20.25	0	45.46	168.07	293.46	0	0	0	0	0	27.47	70.77	220.93	0.7	0.43	0.68	0.47	1.36	0.89
DIM_00864	8.91	0.66	2.45	6.54	2.3	1.63	0.27	2.25	2.71	4.85	0.94	158.21	17.95	266.79	1.19	0.92	2.09	0.3	42.3	33.59	0	8.62	17.25	0	12.77	10.28	1.38	0	2.38	0	11.16	0	0	16.21	7.98	0	18.19	0	0.52	0	0	1.65	10.14	1.97	1.21	2.47	1.6	107.36	68.62
DIM_00865	0.37	11.87	1.21	2.2	1.58	0.2	1.96	5.89	2.99	7.34	4.78	18.32	14.53	12.48	1.16	0.62	3.47	0.71	13.24	2.74	0	7.21	43.28	5.45	16.02	4.59	2.3	0	0	8.2	4.67	0	0	1.94	4.64	0	0	0	0	0	0	0.55	4.43	0.98	0.6	0.26	0.18	5.69	3.73
DIM_00867	9.67	0.92	6.25	4.99	2	1.25	2.07	6.87	9.7	13.19	2.61	137.03	29.81	229.65	3.98	3.03	2.15	0.92	63.36	58.75	0	4.26	12.78	2.15	4.2	2.71	4.08	0	1.18	22.59	10.56	0	0.69	4.57	5.54	0	5.99	1.25	0.51	0	0.83	1.03	5.3	4.6	2.96	2.39	1.55	46.47	29.71
DIM_00868	0.61	0	0.41	0.04	0	0.02	0.24	0.21	0.15	0.27	0.23	0.36	0.16	0.21	0.52	0.29	0.84	0.1	15.42	1.69	0	3.13	0	0	2.32	1.99	1	0	0	12.47	3.04	0	0.76	4.63	3.28	0	0	2.76	0	0	0.92	0.48	2.56	1.08	0.66	0.03	0.02	3.21	2.11
DIM_00869	0	0	0	0	0	0	0	0	0	0	0	0	0	0	0	0	0	0	0	0	0	0	0	0	0	0	0	0	0	0	0	0	0	0	0	0	0	0	0	0	0	0	0	0	0	0	0	0	0
DIM_00870	0	0	0	0	0	0	0	0	0	0	0	0	0	0	0	0	0	0	0	0	0	0	0	0	0	0	0	0	0	0	0	0	0	0	0	0	0	0	0	0	0	0	0	0	0	0	0	0.3	0.19
DIM_00871	0	0	0	0	0	0	0	0	0	0	0	0	0	0	0	0	0	0	0	0	0	0	0	0	0	0	0	0	0	0	0	0	0	0	0	0	0	0	0	0	0	0	0	0	0	0	0	0.26	0.17
DIM_00872	0	0	0	0	0	0	0.37	1.2	4.98	3.65	0.66	15.94	28.64	50.62	7.13	23.64	28.33	6.22	8.19	11.53	0	0	0	0	0	0	0	0	0	0	0	0	0	0	0	0	0	0	0	0	0	0	0	1.97	1.21	0.07	0.04	4.13	2.66
DIM_00873	0	0	0.03	0	0.02	0	0.05	0.08	1.4	0.46	1.83	1.76	2.46	1.6	1.88	3.14	4.63	5.04	2.96	9.2	0	0	0	0	0	1.16	1.17	0	0	4.15	0	0	0	0	0.59	0	0	0	0	0	0	0	0.37	0.17	0.2	0.03	0.02	0.76	0.49
DIM_00874	0.23	0	0.09	0	0	0	0.25	0	0.15	0	0	0	0	0.24	0.34	0.18	0.15	0.76	0.76	1.24	0	0	0	0	0	5.32	0	0	0	0	0	0	0	0	6.73	0	0	0	0	0	0	1.28	1.71	0	0	0	0	0.26	0.17
DIM_00875	0	0	0	0	0	0	1.15	1.89	0.68	1.52	1.09	1.56	2.07	1.19	5.14	1.94	11.24	4.15	0.39	1.15	0	0	0	0	0	0	0	0	0	0	0	0	0	0	0	0	0	0	0	0	0	0	0	0	0	0	0	0.42	0.27
DIM_00876	2.14	0.14	1.99	1.65	15.43	8.55	66.82	68.01	73.34	97.92	97.98	89.8	138.38	120.49	68.07	122.83	141	102.15	51.24	46.98	0	0	28.41	16.1	15.78	15.82	47.68	0	0	40.41	4.6	0	3.44	28.61	36.02	0	49.96	12.52	1.7	0	8.31	11.98	35.61	3.49	2.14	0.59	0.4	6.23	3.99
DIM_00877	0	0	0	0	0	0	0	0	0	0	0	4.16	0	0	0	0.41	2.98	0	0.6	137.43	0	0	0	0	0	8.42	0	0	0	0	0	0	0	0	0	0	0	0	0	0	0	0	0	0	0	0	0	0.1	0.06
DIM_00878	0	0	0.03	0	0.02	0	0.05	0.08	1.4	0.46	1.83	1.76	2.46	1.6	1.88	3.14	4.63	5.04	2.96	9.2	0	0	0	0	0	1.16	1.17	0	0	4.15	0	0	0	0	0.59	0	0	0	0	0	0	0	0.37	0.17	0.2	0.03	0.02	0.76	0.49
DIM_00879	0	0	0	0	0	0	1.15	1.89	0.68	1.52	1.09	1.56	2.07	1.19	5.14	1.94	11.24	4.15	0.39	1.15	0	0	0	0	0	0	0	0	0	0	0	0	0	0	0	0	0	0	0	0	0	0	0	0	0	0	0	0.42	0.27
DIM_00880	2.14	0.14	1.99	1.65	15.43	8.55	66.82	68.01	73.34	97.92	97.98	89.8	138.38	120.49	68.07	122.83	141	102.15	51.24	46.98	0	0	28.41	16.1	15.78	15.82	47.68	0	0	40.41	4.6	0	3.44	28.61	36.02	0	49.96	12.52	1.7	0	8.31	11.98	35.61	3.49	2.14	0.59	0.4	6.23	3.99
DIM_00881	0	0	0	0	0	0	0	1.28	0.39	0.21	0	0.67	0.13	0.3	0.28	0.36	3.89	2.82	0.1	307.45	0	0	0	0	0	0	0	0	0	0	0	0	0	0	0	0	0	0	0	0	0	0	0	0	0	0	0	0	0
DIM_00882	2.75	0.1	1.05	0.05	0	0	0	0.34	0	0	1.1	0.27	0	0	0.18	0.07	0.51	2.1	0.28	386.97	0	0	0	0	0	0	0	0	0	0	0	0	0	0	0	0	0	0	0	0	0	0	0	0	0	0	0	0.31	0.2
DIM_00883	0	0	0	0.55	0	0	0.96	1.16	49.36	5.03	8.73	14.25	16.96	15.05	0.53	1.2	0.73	5.23	3.77	604.49	0	0	0	0	0	0	0	0	0	0	0	0	0	0	0	0	0	0	0	0	0	0	0	0	0	0	0	0.03	0.02
DIM_00884	0	0	0	0	0	0	0	0	0	0	0	1.19	1.23	1.49	0	0	0	0.34	0.11	139.03	0	0	0	0	0	0	0	0	0	0	5.32	0	0	0	0	0	0	0	0	0	0	0	0	0	0	0	0	0.21	0.13
DIM_00885	47.63	40.51	37.88	15.29	12.36	32.01	16.04	22.06	58.6	359.56	160.57	226.56	185.51	168.36	40.89	60.96	126.48	30.6	145.3	245.85	21.99	82.17	142.52	62.12	527.54	510.63	411.53	0	33.29	280.42	85.11	0	164.41	726.96	675	0	100.18	86.91	9.83	0	57.72	206.58	554.85	9.48	5.81	0.36	0.26	22.49	14.5
DIM_00886	4.95	0	0	4.51	24.15	2.09	0	0	37.01	10.96	12.01	0	53.46	21.9	18.52	3.75	27.79	15.21	10.41	4.73	0	0	0	0	0	33.67	0	0	0	0	0	0	34.25	18.93	45.51	0	0	0	0	0	0	0	36.15	0	0	0.39	0.3	0.63	0.48
DIM_00887	0	0	0	0	0	0	0	0	0	0	0	0	0	0	0	0	0	0	0.23	0	0	0	51.58	0	0	0	0	0	0	0	0	0	0	0	0	0	0	0	0	0	0	0	0	4.65	2.53	1.42	0.82	0	0
DIM_00888	7.15	1.59	4.67	3.23	0.16	7.26	2.88	2.96	2.83	3.57	8.52	51.64	40.08	75.77	3.76	2.59	7.47	0.76	94.03	35.81	0	61	103.62	22.9	32.2	64.52	0	0	0	76.12	52.78	0	28.72	116.06	84.37	0	77.05	0	0	0	18.55	11	88.74	3.02	2.35	1.63	1.06	26.11	16.8
DIM_00889	19.02	12.15	24.06	57.43	0.66	9.75	1.72	3.57	47.25	57.02	521.2	429.9	2.69	0.47	0.77	0.18	0.3	0.12	4.7	2.66	0	0	0	0	0	0	5.27	0	0	0	0	0	0	0	1.33	0	0	0	0	0	0	0	8.43	7.33	4.49	0.05	0.03	0.46	0.46
DIM_00890	1.68	0	0.31	0	0	0	4.2	3.12	0.51	0.87	12.61	4.07	0	0	0	0	0.21	0	14.29	0.15	0	0	25.06	0	0	5.73	0	0	0	0	0	0	0	6.73	8.69	0	0	0	0	0	0	0	11.05	4.5	2.75	0	0	0.47	0.32
DIM_00891	0.15	0.27	0.11	2.11	0.58	0	812.64	630.61	187.21	889.72	2257.14	574.12	12.32	5.84	24.67	46.08	61.56	32.86	17.39	76.52	0	0	0	0	45.68	83.41	78.85	0	0	35.12	19.96	0	29.89	49.68	84.46	0	43.4	0	0	0	0	28.38	82.79	17.3	10.6	0.14	0.09	4.6	3.06
DIM_00892	3.22	0.79	3.19	6.31	4.7	0.59	21.7	33.1	6.25	43.04	16.44	60.31	2.32	46.65	1.31	0.37	2.39	0.19	155.13	79.23	0	25.35	67.64	25.55	122.05	113.57	114.79	0	28	153.78	54.7	0	49.08	156.62	133.28	0	71.31	59.57	5.56	0	14.84	45.66	103.73	13.31	8.51	0.16	0.12	46.69	29.93
DIM_00893	1.66	0.11	0.18	1.4	0	1.23	0.46	0.74	11	3.68	7.38	58.81	52.27	64.03	15.82	17.25	37.09	21.08	64.51	17.86	0	0	0	0	0	6.89	5.54	0	0	9.86	5.61	0	0	9.31	10.46	0	0	0	0	0	0	0	8.86	0.39	0.24	0.2	0.13	2	1.28
DIM_00894	0.85	7.36	2.96	1.42	0.03	0	0.36	0.8	2.39	1.39	0.44	5.67	8.05	6.43	2.47	2.48	3.53	1.02	14.76	557.27	0	0	0	0	0	1.74	4.67	0	0	0	0	0	0	6.87	7.05	0	0	0	0	0	0	1.96	5.98	0	0	0	0	0.2	0.14
DIM_00895	0	0	0.51	0.47	0	0	5.79	18.96	5.74	16.12	22.99	83.18	79.01	141.04	8.85	6.23	27.61	2.09	58.63	30.99	0	0	5.06	4.52	178.49	115.07	115.32	0	21.29	171.33	37.57	0	0	269.5	207.07	0	85.44	81.22	8.15	0	12.09	64.23	216.65	12.05	6.91	0.01	0.02	0	0
DIM_00896	19.14	30.6	27.12	22.97	24.76	31.57	95.03	173.23	29.81	53.97	18.21	29.7	59.65	57.18	14.81	20.93	41.43	7.62	132.38	46.23	0	9.28	30.47	29.81	92.79	79.34	113.46	0	12.82	65.98	27.03	0	47.17	97.21	128.27	0	26.11	40.89	2.78	0	10.86	30.76	97.78	3.49	2.25	0.31	0.22	6.96	4.48
DIM_00897	1.22	0.83	2.67	2.7	10.52	1.22	19.56	32.01	21.98	33.58	12.16	16.02	22.6	24.17	17.65	15.56	12.37	11.68	62.5	72.77	0	11.24	44.99	4.25	18.73	13.41	5.39	0	1.55	25.57	12.73	0	1.36	41.51	21.71	0	3.95	4.95	1.68	0	0	6.68	21.84	5.79	3.63	0.17	0.11	11.24	7.23
DIM_00898	13.47	6.11	4.29	6.54	16.24	8.1	40.17	88.93	238.52	148.75	154.96	113.64	245.16	181.29	257.28	449.42	227.39	295.63	34.14	39.5	0	8.56	17.12	6.47	21.18	7.59	0	0	12.6	9.76	5.55	0	5.64	6.19	5.14	0	0	30.22	0	0	0	0.72	5.8	1.12	0.92	0.51	0.35	9.33	5.93
DIM_00899	13.47	6.11	4.29	6.54	16.24	8.1	40.17	88.93	238.52	148.75	154.96	113.64	245.16	181.29	257.28	449.42	227.39	295.63	34.14	39.5	0	8.56	17.12	6.47	21.18	7.59	0	0	12.6	9.76	5.55	0	5.64	6.19	5.14	0	0	30.22	0	0	0	0.72	5.8	1.12	0.92	0.51	0.35	9.33	5.93
DIM_00900	19.14	30.6	27.12	22.97	24.76	31.57	95.03	173.23	29.81	53.97	18.21	29.7	59.65	57.18	14.81	20.93	41.43	7.62	132.38	46.23	0	9.28	30.47	29.81	92.79	79.34	113.46	0	12.82	65.98	27.03	0	47.17	97.21	128.27	0	26.11	40.89	2.78	0	10.86	30.76	97.78	3.49	2.25	0.31	0.22	6.96	4.48
DIM_00901	2.26	1.29	0	3.81	0.06	0	0	0.46	0	0	0	0	0	0.67	0.62	0.22	4.37	0	3.4	0	0	0	59.53	16.92	26.06	30.94	0	0	0	27.23	0	0	0	0	6.3	0	0	0	3.16	0	0	3.38	0	0	0	0.08	0.04	0	0
DIM_00902	13.47	6.11	4.29	6.54	16.24	8.1	40.17	88.93	238.52	148.75	154.96	113.64	245.16	181.29	257.28	449.42	227.39	295.63	34.14	39.5	0	8.56	17.12	6.47	21.18	7.59	0	0	12.6	9.76	5.55	0	5.64	6.19	5.14	0	0	30.22	0	0	0	0.72	5.8	1.12	0.92	0.51	0.35	9.33	5.93
DIM_00903	19.14	30.6	27.12	22.97	24.76	31.57	95.03	173.23	29.81	53.97	18.21	29.7	59.65	57.18	14.81	20.93	41.43	7.62	132.38	46.23	0	9.28	30.47	29.81	92.79	79.34	113.46	0	12.82	65.98	27.03	0	47.17	97.21	128.27	0	26.11	40.89	2.78	0	10.86	30.76	97.78	3.49	2.25	0.31	0.22	6.96	4.48
DIM_00904	0	0	0	0	3.4	0	18.64	17.98	13.46	27.67	0.79	0	0	2.86	0	2.12	3.61	2.31	46.67	61.94	0	0	0	17.4	124.86	97.24	157.64	0	19.39	57.28	39.12	0	77.66	89.5	120.48	0	6.45	0	0	0	61.48	46.12	67.55	0	0	0.12	0.08	10.94	7.19
DIM_00905	3.42	0.21	2.69	3.91	5.02	2.07	13.51	22.78	11.82	50.27	13.88	78.61	87.82	98.14	5.06	5.17	18.3	0.99	52.38	60.61	0	20.29	12.29	23.79	53.16	60.14	48	0	2.24	112.83	36.78	0	11.79	101.02	73.75	0	57.07	14.31	2.65	0	7.13	18.66	69.08	9.61	6	0.26	0.19	10.65	6.85
DIM_00906	13.91	15.85	5.25	4.79	14.95	9.61	89.43	96.17	55.15	153.11	92.43	60.13	94.14	95.28	42.89	73.75	70.2	41.27	89.12	61.16	0	0	32.36	0	101.82	113.18	116.31	0	13.4	110.39	20.94	0	27.4	128.15	130.16	0	11.37	0	0	0	4.73	28.51	95.14	3.66	2.24	0.49	0.36	5.34	3.52
DIM_00907	1.8	0.05	1.46	2.8	6.79	0.06	29.6	46.41	5	20.19	13.42	42.92	20.42	62.7	6.94	9.23	22.1	2.73	85.81	44.14	0	27.84	46.43	24.56	68.75	66.43	38.57	0	10.25	116.12	87.11	0	17.97	100.97	92.18	0	39.16	73.61	2.78	0	8.15	26.67	84.42	7.83	4.8	0.35	0.25	21.16	13.69
DIM_00908	9.22	5.43	1.93	1.09	0.7	1.05	1.18	0.96	0.91	0.9	0.96	6.31	10.54	10.1	1.31	0.49	1.81	0.45	6.97	1.58	0	0	0	0	5.6	2.41	0	0	4.18	8.6	0	0	3.66	4.06	3.65	0	0	22.76	0	0	0	1.16	5.28	1.76	1.38	0.08	0.07	10.11	6.56
DIM_00909	0.05	0.02	0.88	1.49	0	0.66	0.72	1.29	2.37	57.47	12.83	5	2.82	3.63	0.47	0.41	0.46	0.75	2.91	250.87	0	0	0	0	0	1.48	4.96	0	0	7.06	2.01	0	3.01	2.5	5.75	0	0	0	0.37	0	0	2.14	6.67	3.55	2.26	0.01	0.02	0.17	0.13
DIM_00910	0	7.3	0.36	0.55	0.31	0	23.1	27.26	8.19	89.61	30.53	14.56	25.83	24.22	9.83	16.85	21.44	6.29	64.08	100.83	0	52.42	0	9.91	58.26	39.62	37.71	0	28.97	134.25	76.37	0	12.7	24.65	59.1	0	92.21	184.9	12.55	0	15.34	20.1	42.93	3.52	2.16	0.02	0.04	7.71	4.92
DIM_00911	0	0	0.1	0	0	0	8.03	9.18	3.71	13.25	7.21	20.05	28.33	32.79	8.22	12.5	15.48	4.14	55.98	32.27	0	35.65	71.33	47.16	33.01	69.47	54.13	0	0	81.12	57.7	0	25.89	83.8	105.46	0	50.15	31.43	12.8	0	26.08	30.75	87.55	2.82	1.98	0.31	0.25	4.01	2.75
DIM_00912	5.27	0.33	4.89	2.58	7.95	3.19	14.86	20.63	1.02	15.56	4.25	16.59	1.43	19.71	1.39	0.63	2.87	0.29	83	41.01	0	12.53	50.17	34.75	151.65	93.04	80.13	0	20.77	123.56	62.21	0	60.67	136.92	118.02	0	82.28	58.91	9	0	9.78	33.3	96.6	3.44	2.34	0.26	0.19	12.51	8.06
DIM_00913	2.6	2.44	0.59	1.46	1.1	2.41	15.41	12.07	6.76	18	15.47	17.32	14.06	14.2	6.59	13.64	13.84	2.85	44.84	76.98	0	13.8	82.81	8.2	16.07	36	41.76	0	7.63	15.7	7.02	0	15.76	50.68	41.33	0	0	0	3.89	0	0	12.7	34.41	3.42	2.09	0.81	0.56	3.73	2.6
DIM_00914	2.85	0.1	0.57	0.72	12.52	0.06	8.37	29.01	1.46	6.9	6.07	28.96	23.38	41.4	2.54	1.24	6.67	0.76	54.28	22.27	0	8.18	16.37	0	24.25	19.53	10.46	0	0	55.86	0	0	3.96	52.75	55.33	0	0	0	0	0	0	7.53	50.24	9.26	5.68	0.19	0.14	16.26	10.43
DIM_00915	1	0.37	0.35	0.3	0.09	0.02	2.53	9.64	0.6	2.66	1.08	3.51	3.14	5.07	0.94	0.69	1.62	0.79	11.36	9.8	0	3.44	6.88	2.6	17.83	15.31	6.59	0	0	23.46	4.45	0	1.66	36.02	29.33	0	14.51	6.06	0.82	0	2.01	6.06	15.48	2.04	1.35	0.15	0.12	2.76	1.97
DIM_00916	0.55	0.08	0.2	0.64	0	0	6.79	8.52	3.61	12.68	6.25	28.48	16.41	40.56	2.4	2.77	5.47	1.83	63.16	39.6	0	0	28.4	0	56.07	45.9	34.78	0	7.84	59.19	12.25	0	13.74	69.89	62.44	0	6.65	8.34	2.83	0	5.54	14.14	54.2	1.73	1.59	0.37	0.25	5.52	3.62
DIM_00917	76.12	88.04	154.93	8.95	4.66	29.1	22.2	28.26	1.22	1.13	10.06	14.63	0.33	0.12	0.53	0.09	0.89	0.27	2268.05	10.89	0	0	0	0	58.33	115.86	173.05	0	0	0	0	0	14.3	153.34	190.14	0	0	0	0	0	5.76	44.52	163.15	15.1	9.25	0.22	0.16	4.88	3.27
DIM_00918	0	0	0	0.15	0	0	0	0	0	0	0	0	0	0	0	0	0	0	0.44	23.29	0	0	0	0	0	0	0	0	0	0	0	0	0	0	0	0	0	0	0	0	0	0	0	0	0	0	0	0.13	0.08
DIM_00919	10.31	0.55	14.25	8.6	0.05	10.75	0.45	0.72	2.74	0.97	0.13	1.91	2.74	3.37	0.6	2.04	6.61	1.66	0.98	1.07	0	21.76	87.08	32.9	16.12	53.67	41.75	0	12.03	148.59	42.27	0	5.27	46.77	64.83	0	76.55	0	5.21	0	6.37	9.18	42.32	0	0	0.22	0.15	4.55	3.31
DIM_00920	2.73	0.26	1.76	3.55	1.87	1.59	9.88	17.39	4.29	20.82	29.96	34.05	4.86	52.85	6.02	7.38	21.17	5.95	75.98	40.32	0	58.67	132.09	38.81	135.84	147.01	154.75	0	20.26	141.86	33.24	0	42.61	206.89	168.2	0	51.59	77.58	5.27	0	25.76	50.04	192.87	7.65	4.69	0.98	0.78	24.39	15.59
DIM_00921	0	0	0	0	0	0	0	9.34	34.11	52.45	172.62	45.48	33.17	43.85	0	52.47	55.66	18.01	16.19	26.11	0	0	0	0	0	7.65	25.1	0	19.17	0	0	0	0	7.13	0	0	0	0	0	0	0	0	7.72	0	0	0	0	0	0
DIM_00922	0	0	0	0.66	0	0	0	0	0	0	0	0	0	0	0	0	0	0.53	0.74	531.02	0	0	0	0	0	0	0	0	0	0	0	0	0	0	0	0	0	0	0	0	0	2.17	0	1.56	0.95	0	0	0.3	0.19
DIM_00923	0.32	1.17	0.26	0.1	0	0	0	0	0.18	0.1	0.26	1.16	0.75	0.99	0.6	0.32	1.41	0.68	2.62	0.54	0	0	0	0	0	0	0	0	0	12.46	7.09	0	0	5.88	3.53	0	0	0	0	0	0	0	3.36	0.49	0.3	0.03	0.02	0.5	0.36
DIM_00924	1.14	1.15	0.51	9.05	0.09	2.7	1.04	1.23	4.07	0.83	17.87	162.95	181.2	283.27	2.34	0.98	1.85	1.29	11.09	4.66	0	0	0	0	0	1.27	0	0	0	0	0	0	0	0	3.18	0	0	0	0	0	0	0.51	1.64	1.25	1.1	0.07	0.06	0.37	0.31
DIM_00925	223.4	125.93	26.23	38.46	98.55	67.7	214.85	415.87	574.07	140.54	89.09	164.04	370.04	326.39	1614.08	2286.58	680.15	1397.03	72.23	115.53	0	0	0	0	0	0	0	0	0	0	0	0	0	10.84	0	0	0	0	0	0	0	0	0	0	0	6.74	4.21	4.94	3.15
DIM_00926	22.47	10.25	16.13	12.2	10.3	2.42	13.44	36.75	71.64	49.5	13.38	234.42	229.02	452.58	92.81	97.27	124.43	45.09	36.11	84.46	0	13.26	0	0	0	0	0	0	0	0	0	0	0	0	0	0	0	0	0	0	0	0	0	0.89	0.55	1.09	0.68	20.46	13.09
DIM_00927	0	0	0	0	0	0	2.48	0	31.29	6.37	10.5	110.82	103.75	211.3	34.07	52.24	48.22	22.74	10.03	45.97	0	0	0	0	31.38	0	0	0	0	48.28	0	0	0	0	0	0	0	0	0	0	0	0	0	0.9	0.55	0	0	3.53	2.23
DIM_00928	6.8	9.93	1.16	2.68	17.78	1.87	12	14.85	29.09	7.24	13.94	66.35	158.21	134.29	28.59	45.85	80.39	36.14	19.9	31.83	0	18.64	0	0	30.42	15.24	13.13	0	7.56	62.31	24.14	0	0	14.71	26.89	0	0	0	3.28	0	0	2.1	15.25	0	0	0.19	0.16	9.28	6.06
DIM_00929	93.22	27.45	53.84	91.88	154.28	93.69	2002.14	1260.94	1064.11	2063.45	1027.32	888.47	772.82	652.57	340.82	540.51	677.7	285.67	908.48	967.43	0	297.31	909.62	396.67	1969.87	1720.17	2801.98	0	531.77	1433.79	317.1	7.42	1432.2	2335.51	2613.25	0	738.51	833.03	79.57	0	235.51	865.31	1907.08	25.63	15.7	2.07	1.38	87.17	55.73
DIM_00930	1.69	8.25	3.71	1.93	0.2	1.19	26.92	23.31	17.06	37.97	59.16	51.32	54.35	78.42	16.17	35.77	59.29	28.51	53.47	38.4	0	17.11	85.62	29.11	53.87	66	64.27	0	9.45	87.59	44.31	0	24.85	103.43	100.87	0	60.17	37.7	4.09	0	10.02	33.12	87.53	3.32	2.03	0.56	0.44	16.19	10.36
DIM_00931	2.6	0.14	5.08	4.64	0.6	5.77	4.2	6.3	6.8	20.36	5.69	30.79	14.43	50.12	3.57	5.26	10.26	2.17	47.9	137.1	0	9.54	57.29	14.43	35.34	32.38	32.54	0	8.78	72.35	20.59	0	6.16	47.85	48.63	0	35.79	22.42	1.14	0	9.31	11.46	37.09	4.22	2.59	0.23	0.16	8.29	5.49
DIM_00932	1.1	0.32	1.39	1.56	13.33	3.78	145.52	194.78	129.27	246.16	283.16	276.05	257.8	260.8	136.89	327.67	211.64	200.52	203.17	269.35	0	34.23	0	25.87	177.59	152.62	262.78	0	56.82	39.02	22.17	0	33.21	193.16	256.67	0	96.42	0	8.2	0	40.09	52.56	245.55	10.28	6.3	0.71	0.57	5.22	3.42
DIM_00933	3	0	2.03	2.55	0	0.14	14.8	26.94	3.5	31.11	11.89	24.45	15.06	24.48	2.32	1.75	4.1	0.88	76.63	38.05	0	0	59.35	11.21	49.43	22.41	21.33	0	0	8.44	14.4	0	7.18	49.8	50.13	0	52.15	26.14	1.77	0	0	14.21	34.14	3.7	2.27	0.21	0.17	4.01	2.6
DIM_00934	18.87	2.31	11.13	7.05	20.85	30.03	25.29	42.57	16.73	4.84	2.06	14.38	23.08	15.43	6.36	23.64	39.76	5.67	139.21	39.66	0	0	36.92	0	27.34	7.34	29.5	0	5.1	21	11.95	0	13.4	24.79	27.48	0	0	0	1.1	0	10.8	10.61	21.72	3.75	2.55	0.19	0.15	3.1	2.5
DIM_00935	10.83	5.74	2.35	1.38	12.72	1.64	3.02	7.52	2.93	0.91	2.85	22.23	35.36	33.88	10.73	18.95	12.58	10.52	44.84	7.88	0	28.16	56.35	10.65	10.43	13.45	4.5	0	15.57	96.18	9.12	0	13.64	11.17	7.94	0	19.82	0	1.69	0	0	8.5	10.09	0.63	0.39	0.96	0.61	2.95	2.06
DIM_00936	419.24	1042.04	1405.15	37.85	13.81	352.69	9.5	16.43	49.74	56.17	84.55	43.91	47.14	35.87	11.53	20.1	32.86	8.13	240.43	21.69	0	0	0	8.7	34.1	31.13	66.23	0	0	39.29	14.9	0	11.15	40.19	31.5	0	0	20.29	0	0	6.74	7.06	28.27	6.73	4.12	0.04	0.02	4.03	2.69
DIM_00937	0.22	4.75	0.45	1.21	0.12	2.09	42.47	50.94	53.51	283.04	381.84	46.07	32.15	19.57	87	83.93	73.63	74.67	53.38	71.16	0	0	0	16.54	64.87	45.28	83.98	0	12.1	24.92	0	0	31.82	52.92	86.39	0	0	38.61	0	0	0	30.22	94.12	3.85	2.36	0.47	0.33	3.51	2.24
DIM_00938	8.48	5.12	5.57	1.9	1.47	8.48	20.98	33.28	40.47	126.27	41.3	74.65	87.95	87.26	15.68	27.5	44.63	7.03	96.7	45.38	0	16.48	16.49	12.46	128.22	119.31	134.38	0	31.88	75.02	26.68	0	39.9	166.06	167.19	0	46.38	72.65	1.97	0	9.65	53.71	150.12	6.72	4.12	0.3	0.2	10.95	7.09
DIM_00939	64.92	50.95	43.88	88.37	96.98	54.2	352.52	741.92	739.02	515.21	102.55	1117.14	2245.23	2142.46	401.6	393.98	817.43	116.81	1384.66	767.44	0	106.78	284.93	113.03	274.25	276.34	307.26	0	106.2	429.28	138.27	0	155.1	361.47	372.48	0	110.17	288.67	17.89	0	20.84	98.78	303.03	24.88	15.25	3.86	2.57	300.87	192.82
DIM_00940	6.59	0	2.83	0	0	0	0	0	0	0	0	0	0	0	0	0	2.35	0	0.46	0.93	0	0	0	0	0	0	0	0	0	0	0	0	0	0	0	0	0	0	0	0	0	0	0	0	0	0	0	0.12	0.08
DIM_00941	1.02	0.04	0.79	3.97	0.17	0	3.8	5.75	5.4	31.44	12.76	62.45	6.09	41.47	1.84	2.57	6.85	1.01	35.25	81.9	0	12.91	25.84	4.88	23.91	24.65	18.58	0	3.57	29.38	12.54	0	12.5	26.02	40.53	0	63.58	0	2.32	0	0	12.87	23.12	3.52	2.34	0.16	0.11	6.13	4
DIM_00942	55.18	54.63	25.44	28.4	11.39	66.54	80.31	103.74	105.12	139.53	145.12	111.49	129.4	110.52	93	201.53	220.64	94.85	116.76	133.13	0	23.53	94.16	5.93	87.15	128.5	142.91	0	21.66	44.61	30.46	0	22.78	143.26	186.86	0	11.03	27.65	3.75	0	4.59	34.27	153.27	8.17	5.01	1.32	0.92	26.22	16.84
DIM_00943	3.81	0.92	0.46	2.11	6.93	0	648.97	792.81	165.66	348.69	291.16	105.84	335.09	244.54	626.29	546.7	587.22	340.41	103	171.67	0	0	116.45	88.15	345.95	362.48	223.96	0	32.31	332.94	113.36	0	198.41	329.18	334.35	0	82.23	0	7	0	0	98.64	377.02	23.85	14.61	0.74	0.62	6.36	4.07
DIM_00944	146.7	360.67	94.81	99.96	234.16	226.36	163.15	187.21	119.76	271.72	181.99	149.2	296.21	211.61	184.48	255.31	160.65	150.78	126.98	199.7	0	15.5	154.99	46.86	91.85	133.16	237.83	0	59.96	52.92	80.27	0	60.06	137.39	207.17	0	65.42	27.33	5.56	0	27.22	41.6	155.46	4.15	2.54	1.24	0.82	13.83	9.03
DIM_00945	2.93	9.13	2.48	2.35	0.05	1.27	9.94	16.59	5.19	16.81	17.75	18.44	17.09	30.52	9.08	14.31	19.85	9.11	28.9	31.76	0	0	22.05	16.67	32.66	50.86	56.38	0	6.09	37.63	14.27	0	10.68	82.91	82.53	0	31.02	19.44	5.28	0	12.9	26.2	77.84	4.47	2.74	0.39	0.31	6.73	4.55
DIM_00946	6.24	0.25	4.6	2.32	2.32	5.02	18.13	23.03	9.75	33.68	17.11	35.15	28.92	48.05	5.45	8.97	15.6	4.04	92.5	27.63	0	4.82	86.78	21.85	35.69	36.02	41.58	0	10.65	71.24	18.71	0	16.32	46.59	57	0	13.55	8.49	5.19	0	14.1	10.71	50.77	6.15	3.77	1.1	0.75	9.96	6.48
DIM_00947	1.99	0	1.1	1.77	5.75	0.95	33.25	36.08	23.86	80.39	27.51	23.65	23.13	27.41	15.72	46.02	52.12	25.91	30.72	85.89	0	0	35.35	26.72	39.28	22.5	90.42	0	0	40.24	22.89	0	0	47.48	31.32	0	24.87	0	0	0	0	14.91	63.33	3.14	1.92	0.24	0.2	3.03	2.12
DIM_00948	2.1	5.32	0.82	2.27	0.56	2.39	49.53	60.15	41.15	68.23	92.58	30.91	36.3	29.35	74.08	66.23	66.83	58.47	36.04	42.03	0	7.5	15	5.67	55.53	33.48	41.92	0	9.67	34.12	24.26	0	14.52	77.51	49.48	0	10.55	0	2.69	0	4.39	18.39	39.54	4.76	2.92	0.6	0.42	2.69	1.74
DIM_00949	0	0	0	0.2	0	0	0	0	0.12	0	0	0	0	0	0.25	0.34	0.52	0.15	0.12	122.89	0	0	0	0	0	0	0	0	0	0	0	0	0	0	1.47	0	0	0	0	0	0	0	0	0	0	0.19	0	0.91	0.58
DIM_00950	1.02	0.05	0.37	0.28	0.04	0.69	1.76	3.44	2.5	1.01	2.52	9.07	12.13	16.29	1.65	2.06	2.73	2.16	16.77	18.89	0	4.62	0	0	0	10.57	10.34	0	0	10.51	2.99	0	2.24	15.84	22.15	0	0	8.15	0.55	0	0	2.48	20.84	0.81	0.74	0.65	0.47	4.82	3.15
DIM_00951	3.22	0.05	1.42	1.23	0.24	1.41	24.7	26.68	11.07	20.84	25.86	31.14	48.53	47.11	21.74	29.78	33.35	17.99	47.94	32.12	0	0	47.3	0	46.69	38.67	46.14	0	13.06	26.89	5.1	0	7.63	94.44	75.68	0	0	0	1.82	0	9.22	18.8	55.97	1.43	1.53	0.45	0.35	2.98	2
DIM_00952	5.1	0.08	2	2.32	3.47	0.4	0.34	0.27	3.11	0.77	1.2	0.65	0.85	1.6	0.83	0.6	1.85	0.43	15.44	1.05	0	0	24.26	0	0	0	0	0	0	27.6	7.85	0	0	3.26	0.98	0	0	0	0	0	7.1	0.93	3.72	0.54	0.33	0.55	0.44	3.49	3.57
DIM_00953	1.1	3.13	0.66	0.95	1.26	1.32	7.3	10.53	2.55	7.49	3.23	13.05	17.29	25.35	3.82	5.61	8.22	3.69	33.62	29.87	0	5.04	25.2	3.81	52.23	45.26	59.57	0	2.78	17.18	26.08	0	15.84	62.24	56.94	0	14.17	0	2.11	0	0	17.76	48.94	2.54	1.63	0.13	0.09	4.04	2.74
DIM_00954	3.02	0.93	6.13	7.64	2.25	8.11	18.59	26.64	3.06	26.42	13.66	14.73	4	12.92	1.56	1.89	3.98	0.6	15.27	76.75	0	9.05	0	17.1	36.85	25.9	31.81	0	0	36.01	20.49	0	13.14	47.38	62.24	0	12.72	0	1.08	0.35	7.94	11.44	42.57	2.27	1.64	0.1	0.08	6.77	4.4
DIM_00955	7.39	2.13	4.54	4.53	15.65	5.84	65.06	92.35	10.06	40.61	5.29	47.45	9.36	71.18	6.92	6.3	9.14	3.1	164.41	131.85	0	65.71	115.08	43.47	136.91	115.64	136.55	0	70.33	163.52	66.47	0	63.62	179.84	147.75	12.85	63.55	36.2	6.39	0	33.66	43.13	128.58	5.44	3.33	0.34	0.24	19.16	12.28
DIM_00956	33.62	2.08	5.6	29.12	7.03	3.06	0.97	4.26	2.7	4.65	4.02	521.24	15.59	914.09	6.65	3.39	3.32	1.28	72.54	86.08	0	6.33	6.34	0	2.35	0	0	0	0	10.8	6.15	0	3.06	5.95	4.84	0	0	0	0.38	0	1.85	1.21	3.24	6.38	4.08	2.38	1.53	88.21	56.36
DIM_00957	0.25	0.31	0.23	0	1.14	0.17	1.02	1.48	0	0.22	0.2	0.74	0.19	1.42	0.1	0.45	0	0	4	0.44	0	7.07	0	0	0	5.62	0	0	0	8.05	0	0	0	1.9	2.28	0	0	0	0	0	0	0.54	0	0.31	0.19	0.15	0.09	1.37	0.91
DIM_00958	0.02	0	0.16	0.15	0.36	0.06	1.78	6.09	0.12	0.56	0.23	1.96	0.89	2.63	0.15	0.09	0.44	0.03	11.5	0.74	0	0	9.24	0	0	2.2	8.86	0	0	5.26	2.99	0	4.47	11.17	6.69	0	0	0	0	0	0	0.71	8.04	1.24	0.89	0.14	0.09	4.14	2.65
DIM_00959	0	0	0	0	0	0	0	0	0	0	0	0	0	0	0	0	0	0	2.14	0	0	0	0	0	0	0	0	0	0	0	0	0	0	0	1.45	0	0	0	2.15	0	0	1.38	5.51	0.74	0.45	0.03	0.03	1.91	1.3
DIM_00960	194.7	98.77	112.83	296.34	353.98	525.13	6.18	9.59	290.64	80.8	7.12	227.08	241.72	293.11	198.77	416.43	576.82	49.36	12	12.37	0	0	0	0	0	0	0	0	0	0	0	0	0	4.58	0	0	0	0	0	0	0	0	0	0	0	0.18	0.13	10.95	7.1
DIM_00961	4.4	0	3.21	2.59	0.35	0.13	6.6	20.81	2.03	4.45	0.92	9.63	1.61	11.69	1.55	2.4	4.13	0.62	91.71	24.85	0	0	0	0	9.21	9.89	27.83	0	13.74	42.46	16.1	0	0	36.75	26.03	0	0	0	2.98	0	7.28	3.81	33.09	8.37	5.13	0.33	0.25	13.77	8.99
DIM_00962	15.59	0.75	7.22	0.88	3.9	5.37	19.82	49.53	3.78	6.84	2.04	10.15	4.41	7.8	3.78	2.81	7.36	0.99	96.42	29.58	0	20.43	81.74	0	0	42.28	32.68	0	0	0	0	0	19.81	32.94	39.51	0	28.77	0	0	0	0	7.84	27.2	4.51	3.32	0.34	0.27	5.57	3.64
DIM_00963	6.54	0.12	2.21	2.36	0	4.59	0.13	0	7.73	7.7	80.7	7.46	21.85	31.37	1.44	3.52	2.8	2.26	8.6	5.66	0	40.06	220.43	45.43	393.24	283.62	323.4	0	49.81	125.36	64.84	0	150.34	403.59	295.1	0	112.73	52.98	11.98	0	29.31	106.73	239.83	0.45	0.83	0.14	0.13	0.58	0.54
DIM_00964	7.18	2.12	4.58	2.36	8.49	3.45	29.04	42.34	4.63	10.26	3.41	15.42	5.02	12.61	2.08	1.08	2.32	0.86	65.66	24.37	0	0	0	37.15	36.42	15.65	47.15	0	13.59	0	31.83	0	11.91	26.41	19.8	0	0	43.37	0	0	0	7.54	27.69	4.3	2.63	0.07	0.07	5.64	3.73
DIM_00965	7.84	0.2	6.03	2.13	0.07	5.08	0.43	0.93	0.89	2.13	0.32	4.34	2.71	9.42	0.87	0.81	2.76	0.51	33.24	57.35	0	22.75	113.85	21.5	88.5	48.87	36.37	0	3.14	64.72	40.51	0	24.79	132.96	99.82	0	56.02	20.06	5.44	0	3.33	25.29	81.49	2.85	1.75	0.61	0.4	9.6	6.15
DIM_00966	13.32	12.66	8.21	8.27	31.27	21.81	8.77	3.57	9.23	1.45	1.01	2.93	14.41	10.99	42.83	8.58	25.57	16.81	119.33	25.98	0	0	0	32.4	63.55	34.14	27.43	0	0	0	27.77	0	20.81	0	13.83	0	120.8	0	0	0	0	0	4.4	5.42	3.32	0.38	0.23	3.7	2.36
DIM_00967	0.75	0	0	0	0	0	0	0	0	0	0	0	0	0	0	0	0	0	9.21	1.66	0	0	0	0	0	0	0	0	0	0	0	0	0	0	5.06	0	88.3	0	0	0	0	0	0	0	0	0.09	0.05	0.56	0.36
DIM_00968	0.26	0.16	0.51	2.99	0.64	1.01	12.34	15.55	11.49	78.89	109.15	115.61	13.26	25.35	7.96	14.86	22.48	7.49	59.47	57.65	0	36.89	24.61	9.3	72.9	35.22	47.19	0	6.8	167.97	31.85	0	23.83	56.17	42.58	0	86.53	0	4.42	0	14.4	9.43	32.73	4.42	2.71	0.23	0.17	15.86	10.15
DIM_00969	7.37	5.46	2.16	0.16	4.35	0.27	23.8	39.96	3.82	8.72	2.89	7.5	8.74	12.55	1.73	2.71	4.43	0.44	41.34	30.59	0	4.4	79.25	13.31	26.07	27.99	18.28	0	17.01	75.07	39.87	0	23.43	30.73	37.18	0	12.38	23.27	3.16	0	2.58	11.8	33.76	3.21	2.09	0.15	0.14	5.51	3.63
DIM_00970	4.53	0.14	2.09	1.46	21.06	1.59	276.09	321.27	40.77	72.57	94.92	141.39	143.54	177.11	52.84	45.76	121.71	41.87	461.51	216.48	0	134.16	358.99	130.41	374.73	374.14	472.04	0	135.27	315.75	177.09	0	120.76	386.38	451.13	0	114.8	135.26	27.54	0	22.44	133.19	385.08	7.99	4.89	2.4	1.63	30.34	19.61
DIM_00971	0.1	0	0	0	0	0	0	0.27	0	0.11	0	0	0.14	0	0	0.18	0	0.17	0.08	155.32	0	0	0	0	0	0	0	0	0	0	0	0	0	0	0	0	0	0	0	0	0	0	0	0	0	0	0	0.33	0.23
DIM_00972	0	0	0.5	0	0	0	0	4.18	0	0	0	0	0	0	0	0	0	0	0.51	0	0	0	0	0	0	0	0	0	0	0	0	0	0	0	0	0	0	0	0	0	0	0	0	19.11	11.4	0	0	0.39	0.25
DIM_00973	3.24	0	0.94	0.14	1.74	0	1.54	9.97	0.19	0.4	2.75	3.2	2.08	2.36	0.83	0.11	0.94	0.63	15.67	6.6	0	0	0	0	0	3.12	0	0	0	0	0	0	0	5.27	1.58	0	0	0	0	0	0	1.5	2.01	0	0	0.18	0.11	8.1	5.25
DIM_00974	0.23	0.04	0.1	0.52	0	0.08	0.7	0.81	2.59	0.98	1	27.53	31.34	51.58	3.04	1.13	4.64	0.58	12.9	4.07	0	2.3	18.35	3.48	3.4	6.56	1.47	0	0	13.09	7.45	0	0	6.18	9.78	0	19.34	0	1.1	0	0	0.88	12.24	1.48	0.91	0.19	0.14	8.92	5.85
DIM_00975	0	0	0	0	0	0	0	0	0	0	0	0	0.53	0	0.56	0.68	2.69	1.92	0	204.82	0	0	0	0	0	0	0	0	0	0	0	0	0	0	0	0	0	0	0	0	0	0	0	0	0	0	0	0.04	0.03
DIM_00976	16.53	1.25	8.96	16.72	3.88	2.7	9.33	39.93	63.17	55.96	9.85	735.44	40.16	1384.5	12.41	12.91	10.05	3.88	204.52	422.42	0	16.55	16.56	0	24.52	9.21	7.94	0	2.29	37.65	13.39	0	2	21.12	20.98	0	11.64	29.17	0.49	0	0	1.9	18.2	7.18	4.4	1.88	1.25	74.51	47.63
DIM_00977	2.34	0	0.6	0	0	0	0.37	9	0	0	0.47	0	0	0	0	0	0	0	2.02	8.87	0	0	0	0	0	3.02	0	0	0	0	0	0	0	0	6.11	0	0	0	0	0	0	0	5.82	0.84	0.51	0	0	0	0
DIM_00978	0	0	0	0	0	0	0	0	0	0	0	0	0	0	0	0	0	0	2.14	0	0	0	0	0	0	0	0	0	0	0	0	0	0	0	1.45	0	0	0	2.15	0	0	1.38	5.51	0.74	0.45	0.03	0.03	1.91	1.3
DIM_00979	0.02	0	0.16	0.15	0.36	0.06	1.78	6.09	0.12	0.56	0.23	1.96	0.89	2.63	0.15	0.09	0.44	0.03	11.5	0.74	0	0	9.24	0	0	2.2	8.86	0	0	5.26	2.99	0	4.47	11.17	6.69	0	0	0	0	0	0	0.71	8.04	1.24	0.89	0.14	0.09	4.14	2.65
DIM_00980	0.25	0.31	0.23	0	1.14	0.17	1.02	1.48	0	0.22	0.2	0.74	0.19	1.42	0.1	0.45	0	0	4	0.44	0	7.07	0	0	0	5.62	0	0	0	8.05	0	0	0	1.9	2.28	0	0	0	0	0	0	0.54	0	0.31	0.19	0.15	0.09	1.37	0.91
DIM_00981	0	0.37	0	0	0	0.07	0.76	0	0	0	0	0	0	0	0	0.21	0	0	0	0	0	0	0	0	0	0	0	0	0	0	0	0	0	0	0	0	0	0	0	0	0	0	0	0	0	0	0	0.08	0.05
DIM_00982	0	0	0	0	0	0	0	0	0	0	0	0	0	0	0	0	0	0	2.14	0	0	0	0	0	0	0	0	0	0	0	0	0	0	0	1.45	0	0	0	2.15	0	0	1.38	5.51	0.74	0.45	0.03	0.03	1.91	1.3
DIM_00983	0.02	0	0.16	0.15	0.36	0.06	1.78	6.09	0.12	0.56	0.23	1.96	0.89	2.63	0.15	0.09	0.44	0.03	11.5	0.74	0	0	9.24	0	0	2.2	8.86	0	0	5.26	2.99	0	4.47	11.17	6.69	0	0	0	0	0	0	0.71	8.04	1.24	0.89	0.14	0.09	4.14	2.65
DIM_00984	0.25	0.31	0.23	0	1.14	0.17	1.02	1.48	0	0.22	0.2	0.74	0.19	1.42	0.1	0.45	0	0	4	0.44	0	7.07	0	0	0	5.62	0	0	0	8.05	0	0	0	1.9	2.28	0	0	0	0	0	0	0.54	0	0.31	0.19	0.15	0.09	1.37	0.91
DIM_00985	0.24	0	0.05	0	0	0	2.04	8.66	3.68	0.52	0	0	0.13	0.45	3.72	1.94	2.4	0.72	1425.3	2.68	0	0	45.74	0	0	0	0	0	0	0	0	0	0	0	0	0	0	0	0	0	0	0	0	0.51	0.31	0.05	0.04	0.11	0.07
DIM_00986	0.04	0.07	0	4.3	0.04	0	2.29	2.88	20.76	23.03	154.1	72.62	4.48	4.81	7.09	5.08	5.97	2.79	3.2	383.44	0	0	0	0	0	0	0	0	0	0	0	0	0	0	0	0	0	0	0	0	0	0	0	3.95	2.69	0	0	0.49	0.37
DIM_00987	6.5	7.43	4.84	27.63	76.08	52.4	45.95	98.27	789.48	206.74	118.28	400.76	1212.53	791	1351.19	2065.42	1278.35	1099.53	123.25	102.14	0	0	0	0	0	8.05	16.16	0	0	0	0	0	0	13.58	16.31	0	0	0	0	0	0	3.88	5.18	4.2	2.57	6.53	4.13	21.73	13.88
DIM_00988	31.76	16.7	4.67	97.66	455.62	275.68	3.85	15.73	108.9	26.61	9.03	101.21	149.42	88.67	44.74	127.31	129.33	51.39	15.24	19.34	0	0	0	41.25	121.39	43.48	122.24	0	0	62.29	106.07	0	132.58	29.34	83.71	0	0	0	19.64	0	0	20.97	173.56	2.25	1.38	5.99	3.84	66.48	42.47
DIM_00989	0	0	0	9.11	43.52	35.1	5.11	25.07	123.95	23.45	33.72	148.1	314.26	186.95	96.53	281.02	243.51	61.71	18.14	27.99	0	0	0	0	0	9.63	38.65	0	33.46	0	78.26	0	58.71	16.23	29.26	0	0	0	0	0	0	4.64	18.59	0	0	14.73	9.26	77.45	49.68
DIM_00990	0.04	0.18	0.38	3.69	0	3.73	0.65	1.26	5.65	3.99	51.21	14.63	3.58	2.69	10.32	15.24	9.14	10.04	1.56	382.84	0	0	0	0	0	0	0	0	0	0	0	0	4.67	0	1.55	0	0	0	0	0	0	0	0	0.87	0.53	0	0.01	0.31	0.2
DIM_00991	0	0	0	0	0	0	0	0	0	0.1	0	0	0	0	0	0	0	0	0.7	133.58	0	0	0	0	0	5.14	3.45	0	5.96	0	0	0	5.22	0	0	0	0	0	0	0	0	0	2.21	0.49	0.3	0.03	0.02	0.06	0.04
DIM_00992	14.2	14.14	17.86	6.13	2.22	8.42	470.3	443.47	301.77	506.75	821.02	445.9	780.15	682.22	519.64	697.69	799.57	509.13	854.83	909.86	0	134.54	215.22	61.03	638.17	642.59	826.22	0	104.18	214.61	156.84	0	300.1	889.38	1145.1	0	113.67	332.46	35.46	0	78.78	332.5	909.66	23.43	14.36	3.2	2.18	108.18	69.13
DIM_00993	2.45	0	0	8.05	0	0	6.42	0	7.56	10.49	9.11	8.65	11.58	16.61	4.26	8.36	27.13	8.26	9.14	69.36	0	0	0	0	0	0	0	0	0	0	0	0	0	0	0	0	0	0	0	0	0	0	13.35	2.62	1.61	0.27	0.17	5.14	3.5
DIM_00994	14.2	4.25	6.82	11.68	34.25	5.63	128.6	141.58	138.57	354.5	302.72	222	216.92	193.22	163.61	346.44	400.82	204.83	166.85	141.21	0	0	159.27	150.61	177.24	184.06	229.47	0	0	181.77	129.07	0	77.37	182.06	250.71	0	56.14	0	0	0	23.34	58.15	171.57	21.97	13.46	2.98	2.05	34.35	21.94
DIM_00995	20.1	3.15	20.88	14.53	2.98	18.95	13.61	16.8	6.41	19.91	4.9	9.45	9	11.22	5.35	9.41	22.32	5.88	34.97	17.54	0	17.97	0	9.06	21.47	35.25	22.98	0	16.55	34.07	7.76	0	5.8	35.81	40.01	0	0	21.12	2.87	0	0	10.56	35.54	2.11	1.45	0.16	0.11	3.26	2.17
DIM_00996	7.37	3.88	2.45	1.79	1.62	3.6	1.37	1.03	2.32	7.11	8.65	9.63	1.43	2.84	0.74	0.9	1.37	0.89	7.95	9.58	0	15.8	23.71	0	17.55	9.42	7.58	0	15.27	17.97	7.67	0	1.91	16.98	9.22	0	27.78	6.96	0	0	0	2.72	5.66	1.44	1	0.32	0.23	4.29	3.07
DIM_00997	0.12	0.06	0.02	0	7.25	0.02	0	0.2	1.77	0.33	0.66	0.48	0.63	1.18	0.28	0.48	1.53	0.25	32.24	1.15	0	9.38	0	0	16.52	2.32	0	0	0	0	12.45	0	4.54	0	0.78	0	0	0	0	0	0	0.5	0.95	0.45	0.27	0.29	0.23	1.98	1.79
DIM_00998	1.46	1.98	2.36	1.96	13.84	3.47	16.02	18.55	6.47	36.64	32.34	29.19	6.45	16.66	2.66	3.94	7.95	2.9	33.28	28.6	0	6.7	26.82	22.79	29.78	34.1	33.2	0	3.7	38.1	19.52	0	6.49	39.6	40.71	0	23.56	5.9	1.2	0	1.96	12.32	30.5	3.22	1.97	0.26	0.23	5.71	3.76
DIM_00999	9.47	0.84	11.79	6.94	10.26	10.09	11.9	22.96	5.82	30.22	4.17	26.83	18.01	29.56	1.38	0.96	1.88	0.2	73.34	60.85	0	3.17	82.6	12	56.44	52.98	51.28	0	3.51	92.93	20.36	0	26.12	74.06	75.52	0	31.26	11.19	2.26	0	9.29	19.41	63.42	4.18	2.73	0.14	0.11	12.22	8.09
DIM_01000	6.53	3.9	4.39	2.98	2.01	2.99	20.89	28.46	12.32	43.1	37.03	32.94	22.14	48.19	8.46	11.22	10.06	7.56	24.13	41.81	0	8.78	26.37	8.3	30.91	30.39	41.42	0	7.28	22.48	11.37	0	10.63	35.98	41.53	0	9.27	0	2.63	0	9	12.12	34.14	1.31	0.86	0.25	0.18	1.74	1.25
DIM_01001	11.12	9.6	14.64	7.22	5.34	13.09	71.98	87.79	29.72	70.15	31.75	44.6	48.17	54.3	12.55	17.85	41.29	12.9	126.72	57.62	0	58.17	43.65	16.49	86.19	56.68	53.47	0	20.09	107.55	47.08	0	21.12	66.42	71.99	0	40.92	38.46	2.61	0	8.51	23.97	59.52	6.93	4.45	0.42	0.34	5.58	3.82
DIM_01002	0	0	0	0	0	0	0	9.33	0	0	0	0	0	0	0	0	0	0	38.93	13.31	0	0	500.03	0	46.44	39.92	40.08	0	0	71.52	40.58	0	30.44	33.66	35.4	0	0	0	0	0	0	28.89	25.71	2.54	1.56	0.18	0.11	1.36	0.87
DIM_01003	3.59	0.16	7.84	10.22	3.93	7.94	40.62	71.22	5.07	21.11	9.37	24.49	11.68	37.16	8.51	6.75	15.64	2.48	364.94	67.79	0	41.38	180.73	26.62	149.23	141.48	103.5	0	19.24	320.87	159.45	0	52.84	260.58	215.84	0	164.64	148.56	13.4	0	7.81	58.7	172.6	5.15	3.39	0.8	0.54	31.95	22.45
DIM_01004	17.67	16.37	18.73	8.96	14.03	24.05	49.23	55.59	11.7	28.41	11.34	24.74	32.1	31.7	22.87	14.18	21.59	11.54	126.2	33.64	0	7.77	31.11	23.51	37.43	32.76	33.54	0	12.88	75.15	15.1	0	15.05	54.29	50.05	0	38.27	34.25	3.25	0	13.65	12.81	38.96	3.38	2.07	0.36	0.24	5.02	3.35
DIM_01005	7.47	0	5.25	2.66	17.13	25.3	30.74	28.25	90.17	229.9	265.35	122.73	162.72	169.82	57.63	90.84	107.44	83.92	69.38	153.61	0	0	79.58	10.02	78.59	31.65	72.07	0	14.66	45.27	8.58	0	25.69	67.68	58.72	0	0	0	0	0	0	13.22	52.93	5.94	3.64	0.58	0.42	2.83	1.81
DIM_01006	1.49	0.49	0.4	1.42	0.35	1.13	50.66	40.7	31.82	55.54	111.04	42.1	57.16	53.53	56.27	65.35	69.37	47.02	57.07	135.36	0	0	114.88	0	0	68.61	91.89	0	0	229.16	18.61	0	41.8	108.08	71.79	0	40.46	50.71	3.44	0	0	19.85	138.34	3.74	2.29	1.21	0.92	7.37	4.81
DIM_01007	0.64	0	0	0	0	0.11	1.64	1.78	0	0	0.5	0	0	0	23.89	0.2	7.46	173.43	3.44	1679.84	0	0	0	22.09	0	4.65	0	0	0	33.3	0	0	0	7.85	7.07	0	0	0	0	0	0	0	8.98	0	0	0.09	0.05	0.45	0.29
DIM_01008	0	0	0.16	1.48	2.31	0.05	58.86	55.36	34.38	50.92	61.69	90.22	103.1	94.93	30.93	47.79	62.19	19.8	51.9	61.26	0	0	19.86	37.53	58.84	42.64	44.43	0	10.97	22.59	6.43	0	24.04	61.34	59.14	0	0	0	5.94	0	29.06	18.27	68.07	5.82	3.57	0.31	0.22	6.83	4.53
DIM_01009	0.18	0	1.95	0.64	0.11	3.82	20.35	25.98	11.2	33.55	27.09	21.95	16.84	35.2	6.1	13.66	17.46	5.12	41.72	39.82	0	12.74	38.25	14.45	33.04	34.46	26.48	0	14.08	28.99	20.62	0	27.76	63.33	44.1	0	26.89	0	2.29	0	18.65	18.56	34.55	4.63	2.84	0.28	0.19	6.14	4.04
DIM_01010	4.13	3.85	13.06	11.92	2.53	8.03	2.7	5.15	18.74	17.12	11.39	53.5	35.41	80.09	2.14	4.8	8.28	1.44	59.49	47.58	0	0	0	4.06	0	16.22	24	0	0	12.21	0	0	7.79	11.53	28.07	0	0	0	0	0	0	4.52	30.19	3.91	2.55	0.3	0.24	10.64	6.88
DIM_01011	2.77	1.63	2.18	3.06	1.52	1.48	23.05	40.61	48.58	48.26	38.4	125.24	55.01	218.95	31.79	49.53	116.29	45.74	122.76	122.94	0	11.28	0	25.58	50.13	55.63	75.72	0	0	0	7.3	0	16.39	69.69	52.67	0	15.87	0	0	0	0	15.57	54.25	6.6	4.35	0.91	0.61	24.91	15.93
DIM_01012	42.08	165.59	152.41	22.49	0.89	70.11	33.64	63.84	85.44	104.03	44.81	101.31	159.24	116.8	41.93	39.43	97.83	29.9	64.21	32.28	0	0	0	0	0	7.79	0	0	36.07	0	0	0	0	26.3	9.2	0	0	0	0	0	0	1.26	12.01	2.9	2.22	0.06	0.06	8.29	5.3
DIM_01013	5.08	4.33	5.56	3.57	3.92	14.75	19.26	36.12	6.83	36.04	18.37	20.83	21.88	27.25	6.94	3.46	8.92	6.52	21.02	21.4	0	21.47	18.15	3.43	10.62	16.05	25.25	0	2.51	24.45	14.68	0	10.41	27.5	26.11	0	0	25.26	0	0	4.19	3.75	30.42	1.66	1.37	0.5	0.36	1.72	1.16
DIM_01014	1.07	8.7	6.38	1.46	0	1.67	0.92	13.69	3.42	4.3	7.68	4.75	8.69	11.72	5.18	2.09	10.87	2.83	26.84	12.73	0	0	0	0	0	0	37.37	0	0	0	0	0	0	0	6.28	0	0	0	0	0	0	2.98	11.2	1.65	1.01	0.09	0.05	0.46	0.29
DIM_01015	17.58	15.77	5.01	7.85	24.6	18.65	276.08	226.16	34.55	38.4	9.39	0	0	10.28	34.54	4.45	11.78	12.73	2.97	0.99	0	146.85	0	0	0	35.13	0	0	0	167.9	0	0	0	0	0	0	0	0	0	0	0	0	0	0	0	0	0.06	4.93	3.48
DIM_01016	37.79	17.03	14.03	18.29	48.93	54.31	269.15	504.03	744.13	1502.8	1040.7	396.89	767.99	722.06	1273	1377.41	1240.78	1073.43	385.27	363.21	199.81	0	0	75.24	738.06	436.17	637.05	0	82.68	113.6	128.99	0	290.12	535.11	425.82	0	0	0	23.88	0	87.45	156.82	398.21	24.84	15.22	6.73	4.21	20.34	12.99
DIM_01017	3.98	0	1.49	3.43	0.57	5.17	29.52	36.49	21.53	41.39	35.97	58.9	93.38	106.58	49.98	105.89	127.87	37.31	76.07	43.25	0	0	80.2	0	108.91	106.31	76.91	0	22.16	45.63	34.61	0	25.89	165.15	145.27	0	37.61	94.27	1.6	0	23.47	33.82	91.64	2.99	2.2	0.52	0.39	9.42	6.02
DIM_01018	0	0	0	0	0	0	0	0	0	0	0	0	0	0	0	0	0	0	2.33	0	0	0	0	0	0	0	0	0	0	89.83	0	0	0	0	0	0	0	0	0	0	0	3.02	0	3.34	2.05	0.35	0.22	2.08	1.33
DIM_01019	80.62	134.54	11.86	108.7	128.75	79.11	1556.61	1273.83	1310.44	1252.37	658.08	563.82	844.99	614.88	1478.72	1161.89	1099.24	846.7	486.14	538.04	0	114.64	457.94	390	680.21	447.72	697.22	0	190.56	523.69	260.04	0	417.96	462.32	564.79	0	242.51	202.72	6.88	0	33.58	193.94	494.19	11.75	7.2	4.55	2.84	10.97	7.07
DIM_01020	3.25	0.05	0.49	1.97	1.93	0.92	8.3	11.81	1.31	9.44	5.85	11.58	12.61	14.14	1.4	4.35	5.7	0.87	41.08	18.4	0	0	62.2	11.75	28.78	27.8	32.29	0	0	88.41	39.34	0	0	31.31	39.14	0	32.8	0	3.64	0	0	8.34	40.42	2.82	2.16	0.21	0.17	6.16	4.02
DIM_01021	0	0	0.33	0	0	0	11.59	18.78	14.63	67.43	102.28	28.35	28.08	34.63	14.43	23.54	52.56	17.04	43.29	54.62	0	14.38	28.77	10.87	53.28	52.63	91.97	0	7.95	0	9.31	0	13.93	73.41	68.33	0	20.24	0	3.44	0	0	17.65	67.72	4.5	3.15	0.29	0.24	6.75	4.49
DIM_01022	2.49	1.37	3.1	3.41	3.83	0.96	19.69	24.07	8.71	42.3	25.2	28.1	15.89	23.66	5.27	7.72	20.47	3.64	57.41	55.31	0	5.06	20.26	0	22.5	43.48	40.45	0	11.19	40.31	22.94	0	9.8	69.35	56.22	0	28.48	8.92	1.82	0	2.96	18.23	44.02	3	1.84	0.29	0.2	5.3	3.44
DIM_01023	4.47	7.48	2.65	5.65	6.98	10.89	4.3	5.48	42.77	12.54	16.49	48.76	83.62	77.49	84.65	101.72	140.07	33.78	15.67	12.71	0	0	0	0	0	18.73	18.81	0	0	0	0	0	0	10.54	20.54	0	0	0	0	0	0	0	26.1	0	0	0.57	0.39	6.44	4.19
DIM_01024	0.26	0.1	0.04	0.05	0.34	0.06	3.28	4.5	2.33	7.85	11.44	10.78	9.66	12.94	8.36	16.17	14.54	10.56	6.63	36.2	0	0	0	4.26	45.9	22.4	16.2	0	0	0	7.29	0	8.18	37.83	37.17	0	7.92	0	0.67	0	3.3	9.5	26.51	0.77	0.79	0.07	0.04	2.35	1.61
DIM_01025	0.84	11.85	1.81	0.45	11.29	0.12	22.7	41.77	1.35	0.89	3.73	1.06	4.99	4.76	0.61	2.16	1.75	0.23	70.7	2.76	0	5.94	11.88	0	0	7.56	7.59	0	0	0	3.84	0	0	11.17	19.12	0	0	0	1.42	0	0	4.55	18.83	4.32	2.81	0.25	0.19	3.36	2.28
DIM_01026	59.09	10.98	53.86	34.54	9.77	61.28	5.87	10.66	20.61	7.31	3.58	66.11	96.25	119.42	8.95	20.62	20.19	9.72	34.95	32.19	0	7.77	77.75	0	34.54	25.96	47.2	0	4.29	8.84	25.15	0	7.52	35.49	42.53	0	10.93	0	0.93	0	0	7.74	38.17	0.35	0.65	2.23	1.45	4.23	2.76
DIM_01027	0	0	0	0	0	0	0	0	0	0	0	0	0	0	0	0	2.46	0.88	0.69	1.83	0	0	0	0	0	0	0	0	0	0	0	0	0	0	0	0	0	0	0	0	0	0	0	0	1.32	0	0	0.1	0.06
DIM_01028	20.99	12.76	9.13	10.24	23.66	2.88	65.39	79.38	85.12	101.07	148.6	103.82	174.9	157.47	133.15	147.31	122.98	109.43	65.92	51.8	0	0	35.91	40.72	93.12	117.28	76.72	0	19.85	20.44	23.25	0	34.79	103.95	61.36	0	75.8	0	2.15	0	21.02	26.29	85.87	1.59	0.98	0.61	0.44	5.28	3.61
DIM_01029	5.7	6.42	1.03	0.27	0	0.61	8	40.22	62.81	18.69	22.28	79.95	170.59	150.13	123.87	300.47	148.41	271.38	55.76	42.82	0	0	0	0	0	3.78	0	0	0	27.01	0	0	0	12.75	3.82	0	33.39	0	5.68	0	13.89	0	4.86	2.08	1.91	3.56	2.27	15.72	10.07
DIM_01030	4.61	0.65	7.1	2.49	2.29	7.94	0.11	0	0.34	0.29	0.58	0.42	0.27	0.21	0.1	0.42	1.26	0.5	0.54	0.31	0	0	0	0	6.15	23.77	39.81	0	0	0	0	0	4.02	31.22	51.46	0	0	0	0	0	0	14.64	58.62	0	0	6.53	4.71	0.74	0.57
DIM_01031	0	0	0	0.18	0	0	2.49	1.35	2.01	2.74	0.76	1.1	0.72	0.82	0.37	1.59	1.02	0.85	1.22	4.76	0	0	0	0	0	0	0	0	0	0	0	0	0	0	0	0	0	0	0	0	0	0	0	0	0	0.05	0.03	1.2	0.77
DIM_01032	2.88	3.41	1.41	1.07	3.42	2.87	7.98	24.06	1.43	6.11	6.55	12.53	6.1	19.31	0.96	0.65	2.13	0.28	59.59	36.79	0	8.89	27.05	1.7	20.02	20.42	14.4	0	3.73	35.87	20.42	0	3.27	36.88	27.11	0	22.18	3.97	1.59	0	7.91	9.4	31.73	7.14	4.94	0.36	0.24	19.9	12.85
DIM_01033	7.16	0.07	2.6	5.46	2.37	2.44	37.76	44.03	38.42	64.34	64.76	23.59	18.39	43.6	14.69	21.55	43.54	13.08	69.09	66.29	0	0	0	39.85	15.62	60.39	77.53	0	11.65	95.99	20.48	0	45.95	93.47	84.04	0	59.34	55.77	5.05	0	0	28.29	63.66	2.85	1.75	0.13	0.11	11.83	7.56
DIM_01034	0.3	0.11	3.3	2.51	13.89	8.65	0.98	0	4.51	2.26	2.62	5.4	9.11	7.01	8.77	25.39	28.15	7.85	21.89	1.23	0	0	0	0	0	0	15.8	0	0	0	0	0	0	0	1.33	0	0	0	0	0	0	0	5.06	0	0	0.15	0.13	3.1	2.12
DIM_01035	0	0	0.04	0	0	0	6.32	5.12	0	0	0.2	1.17	4.76	3.65	0	0.32	0.69	1.03	19.28	10.89	0	0	30.86	0	0	0	9.86	0	0	0	0	0	0	0	1.24	0	0	0	0	0	0	0	4.74	0.69	0.42	0.02	0.01	0.49	0.33
DIM_01036	0	0	0.05	0	0	0.06	0	0.49	0	0	0.54	1.57	0	0.29	0	0.76	0.37	0	2.77	2.42	0	0	0	0	0	0	0	0	0	0	0	0	0	0	0	0	0	0	0	0	0	0	0	0	0	0	0	0.08	0.05
DIM_01037	24.28	47.79	14.2	57.09	37.77	19.1	63.46	101.15	128.83	432.64	165.68	561.2	155.5	140.57	30.81	29.61	64.38	5.56	155.53	182.01	0	48.09	57.74	14.54	71.26	88.75	98.4	0	21.26	65.67	18.68	0	32.6	108.53	113.82	0	67.66	50.88	5.75	0	22.52	49.41	103.35	14.33	8.78	0.3	0.23	47.1	30.76
DIM_01038	3.57	0.56	3.65	3.49	3.53	3.66	8.06	14.36	4.46	17.62	3.49	29.99	13.2	33.68	1.57	1.29	3.15	0.3	55.82	44.64	0	27.03	60.11	9.08	44.5	42.52	26.88	0	9.95	78.57	27.22	0	20.35	57.29	58.73	0	16.9	31.76	2.52	0	1.76	14.04	48.85	4.68	2.95	0.23	0.16	18.65	11.93
DIM_01039	5.82	0	2.72	3.77	0	0.43	4.74	13.3	4.37	6.59	19.26	5.88	2.3	2.25	11.08	8.53	26.94	10.57	10.89	24.64	0	25.91	0	9.79	0	14.43	4.14	0	7.16	0	8.39	0	18.83	17.4	29.21	0	0	0	0	0	0	5.56	22.54	1.16	1.07	0.18	0.11	2.38	1.62
DIM_01040	0	0	0	0	0	0	0	0	0	0	0	0	0	0	0	0	0	0	0.66	0	0	0	0	0	0	0	0	0	0	0	0	0	0	0	0	0	0	0	0	0	0	0	0	2.07	1.27	0.5	0.31	0.83	0.53
DIM_01041	2.01	1.57	2.61	2.59	0.63	1.97	2.36	5.64	2.2	2.21	4.86	13.05	9.61	13.59	1.33	0.66	1.41	0.31	30.08	5.32	0	11.9	17.86	9	11.02	8.04	3.8	0	0	16.92	15.4	0	1.44	23.97	16.04	0	0	0	0.71	0	0	3.88	12.78	14.99	9.26	0.25	0.18	19.55	12.54
DIM_01042	0.09	0	0.52	0.07	1.06	1.03	20.85	18.31	8.17	25.9	42.94	24.07	35.3	38.24	29.29	41.82	74.89	45.07	114.99	40.6	0	0	74.98	0	41.67	68.61	29.97	0	20.73	85.38	48.55	0	0	40.29	63.42	0	0	0	8.98	0	0	14.38	65.25	5.81	3.56	0.69	0.52	9.23	6.01
DIM_01043	3.09	6.56	3.55	1.57	1.16	1.35	17.5	17.99	6.68	35.23	41.25	35.63	5.73	7.79	10.75	13.1	15.85	8.56	250.82	18.81	0	32.3	18.47	17.45	17.09	17.62	23.6	0	7.65	10.5	11.95	0	4.47	34.71	24.14	0	32.46	0	0.55	0	0	6.72	28.33	3.79	2.32	0.16	0.13	1.51	1
DIM_01044	0	0	0.24	0.77	0	0	0.43	2.79	3.94	2.83	3.87	19.14	45.48	22.46	9.45	31.6	10.01	17.08	2.93	9.08	0	0	0	0	0	0	0	0	0	0	0	0	0	0	0	0	0	0	0	0	0	0	0	0	0	0.04	0.05	2.81	1.83
DIM_01045	0	0	0.32	0.25	19.95	0	0.18	1.19	0.34	1.08	1.63	8.51	22.05	19.65	3.6	5.58	4.25	7.91	5.63	243.59	0	0	0	0	0	0	0	0	0	0	0	0	0	0	0	0	0	0	0	0	0	0	0	0	0	0.06	0.05	1.11	0.76
DIM_01046	7.11	2.59	7.23	8.95	7.64	9.07	115.08	134.3	46.31	133.12	114.9	51.92	64.75	83.57	33.63	58.32	78.03	37.88	130.24	96.19	0	40.66	70.29	51.71	162.93	171.1	215.07	0	35.73	115.62	50.25	0.78	84.08	227.9	230.38	0	70.19	48.86	7.74	0	28.13	71.11	204.95	7.47	4.68	0.62	0.41	11.68	7.54
DIM_01047	7.33	1.47	1.04	2.85	0.54	3.23	15.98	9.5	14.22	41.68	305.56	93.28	17.12	17.05	13.23	35.88	37.93	23.16	41.62	11.36	0	17.58	0	0	0	16.79	16.87	0	0	0	34.15	0	0	47.24	31.15	0	24.74	0	0	0	0	17.53	34.2	5.46	4.3	0.35	0.22	8.5	5.5
DIM_01048	0.08	0.34	0	0.51	0.42	0.05	1.24	1.21	1.37	1.47	0.44	0.64	0.42	0.95	0.33	0.44	1.06	0.88	1.08	219.67	0	0	0	0	0	2.65	0	0	0	0	0	0	0	0	0	0	0	0	0	0	0	0	0	0.74	0.45	0	0	1.28	0.88
DIM_01049	19.92	22.35	10.36	8.52	31.76	18.23	66.31	99.43	48.94	91.98	66.57	70.21	62.7	54.26	29.11	26.14	32.51	15.92	231.15	107.63	0	71.46	47.66	0	35.3	41.69	68.55	0	13.16	27.11	77.12	0	28.84	89.6	86.31	0	33.52	21	1.43	0	6.97	21.01	48.76	5.89	3.93	0.59	0.38	27.06	17.31
DIM_01050	10.03	15.5	10.29	25.94	52.85	18.52	47.07	75.05	131.96	91.98	67.89	193.15	372.3	346.17	85.99	123.55	270.84	31.37	167.48	158.14	0	46.38	129.94	35.07	914.06	1009.15	1352.43	0	61.51	168.9	84.08	0	377.33	1328.35	1306.18	0	117.47	147.21	5.55	0	152.06	393.31	1180.01	6.71	4.37	1.14	0.78	9.14	6.06
DIM_01051	0.33	1.95	0.85	1.03	0.08	3.41	17.24	19.32	9.68	42.55	68.3	30.52	14.06	23.75	13.28	17.98	23.9	8.93	33.28	27.13	0	0	35.66	0	39.61	15.6	11.4	0	0	40.56	17.31	0	8.63	31.12	27.98	0	12.54	15.71	3.2	0	0	4.78	27.36	7.66	4.69	0.81	0.55	4.03	2.69
DIM_01052	1.74	0	0.68	0.06	0	0.72	1.02	2.08	3.46	1.85	4.57	9.3	0.43	1.47	1.6	0	1.88	0.78	1.66	1.48	0	0	34.11	0	0	2.71	0	0	0	0	0	0	0	9.16	9.61	0	24	0	0	0	0	5.23	3.49	5.3	5.57	0.29	0.23	2.83	2.76
DIM_01053	25.18	49.19	30.49	22.03	15.17	34.82	173.82	147.27	124.26	150.63	94.46	62.55	74.33	65.51	126.35	158.55	188.32	125.05	160.85	223.29	0	20.07	49.14	0	89.25	121.31	115.54	0	13.59	91.44	39	0	23.83	72.63	129.37	0	0	216.83	0	0	14.39	28.62	90.16	7.53	4.61	1.6	1.07	22.83	14.87
DIM_01054	1.3	0	1.4	10.8	1.78	1.93	33.53	54.81	46.1	187.95	324.28	512.52	105.91	104.75	63.77	96.95	87.45	43.77	89.26	82.15	0	18.24	0	0	27.03	29.03	40.83	0	0	62.31	23.62	0	17.68	93.12	64.65	0	25.68	64.36	2.18	0	0	20.99	63.5	13.75	8.42	0.62	0.42	6.19	3.97
DIM_01055	0	0	0.17	0	0.75	0.09	7.67	14.75	11.12	39.31	81.26	19.5	10.4	18.06	6.43	13.7	9.1	14.81	0.38	3.03	0	0	0	0	0	0	0	0	0	29.49	0	0	0	0	0	0	0	0	0	0	0	0	0	3.76	2.35	0.44	0.32	0.65	0.42
DIM_01056	0.71	0	0	2.18	0	0	6.36	0	19.45	13.57	26	25.13	8.49	0	11.03	5.81	15.27	5.15	66.71	169.26	0	0	0	29.12	142.99	49.38	112.41	0	35.95	0	60.2	0	0	77.43	66.83	0	0	125.4	10.63	0	10.76	18.54	70.28	1.46	0.83	0.08	0.03	2.71	1.73
DIM_01057	20.1	3.39	2.81	26.43	13.22	3.1	5.94	12.02	3.57	2.36	1.77	96.93	5.38	194.83	0.98	1.04	1.4	0.31	51.88	75.08	0	1.95	5.2	1.96	7.69	8.16	14.52	0	0.72	8.86	2.94	0	3.14	16.04	20	0	5.48	5.72	0.23	0	1.9	2.79	20.12	3.26	2.09	0.15	0.1	20.37	13.96
DIM_01058	4.22	0.13	18.24	16.2	2.14	8.44	3.07	4.74	13.65	5.35	1.78	32.74	29.06	60.11	8.71	13.92	16.99	7.43	38.31	31.91	0	11.04	0	0	16.36	6.15	5.3	0	12.2	25.13	0	0	5.35	4.45	8.44	0	15.54	0	1.98	0	3.23	0.85	7.35	0.75	0.62	0.38	0.27	13.65	8.76
DIM_01059	9.69	11.5	3.32	1.62	3.49	1.12	0.6	1.93	0.91	1.96	2.93	1.55	0.51	0.57	4.81	1.61	11.12	4.55	1	52.05	0	0	0	0	0	0	0	0	0	0	0	0	0	0	0	0	0	0	0	0	0	0	0	1.7	1.04	0	0	0.3	0.19
DIM_01060	7.62	2.39	2.02	8.02	20.42	2.17	9.84	12.21	33.2	22.28	96.22	83.49	58.83	72.61	96.95	37.35	195.28	81.31	33.71	14	0	0	0	0	0	5.97	0	0	0	21.34	0	0	0	0	7.55	0	0	0	0	0	0	0	1.92	4.15	3.05	0.03	0.02	6.79	4.48
DIM_01061	0.42	0	0.29	0	0.86	0	0	2.33	0	0	1.33	0	0	0	0	0	0	0	1.92	0.63	0	0	0	0	0	0	0	0	0	0	0	0	0	0	0	0	0	0	0	0	0	0	0	2.02	1.24	0	0	0.72	0.46
DIM_01062	0	0	0	0	3.48	0	1.32	4.99	0	0.29	0.4	1.15	0	1.28	0	0	0.27	0	2.8	0	0	0	0	0	0	0	0	0	0	0	0	0	0	0	0	0	0	0	0	0	0	0	0	0	0	0	0	1.57	1
DIM_01063	0	0	0.75	0	0	0	0	0	0	0	0	0	0	0	0	0	0	0	0	0	0	0	0	0	0	0	0	0	0	0	0	0	0	0	0	0	0	0	0	0	0	0	0	0	0	0	0	3.13	2
DIM_01064	0	0	0.16	0	10.65	0.05	5.5	3.29	0.71	0.38	0.26	5.27	1.96	3.33	3.63	1.56	9.21	1.03	1.1	0.47	0	0	0	0	0	0	0	0	0	0	0	0	0	5.04	0	0	0	0	0	0	0	0	0	0	0	0.09	0.09	4.61	2.99
DIM_01066	4.53	0.62	4.98	2.89	3.4	2.19	10.33	22.19	2.43	6.69	1.19	37.55	8.2	71	1.3	1.07	1.77	0.49	60.32	23.69	0	14.63	31	8.09	38.97	32.48	37.04	0	7.77	40.11	16.83	0	20.82	58.07	51.38	0	9.68	15.33	1.58	0	3.65	12.21	53.69	4.64	3.04	0.51	0.38	11.86	7.64
DIM_01067	7.26	0.07	10.21	4.14	3.63	0.87	3.12	5.99	0.61	0.67	1.56	11.75	4.83	16.42	0.99	0.45	2.17	0.44	37.34	1.64	0	3.21	32.13	2.43	21.4	17.15	22.41	0	0	29.21	10.31	0	10.63	23.22	33.11	0	9.03	11.32	1.54	0	5.64	6.39	28.6	3.09	1.98	0.31	0.21	6.31	4.17
DIM_01068	1.19	0	1.99	0	0.65	2.82	25.92	32.03	4.83	24.93	23.04	10.7	10.22	10.25	5.49	13.57	13.38	5.82	36.13	27.87	0	9.08	18.17	6.86	20.18	27.44	34.83	0	5.02	82.64	5.88	0	21.98	41.46	24.85	0	25.55	0	2.17	0	0	7.66	21.37	1.64	1.26	0.04	0.03	2.41	1.63
DIM_01069	13.79	0.19	3.98	9.26	6.21	10.47	97.1	86.72	172.04	589.7	936.08	271.02	176.94	138.71	336.07	329.99	251.19	202.57	138.2	100.48	0	0	240.49	18.18	213.89	202.92	207.69	0	13.3	191.78	62.3	0	34.98	264.97	265.52	0	101.59	84.89	14.4	0	0	77.52	172.44	11.59	7.1	0.87	0.59	16.87	10.83
DIM_01070	6.94	0.11	3.32	1.46	13.9	5.96	21.2	28.78	25.28	56.89	83.27	56.55	27.91	44.46	26.47	43.88	54.09	31.22	41.42	68.82	0	16.55	66.22	0	0	13.17	15.88	0	9.15	18.85	10.72	0	0	40.03	29.33	0	0	0	0	0	0	8.89	33.89	3.68	2.26	0.28	0.24	12.9	8.26
DIM_01071	3.29	1.35	1.6	2.81	1.3	1.13	0.18	2.59	4.22	15.86	30.6	28.07	7.07	18.84	1.67	1.59	2.92	1.62	14.54	81.61	0	0	0	5.22	0	8.78	4.41	0	7.63	0	0	0	0	1.85	0.56	0	0	0	0	0	0	2.65	2.12	2.82	1.92	0.17	0.16	2.69	1.95
DIM_01072	0.17	0	0.29	0.21	1.11	0	8.93	12.7	5.83	26.82	109.09	48.01	16.27	34.61	10.02	13.51	21.36	7.32	57.81	63.34	0	0	0	0	38.39	28.86	49.71	0	0	29.49	16.78	0	12.55	48.73	60.51	0	36.46	0	0	0	0	11.92	41.11	4.65	2.85	0.22	0.15	11.55	7.37
DIM_01073	0	0	0	0	0	0	1.16	3.77	0	0	0	1.55	0	0	4.15	0	1.42	0	15.39	2.84	0	0	0	0	0	0	0	0	0	0	0	0	0	0	7.1	0	0	0	0	0	0	0	9.02	5.55	3.4	0	0	0.33	0.21
DIM_01074	0	1.48	0.92	0	0.18	1.78	1.08	0	0	0	0	0	0	0	0.73	1	0.66	0.28	0	0	0	0	0	0	0	0	0	0	0	0	0	0	0	0	0	0	0	0	0	0	0	0	2.97	1.26	0.77	0	0	3.8	3
DIM_01075	0	0	0	0.12	0	0	0	0	0	0.36	0	0	0	0	0	0.2	0	1.08	0	85.66	0	0	0	0	0	0	0	0	0	0	0	0	0	0	0	0	0	0	0	0	0	0	0	0	0	0	0	0.39	0.25
DIM_01076	0.13	0	0	0	0	0	1.63	0	0	0	0	0	0	0	0	0	0	0	3.29	25.35	0	0	0	0	0	0	0	0	0	0	0	0	0	0	1.94	0	0	0	0	0	0	0	0	0	0	0.15	0.09	0.09	0.06
DIM_01077	19.14	26.72	25.78	28.24	35.75	26.15	1012.62	1190.57	436.94	1126.41	587.68	334.24	567.81	435.13	392.72	516.13	588.55	188.47	911.62	1079.49	0	89.75	329.29	113.1	836.7	934.07	1523.21	0	74.39	434.01	179.16	0	376.62	1107.17	1290.24	0	199.93	171.43	15.21	0	100.7	416.85	1063.82	20.69	12.89	0.89	0.68	59.86	38.85
DIM_01078	11.79	3.61	9.07	8.88	16.6	7.57	39.16	47.74	75.24	98.02	87.38	56.3	47.56	70.35	135.02	79.91	59.78	69.73	158.31	81.23	0	4.2	25.23	3.18	31.12	27.4	37.61	0	3.48	7.17	17.68	0	26.44	31.6	37.02	0	26.59	25.92	2.01	0	7.38	14.33	31.59	5.11	3.13	1.35	0.89	19.79	12.69
DIM_01079	0.19	0	2.87	2.92	0.14	0	0	0	0	0	0.37	0.54	0.35	0.4	0.19	0.22	0.51	0.32	3.38	1.97	0	0	29.02	0	0	0	0	0	0	0	9.39	0	0	3.9	1.17	0	0	0	0	0	0	1.11	0	0.65	0.4	0.16	0.1	1.47	1.12
DIM_01080	0	0	0.23	0.21	0.19	0	2.05	3.33	0.8	0.74	0.17	0.96	0.94	2.66	1.75	9	15.15	2.47	41.17	19.09	0	13.21	0	0	0	6.3	0	0	14.6	0	17.1	0	0	3.55	0	0	0	0	0	0	0	1.01	1.35	2.37	1.45	0.06	0.04	1	0.79
DIM_01081	0	0	0	0	0	0	0.53	0.87	0	0	0.97	0	0	0	1.2	0	1.64	24.46	2.63	524.73	0	0	57.44	0	0	0	0	0	0	0	18.61	0	0	0	2.32	0	0	0	0	0	0	0	0	2.49	1.53	0	0	0.39	0.25
DIM_01082	1.72	0.51	1.68	0.13	0.09	0	36.34	47.68	23.49	106.73	340.81	113.81	47.18	86.76	31.17	69.18	93.12	47.28	153.41	59.36	0	18.14	36.29	27.43	67.22	77.96	63.82	0	10.03	227.25	23.5	0	26.38	136.5	105.23	0	76.61	128.03	2.17	0	21.25	26.44	92.88	12.87	7.89	0.33	0.24	20.72	13.23
DIM_01083	0.51	1.62	0.62	1.37	0	0.04	33.31	19.78	7.25	32.9	36.05	20.86	6.98	8.66	16.09	21.04	26.03	17.56	31.28	10.85	0	14.38	0	0	0	16.02	36.79	0	0	65.48	18.62	0	0	7.73	26.64	0	0	101.46	0	0	16.84	7.72	10.3	4.5	2.76	0.31	0.21	3.57	2.28
DIM_01084	1.62	9.56	3.2	2.05	5.53	8.68	22.73	36.99	8.85	15.75	4.26	30.39	32.96	47.51	5.52	4.38	8.86	1.61	69.1	47.76	0	15.83	31.68	7.18	51.59	39.28	30.36	0	8.74	50.41	24.59	0	4.6	57.83	53.75	0	31.17	39.06	2.27	0	5.56	14.56	47.93	7.83	4.88	0.24	0.18	11.32	7.28
DIM_01085	0.96	0	0.16	0	0.57	0	2.7	4.9	1.81	3.64	1.44	7.46	8.64	10.85	0.56	0.65	2.1	0.26	12.99	5.43	0	3.78	7.56	5.71	8.4	11.42	6.04	0	0	17.19	4.89	0	0	22.33	10.64	0	5.31	0	0	0	0	3.76	10.05	2.59	1.8	0.17	0.14	2.43	1.7
DIM_01086	0.18	0.8	0.16	0.25	0.1	0	0	0	0.8	2.16	0.51	0	0	0	4.1	0	2.57	31.87	2.65	715.41	0	0	0	0	0	4	0	0	0	0	0	0	0	0	0	0	0	0	0	0	0	0	0	2.2	1.35	0.08	0.05	2.44	1.56
DIM_01087	8.55	0.65	1.9	3.47	5.36	4.42	9.93	20.14	11.33	53.67	38.39	84.43	50.88	66.91	18.99	24.12	36.06	14.36	36.48	129.42	0	19.55	26.09	4.93	72.43	58.07	33.34	0	18.01	59.33	29.54	0	9.47	73.55	56.66	0	36.68	11.49	1.56	0	0	19.49	57.36	4.74	2.9	0.26	0.21	10.62	7.2
DIM_01088	0.18	0	0	0	0	0.23	0.59	0	0	0.39	0	0.78	0.51	0	0	0.22	0	0.3	0	1.16	0	0	0	0	0	0	0	0	0	0	0	0	0	0	0	0	0	0	0	0	0	0	0	1.32	0.81	0.14	0.09	0.18	0.11
DIM_01089	0.56	0	0.65	0.53	0	1.02	2.39	7.37	2.25	27.52	39.4	8.96	0.48	1.39	11.7	1.17	10.13	10.09	5.36	6.35	0	0	9.14	3.45	3.38	6.54	4.38	0	0	15.58	0	0	0	14.68	8.43	0	0	0	0	0	0	2.8	9.34	10.62	6.63	0.22	0.15	2.02	1.4
DIM_01090	0	0	0	0	0	0	0	0	0	0	6.52	0	0	0	0	0	0	0	0	0	0	0	0	0	0	0	0	0	0	0	0	0	0	0	0	0	0	0	0	0	0	0	0	0	0	0	0	0.32	0.2
DIM_01091	2.08	0	0	0	0	0.74	0	0	0	0	0	0	0	0	113.74	8.16	16.33	53.97	0.97	0	0	0	0	0	0	0	0	0	0	0	0	0	0	0	0	0	0	0	0	0	0	0	0	0	0	0	0	0.25	0.16
DIM_01092	3.39	0.64	1.92	0.16	0.06	0.03	0.35	1.69	4.93	2.4	0.93	8.32	10.56	4.96	5.61	6.48	10	3.28	31.63	3.23	0	0	0	0	0	7.94	0	0	0	14.2	8.08	0	0	6.71	2.01	0	0	44.02	0	0	0	0.96	2.55	0.56	0.34	0.29	0.19	5.85	3.8
DIM_01093	2.32	4.82	1.29	1.26	0.83	1.52	7.29	9.28	4.83	30.38	13.63	24.26	11.42	26.02	3.54	4.99	16.43	1.91	39.45	47.61	0	27.84	46.43	17.54	34.37	58.31	37.08	0	0	68.62	9.01	0	8.98	59.83	57.88	0	32.63	32.72	0	0	5.43	17.07	47.47	3.18	2.08	0.23	0.18	7.1	4.69
DIM_01094	0	3.52	0.68	0	0	0.3	34.87	45.79	127.15	140.25	250.42	99.76	186.68	144.71	269.55	325.16	317.06	221.83	107.25	129.04	0	0	168.06	21.18	186.89	147.2	143.38	0	15.5	95.78	0	0	27.17	150.58	182.92	0	0	98.91	0	0	16.41	45.16	143.52	4.87	3.73	1.6	1.05	6.82	4.36
DIM_01095	68.16	94.82	35.06	37.07	84.63	106.04	340.65	430.44	247.2	421.98	550.04	267.68	372.51	283.64	402.44	464.65	424.09	226.36	289.19	275.27	0	78.27	156.62	96.16	195.72	217.93	250.25	0	64.88	256.08	95.02	0	71.07	249.72	363.92	0	96.36	103.51	9.37	0	40.09	75.77	301.39	8.39	6.22	4	2.68	16.63	10.84
DIM_01096	7.7	1.96	2.93	3.07	30.53	12.95	74.22	71.37	40.56	216.5	154.54	14.97	18.53	17.39	9.91	19.64	13.11	12.67	21.9	70.17	0	0	53.78	20.32	33.19	49.88	80.2	0	9.9	10.19	11.6	0	34.7	84.24	79.33	0	25.21	0	1.07	0	0	10.99	69.67	2.03	1.24	0.18	0.14	2.04	1.37
DIM_01097	0	0.42	0	0	1.2	0	7.26	12.98	0.46	0.88	1.74	0	0.22	0	0.23	0.92	0.63	0.26	0.88	159	0	0	0	0	0	0	0	0	0	0	0	0	0	0	0	0	0	0	0	0	0	0	0	0	0	0	0	0.38	0.25
DIM_01098	3.55	3.04	0.13	0.32	0	0.31	1.26	5.01	0.57	0.54	0.42	0	1.21	0.91	2.11	1.37	3.44	6.9	3.04	309.8	0	0	0	0	0	0	0	0	0	0	0	0	0	0	0	0	0	0	0	0	0	0	0	2.31	1.41	0	0	0.62	0.4
DIM_01099	5.18	2.37	4.12	4.65	6.72	4.42	28.27	52.27	6.73	14.01	3.98	48.36	35.27	86.75	3.97	4.77	8.92	1.21	87.73	21.54	0	26.86	66.42	19.11	55.01	41.47	28.29	0	5.24	107.82	42.96	0	15.29	79.8	55.56	0	33.34	27.85	3.97	0	6.47	12.96	47.2	7.11	4.4	0.58	0.41	20.79	13.38
DIM_01100	10.73	1.98	10.5	13.97	13.07	9.47	118.57	117.39	68.14	188.44	90.72	103.4	89.67	76.32	35	58.22	69.86	30.22	114.88	97.98	0	36.98	49.34	23.3	118.72	99.03	94.58	0	17.03	84.14	19.95	0	47.74	137.43	127.5	0	60.69	32.6	5.16	0	18.04	47.25	117.93	6.17	4.12	0.48	0.34	14.14	9.47
DIM_01101	0.8	0.22	0.67	0	2.7	0	26.31	35.88	1.01	0.57	1.36	7.02	8.84	19.08	0.56	0.61	2.05	0.83	17.35	3.53	0	7.4	0	11.19	0	0	0	0	0	0	0	0	7.16	0	0.6	0	0	0	0	0	0	0	2.27	1.68	1.03	0.02	0.03	0.46	0.31
DIM_01102	0.36	0	0.26	2.78	0.02	0.4	0.33	0.58	2.9	7.03	10.19	16.83	4.33	26.56	0.09	0.06	0.6	0.07	1.4	1.84	0	0	0	0	0	0	0	0	0	0	0	0	0	0	0	0	0	0	0	0	0	0	0	12.12	7.58	0	0	0.54	0.35
DIM_01103	2.26	0.49	1.62	2.09	1.25	1.74	25.68	37.01	7.26	24.87	7.62	26.77	24.12	39.5	3.92	8.91	11.04	3.14	275.27	59.23	0	72.13	144.35	54.53	218.19	60.24	51.88	0	43.17	205.15	70.04	0	93.12	151.79	45.96	0	93.01	52.98	9.35	0	0	20.27	52.28	6.56	4.02	0.51	0.34	9.69	6.19
DIM_01104	13.74	1.45	13.31	14.59	10.98	6.34	12.23	29.3	4.03	17.09	8.54	32.22	18.54	48.15	3.62	3.15	6.08	1.7	81.23	39.06	0	10.25	10.25	3.87	37.95	43.74	22.93	0	11.32	52.13	26.53	0	7.44	54.72	38.11	0	14.41	9.03	4.29	0	3	8.59	43.76	5.37	3.29	0.82	0.56	17.9	11.63
DIM_01105	0	0	0	0	0	0	0	0.29	0.33	0.12	0	0.23	0.3	0.34	0	0.31	0.22	0	7.8	41.13	0	0	0	0	0	0	0	0	0	0	0	0	0	0	1.02	0	0	0	0	0	0	0.97	0	0	0	0	0	0	0
DIM_01106	7.68	0.2	3.83	0.1	0.2	3.27	2.39	3.64	0.9	0.83	0.13	1.63	0.86	1.46	1.88	7.88	10.97	1	28.49	2.38	0	0	0	8.12	15.92	15.38	16.6	0	5.94	12.23	6.96	0	5.2	11.55	24.22	0	15.12	0	0	0	0	6.59	13.19	0.97	0.89	0.08	0.05	0.56	0.39
DIM_01107	0.88	1.38	2.12	1.38	1.29	0.61	6.36	9.14	3.83	41.38	26.55	26.87	62.27	49.04	14.07	26.62	30.62	8.79	40.41	21.62	0	0	51.45	0	23.2	16.05	10.01	0	0	0	3.5	0	0	0	11.1	0	0	0	0	0.99	0	0	8.69	9.03	5.53	0.19	0.13	1.11	0.5
DIM_01108	63.17	36.02	19.69	27.92	135.35	68.79	622.98	599.72	1003.83	1746.55	1907.5	399.29	754.45	540.01	2841.41	1781.3	1098.81	1439.89	330.09	297.22	0	37.64	225.69	113.82	753.36	707.39	1083.75	0	104.15	171.68	219.44	0	438.41	859.84	1023.05	0	159.08	66.48	22.56	0	66.13	309.3	844.97	11.23	6.88	9.54	5.96	17.04	10.89
DIM_01109	0	0	0.87	0.76	0	0	13.14	14.85	20.5	24.86	32.13	15.06	53.01	38.52	23.35	39.73	48.39	30	38.65	42.14	0	0	0	0	22.23	66.87	57.57	0	0	0	0	0	0	32.24	82.22	0	0	0	0	0	0	13.82	82.98	0	0.8	0.63	0.48	1.15	0.77
DIM_01110	12.51	0.4	7.05	5.77	17.47	18.14	48.57	51.35	82.06	93.56	48.5	97.18	97.15	159.89	50	104.11	142.06	48.6	119.64	75.34	0	43.11	86.26	0	127.75	80.59	72.36	0	23.82	98.12	48.84	0	15.66	110.03	116.27	0	60.66	0	9.03	0	0	19.01	112.5	3.88	2.38	0.67	0.5	35.16	22.47
DIM_01111	0.26	0.38	0	0	0.84	0.04	0	0	0	0	0	0	0	0	0.19	0	0	1.49	2.82	278.71	0	0	0	0	21.49	0	18.55	0	0	0	0	0	0	7.79	4.67	0	0	0	0	0	0	2.22	0	1.94	1.19	0.07	0.04	1.1	0.7
DIM_01112	18.07	15.86	27.47	15.17	11.1	28.82	74.66	111.73	9.54	45.09	24.82	21.72	17.62	36.18	3.22	6.43	13.93	3.95	147.05	68.17	450.29	429.95	362.83	588.89	304.67	359.61	191.24	522.24	719.51	248.12	379.2	351.51	313.73	192.93	195.58	429	280.51	395.47	28.33	34.62	83.9	58.75	218.93	1609.96	1098.36	500.92	448.96	859.3	565.7
DIM_01113	0	0	0	0	0	0	0	3.44	11.81	10.84	133.6	16.62	0	0	0	1.49	0	0	0	1.77	0	0	0	0	0	0	0	0	0	0	0	0	0	0	0	0	0	0	0	0	0	0	0	0	0	0	0	0	0.08
DIM_01114	0.39	3.67	1.23	3.22	0.17	3.01	7.64	10.45	6.34	17.04	14.99	15.8	17.84	16.39	6.85	13.11	14.33	8.1	18.67	35.4	0	0	0	5	0	12.64	10.58	0	0	7.53	0	0	0	8.89	10.12	0	9.31	0	1.58	0	7.75	5.58	9.48	0.3	0.18	0.47	0.37	1.3	0.87
DIM_01115	2.83	0.36	1.97	1.51	0.17	0.39	12.63	22.19	25.2	31.45	9.3	112.75	96.79	207.98	8.29	8.38	25.75	3.5	131.07	94.71	0	22.68	34.04	0	113.41	67.64	50.75	0	9.4	77.4	44.05	0	32.94	141.65	108.61	0	23.93	39.98	5.43	0	6.64	29.55	102.1	3.1	2.21	0.35	0.26	17.04	10.93
DIM_01116	0.28	6.27	0.68	0.66	0	0.96	24.61	24.31	36.41	74.99	119.68	38.48	60.9	64.65	32.44	63.64	82.11	42.76	51.09	43.83	0	10.99	0	8.31	48.84	34.96	56.2	0	24.28	25.01	0	0	10.64	59.03	45.11	0	0	0	1.31	0	6.43	19.37	56.22	2.47	1.52	0.29	0.25	4.25	2.92
DIM_01117	22.89	23.24	5.01	13.55	6.69	30.07	7.23	27.18	76.84	24.56	18.46	84.01	129.57	124.41	47.62	74.17	76.94	53.5	225.26	41.91	0	0	0	0	16.98	0	14.66	0	0	0	14.84	0	0	6.16	1.85	0	32.26	0	0	0	0	0	0	2.01	1.23	0.49	0.33	4.56	2.92
DIM_01118	2.07	0.03	3.03	2.94	2.48	6.63	10.76	17.24	1.57	6.1	1.84	13.14	17.71	27.65	1.81	1.02	3.26	0.37	40.81	17.77	0	31.66	9.05	6.84	43.55	36.69	56.39	0	17.49	66.88	11.71	0	6.57	47.38	48.41	0	25.45	23.92	3.25	0	0	16.99	49.51	3.3	2.15	0.14	0.1	3.82	2.51
DIM_01119	0.69	0	0.88	0.51	0	0	23.57	27.75	43.72	52.68	116.08	71.38	140.84	134.22	144.28	222.77	310.78	163	78.39	56.57	0	33.27	66.55	12.58	147.9	156.18	154.25	0	18.39	208.32	21.54	0	16.12	210.05	187.56	0	70.23	0	3.98	0	0	49.76	168.59	6.66	4.53	1.38	0.91	56.04	35.82
DIM_01120	6.43	0.59	4	4.92	2.12	0.47	1.68	3.26	8.07	3.08	4.61	15.99	5.61	20.06	10.73	13.24	16.05	8.13	66.18	9.49	0	0	10.65	4.02	7.89	12.7	18.72	0	0	6.06	3.45	0	18.04	20.02	15.42	0	0	0	0	0	6.23	7.34	18.52	1.94	1.34	0.29	0.3	4.07	2.96
DIM_01121	8.19	0.17	1.89	2.95	6.12	5.41	7.38	12.27	40.04	160.61	285.21	100.2	28.68	36.66	46.93	77.15	78.2	45.77	17.29	55.47	0	0	26.73	0	19.8	27.64	47	0	22.16	45.63	0	0	12.95	32.31	54.88	0	0	23.57	0	0	7.82	9.22	42.4	4.19	2.57	0.33	0.27	2.45	1.58
DIM_01122	19.49	0.74	1.14	10.26	13.87	3.76	55.44	49.98	184.01	61.14	314.41	167.85	178.51	152.68	118.74	89.53	99.67	62.13	13.96	11.51	0	0	0	0	0	5.86	0	0	0	41.99	0	0	17.87	0	11.74	0	0	36.72	0	0	0	1.6	10.66	3.14	1.93	0	0	1.35	0.86
DIM_01123	26.75	1.57	5.24	20.84	7.55	6.42	4.64	12.57	12.03	9.07	7.53	272.4	8.1	466.1	14.51	11.47	17.15	4.65	83.4	95.23	0	26.19	56.18	0	32.34	20.14	27.91	0	6.65	45.62	25.44	0	8.45	37.71	54.9	0	18.42	15.39	1.92	0	0	13.39	56.21	3.59	2.2	1.01	0.67	137.64	87.94
DIM_01124	0	0	0	0.75	0	0	0	0	3.13	0	0	0	0	0	0	0	9.6	0	0	0	0	0	0	0	0	0	0	0	0	0	0	0	0	0	0	0	0	0	0	0	0	0	7.71	0	0	0	0	1.98	1.27
DIM_01125	2.99	0.13	2.71	1.78	0.6	0.03	0.28	1.26	4.6	0.81	4.25	5.82	8.25	9	1.4	1.46	1.74	0.68	20.08	1.41	0	0	0	0	0	3.22	5.55	0	0	0	0	0	0	2.33	11.18	0	0	0	0	0	0	1.33	17.17	1.06	0.73	0.1	0.08	1.23	0.9
DIM_01126	4.74	0.25	1.41	1.47	0	1.02	3.66	3.32	3.85	0.94	4.73	13.07	25.72	17.16	8.68	20.87	14.85	10.69	8.66	3.99	0	0	0	0	10.27	2.2	19.94	0	0	7.88	0	0	0	11.17	8.37	0	9.75	24.44	0	0	0	2.66	9.93	0.63	0.39	0.17	0.14	1.29	0.84
DIM_01127	0.34	0	0.15	0.15	0	0	0	0	0	0	0	0.57	0	0	0.2	0.31	0	0.56	35.16	0.56	0	0	0	0	0	0	0	0	0	0	0	0	0	0	0	0	0	0	0	0	0	0	0	0.67	0.41	0.02	0.01	0.33	0.21
DIM_01128	0.6	0.13	1.05	0.64	0	1.04	0.69	2.68	0.85	1.9	19.81	8	0.12	0	0.86	2.34	3.37	0.35	11.55	1.01	0	0	0	0	0	1.63	0	0	0	0	0	0	0	2.75	1.65	0	0	0	0	0	5.99	0	0	0.92	0.57	0.02	0.01	0.72	0.62
DIM_01129	16.67	16.01	8.57	22.43	15.11	14.39	54.78	84.25	75.99	214.61	57.8	275.2	99.56	119.55	16.5	23.53	58.31	5.49	97.61	124.87	0	41.74	93.97	15.78	104.35	73.03	100.07	0	17.29	83.09	43.91	0	47.98	92.5	110.01	0	44.03	9.2	2.5	0	9.16	33.59	85.94	12.36	7.58	0.28	0.2	14.77	9.44
DIM_01130	1.65	0.51	4.43	5.27	4.01	4.01	18.94	32.98	17.84	74.56	46.64	33.08	29.69	42.33	10.24	15.34	20.83	4.69	44.79	65.91	0	41.17	30.9	3.89	49.56	29.47	23.03	0	5.69	58.54	29.98	0	17.44	45.62	40.59	0	72.39	45.36	3.08	0	0	10.26	35.8	5.86	3.59	0.2	0.14	7.47	4.88
DIM_01131	0.91	0	0.4	0.15	0	0	2.19	3.55	0.87	3.21	3.76	3.81	9.08	5.48	2.18	2.22	6.52	1.18	15.27	8.04	0	0	0	29.09	14.25	7.65	15.38	0	0	0	18.68	0	0	2.58	9.29	0	13.53	0	1.15	0	0	1.47	8.86	0.87	0.8	0.3	0.24	6.93	4.66
DIM_01132	1.52	0	1.2	1.46	2.62	0.22	19.99	32.79	1.6	8.28	4.21	26.25	18.36	40.36	1.7	1.97	4.54	0.37	221.18	46.34	0	95.04	278.95	91.01	178.36	130.02	133.69	0	45.51	324.37	172.27	0	104.29	209.36	194.81	0	187.18	201.05	10.61	0	11.13	59.74	145.21	5.19	3.71	1.47	1.05	27.47	17.56
DIM_01133	2.07	0.5	1.8	0.33	2.88	0.75	22.43	31.88	3.73	3.36	0.78	7.68	3.04	12.45	2.17	1.35	2.7	1.34	42.37	6.35	0	7.94	5.3	6.01	27.46	16	23.7	0	4.39	36.14	13.71	0	10.25	20.63	14.28	0	11.17	4.67	0.63	0	0	5.07	15.44	1.94	1.26	0.08	0.06	2.05	1.39
DIM_01134	0.97	0	0	0	1	0.42	0	0	0	0	0	0	0	0	0	0	0	0	0.84	0.55	0	0	0	0	0	0	0	0	0	0	27.42	0	0	0	0	0	0	149.55	0	0	0	0	0	0	0	0	0	5.24	3.35
DIM_01135	11.1	1	10.06	6.87	12.7	8.21	0.25	0	1.18	1.34	0	2.46	4.82	4.1	0.46	2.02	5.29	0.39	32.55	0.47	0	0	76.33	43.26	0	1.52	21.34	0	31.62	43.41	43.22	0	9.24	28.18	22.27	0	26.84	0	5.71	0	0	0.73	8.78	0.43	0.26	0.24	0.16	33.23	21.26
DIM_01136	0	0	0	0	0	0	0	0	0	0	0	0	0	0	0	0	1.18	0	0	7.88	0	0	0	0	0	0	0	0	0	0	0	0	0	0	0	0	0	0	0	0	0	0	0	2.25	1.38	0	0	0.1	0.06
DIM_01137	2.97	5.88	3.02	0.98	8.01	10.84	1.65	1.34	10.6	2.98	29.98	59.55	116.5	151.42	4.36	7.72	11.33	2.87	33.17	3.39	0	0	0	7.71	15.11	6.49	3.26	0	0	0	0	0	4.94	2.74	0.82	0	0	0	0	0	0	0.78	3.13	1.38	0.85	0.06	0.08	1.17	0.9
DIM_01138	7.01	0.28	8.97	11.72	3.62	10.57	38.89	28.49	23.43	130.8	68.83	116.36	16.51	53.37	6.86	8.4	27.2	4.95	127.03	117.75	0	46.3	92.66	52.51	188.67	196.44	308.41	0	89.54	219.52	59.95	3.27	93.41	284.04	298.81	0	65.14	40.82	9.23	0	27.11	95.25	195.84	4.2	2.79	0.47	0.33	34.24	21.92
DIM_01139	22.49	8.23	11.08	13.03	9.46	12.55	59.43	67.73	52.67	260.55	387.82	108.28	60.58	60.12	37.67	79.54	104.32	49.72	120.33	227.62	0	42.84	42.86	64.77	95.21	85.2	99.3	0	53.26	195	110.94	0	57.05	94.95	131.92	0	15.07	113.31	6.41	0	18.81	41.88	126.04	11.1	6.8	0.67	0.47	42.84	27.42
DIM_01140	2.73	5.9	3.85	17.31	6.25	4.29	57.47	78.16	80.78	276.01	266.65	541.4	54.63	48.08	32.84	46.44	59.44	30.33	55.16	96.23	0	4.84	56.73	32.92	45.49	42.65	57.39	0	10.69	42.99	33.64	0	41.16	78.68	69.57	0	20.42	34.11	1.7	0	2.83	22.86	58.96	19.86	12.44	0.27	0.19	10.71	6.87
DIM_01141	3.41	1.51	2.71	1.58	0.08	1.48	13.46	21.36	5.78	29.96	19.26	16.36	4.42	17.85	2.78	3.4	6.17	2.48	54.35	62.06	0	11.15	61.35	14.75	68.12	53.19	63.25	0	20.01	63.39	25.26	0	32.37	89.83	71.09	0	23.52	24.56	4.67	0	3.26	20.93	68.42	2.68	1.64	0.18	0.12	13.81	8.87
DIM_01142	84.93	39.49	55.86	40.27	44.95	77.05	1.84	1.99	3.63	3.22	1.52	16.11	13.91	21.58	5.32	16.9	12.65	10.1	20.59	4.87	0	9.23	36.92	0	0	2.94	0	0	0	21	0	0	0	4.96	6.68	0	0	0	1.1	0	0	0	2.83	0	0	0.13	0.17	5.54	5.32
DIM_01143	11.5	0.71	14.31	11.52	9.09	10.4	9.26	8.75	13.52	41.46	94.24	32.31	18.76	24.56	9.79	32.42	33.67	12.26	38.43	102.43	0	25.15	67.11	12.68	62.11	60.02	109.9	0	46.32	124.01	32.57	0	60.89	103.61	93.14	0	35.39	29.56	2.01	0	14.72	32.78	73.78	4.93	3.26	0.56	0.41	13.27	8.47
DIM_01144	59.93	34.58	22.62	76.68	179.83	168.82	0	0	0.66	19.53	13.16	17.59	2.88	1.1	115.68	69.51	139.29	64.44	11.31	13.27	0	0	0	0	0	0	0	0	0	0	0	0	0	0	0	0	0	0	0	0	0	0	0	0	0	1.38	0.98	13.9	8.88
DIM_01145	12.37	0.41	4.13	5.9	0.41	0.98	1.35	4.38	1.85	3.45	1.99	8.88	9.45	12.49	3.08	3.23	10.7	0.84	49.26	6.58	0	0	0	0	0	8.74	24.59	0	0	0	7.11	0	0	0	38.04	0	0	0	0	0	0	5.05	41.6	3.96	2.42	0.22	0.21	13.38	8.56
DIM_01146	5.15	0.36	1.97	1	6.59	1.21	24.08	49.61	2.96	21.61	2.24	41.74	18.13	70.52	1.95	1.34	4.53	0.43	139.77	38.89	0	16.75	39.11	14.77	72.37	52.83	37.48	0	10.79	92.07	52.4	0	24.32	90.73	67.61	0	39.26	34.44	1.34	0	8.17	16.9	66.53	7.93	4.94	0.38	0.28	18.76	12.05
DIM_01147	0.37	0	0.09	0.11	0.21	0	2.15	3.23	1.24	6.35	3.16	9.64	5.39	9.38	0.32	0.8	1.34	0.23	25.03	20.56	0	4.13	74.43	9.37	27.55	36.81	10.57	0	6.85	42.3	21.4	0	8	29.97	24.61	0	17.44	29.13	5.44	0	0	7.6	24.52	3.02	1.85	0.2	0.14	7.02	4.54
DIM_01148	5.77	1.62	2.39	1.52	3.19	1.04	7.95	14.08	1.67	8.82	2.19	17.42	3.97	32.2	0.72	0.58	1.63	0.19	51.97	19.89	0	28.93	83.95	18.59	95.35	79.13	62.41	0	17.57	98.69	39.32	0	30.1	132.87	105.67	0	54.92	28.04	3.63	0	8.47	31.37	94.98	2.79	1.79	0.52	0.36	8.18	5.26
DIM_01149	1.92	0.39	2.42	2.14	0.03	3.01	11.87	17.72	5.35	22.75	7.2	25.35	22.22	48.65	6.95	8.62	18.74	2.92	29.43	27.81	0	0	0	4.97	24.33	26.12	23.1	0	0	0	4.25	0	22.26	33.53	32.04	0	0	11.58	0	0	7.69	13.09	36.29	2.09	1.46	0.15	0.12	3.42	2.27
DIM_01150	4.93	9.34	6.14	8.89	10.04	4.87	11.53	18.11	10.46	20.99	5.7	61.07	79.03	113.88	6.4	5.94	21.83	1.14	54.35	102.67	0	7.87	31.51	2.98	40.82	56.35	50.33	0	10.87	80.59	22.93	0	11.43	99.39	108.33	0	38.75	41.63	5.65	0	11.52	22.93	97.04	4.86	2.98	0.36	0.24	10.46	6.75
DIM_01151	8.12	21.79	4.49	3.71	19.86	8.61	1.43	2.92	1.46	1.06	0.38	2.23	2.23	1.99	1.19	2.6	3.25	1.89	99.07	3.09	0	0	0	0	0	0	0	0	0	0	0	0	0	0	2.39	0	0	0	0	0	0	0.38	0	1.13	0.97	0.02	0.02	0.49	0.48
DIM_01152	0.61	1.5	0.71	0.31	0	2.21	0	0	0.69	0.37	0	0	0.97	1.65	0.25	1.67	3.07	0.14	0.68	0.66	0	0	0	0	0	0	0	0	0	0	0	0	0	0	5.81	0	0	0	0	0	0	0	0	0	0	0	0	2.66	1.7
DIM_01153	40.45	53.06	38.7	33.99	63.61	40.39	80.22	129.09	191.57	234.87	55.14	284.38	537.52	511.21	97.04	122.6	257.52	35.7	269.78	170.88	64.76	48.39	129.12	12.2	280.84	298.97	361	0	35.65	256.96	125.32	0	117.16	411.69	482.4	25.24	45.39	170.64	6.76	0	61.38	113.15	418.44	11.69	7.16	1.76	1.22	25.59	16.45
DIM_01154	0	0	0	0	0	0	0.62	0	0	0	0	0	0	0	0	0	0	0	0	0	0	0	0	0	0	0	0	0	0	0	0	0	0	0	0	0	0	0	0	0	0	0	0	1.35	0.83	0.04	0.02	0.46	0.3
DIM_01155	0.61	0	0.06	0.31	0	0	0	0	0.69	0.37	0	0	0.97	1.65	0.25	0.46	0.35	0.14	0.68	0.31	0	0	0	0	0	0	0	0	0	0	0	0	0	0	0	0	0	0	0	0	0	0	0	0	0	0	0	1.04	0.66
DIM_01156	1.08	11.02	0.97	0	0	2.37	0	0	0	1.57	9.91	6.37	0	1.2	2.67	1.88	3.65	0	0.59	1.73	0	0	0	0	0	0	0	0	0	0	0	0	0	0	0	0	0	0	0	0	0	0	0	0	0	0	0	0.17	0.11
DIM_01157	0	0	0	0	0	0	0	0	0	1.17	1.66	0	1.58	0	1.59	0.73	0	0	4.21	2.77	0	0	0	0	0	0	0	0	0	0	0	0	0	0	0	0	0	0	0	0	0	0	0	2.19	1.34	0.08	0.05	0.87	0.56
DIM_01158	0.32	0	0.37	0.07	0	0	0.58	0.24	2	3.06	7.85	5.59	3.32	3.41	2.23	1.93	1.8	1.46	18.48	4.46	0	0	11.6	0	0	0.92	0	0	0	6.59	11.26	0	8.42	0	4.66	0	0	0	2.08	0	0	1.31	2.96	0.79	0.48	0.06	0.05	2.16	1.47
DIM_01159	0.09	0.21	1.28	5.5	13.18	7.28	14.16	22.49	11.08	76.91	31.23	14.74	11.09	8.55	14.13	20.61	6.49	7.75	4.89	14.56	0	0	0	0	0	9.12	32.07	0	7.92	8.15	4.64	0	0	11.55	25.37	0	0	12.63	0	0	0	2.75	13.93	0.65	0.4	0.33	0.23	0.69	0.45
DIM_01160	2.89	0.09	1.68	0.39	0	0	0.09	0.15	1.03	0.18	0.16	2.62	3.19	3.5	1.24	1.82	5.82	1.22	131.22	0.79	0	0	0	0	0	4.57	11.48	0	0	0	0	0	0	0	12.14	0	0	0	0.86	0	0	3.85	15.43	3.58	2.2	0.64	0.44	3.03	2.07
DIM_01161	9.68	4.4	10.43	6.11	0.05	5.23	3.28	11.82	31.41	26.35	5.48	180.32	79.32	280.12	5.93	6.03	8.97	2.11	95.6	63.01	0	0	0	4.02	23.63	32.13	32.52	0	5.87	12.09	0	0	3.75	34.09	73.07	0	7.48	0	2.54	0	0	8.15	75.41	4.1	2.51	2.15	1.42	19.39	12.45
DIM_01162	64.33	31.45	9.66	10.06	125.96	13.58	252.33	209.6	27.42	250.97	24.24	10.28	6.77	6.21	2.06	10.5	7.49	3.13	90.3	29.98	0	49.76	0	75.24	36.9	31.72	63.71	0	0	0	32.25	0	0	13.38	48.21	0	0	175.92	0	0	0	7.65	45.95	6.21	3.8	0.07	0.04	4.17	2.65
DIM_01163	30.11	16.25	4.24	0	0	0	0	0	0	0	0	0	0	0	0	0	0	0	10.3	2.58	0	0	137.66	0	0	0	22.08	0	0	78.81	0	0	0	18.54	0	0	0	0	0	0	40.4	0	0	0	0	0.1	0.06	1.19	0.86
DIM_01164	5.15	0.64	3.55	1.96	0.87	12.6	30.64	31.76	18.82	42.28	26.2	28.78	50.65	45.07	27.2	46.23	35.18	17.58	79.45	30.71	0	0	0	10.47	22.28	43.47	47.88	0	0	33.75	17.94	0	20.13	37.18	35.08	0	24.77	24.43	0	0	0	11.47	44.76	1.36	0.83	0.8	0.56	2.64	1.69
DIM_01165	15.95	9.65	8.37	3.91	7.22	4.91	69.54	160.38	18.09	89.19	38.53	25.12	37.73	41.9	7.1	4.67	12.18	0.68	167.49	100.84	0	52.04	169.25	39.35	149.41	157.31	135.19	0	17.97	177.64	109.5	0	69.29	316.34	280.15	0	91.52	217.91	10.12	0	34.28	72.81	221.66	11.83	7.43	0.3	0.24	20.43	13.14
DIM_01166	0.7	0.07	1.85	1.28	2.99	6.39	36.46	47.41	24.67	62.08	99.73	60.14	92.3	92.08	49.79	100.94	126.51	56.79	97.64	53.02	0	10.99	21.98	0	81.4	73.42	52.69	0	0	37.51	28.45	0	21.28	91.5	71.65	0	15.46	19.37	3.94	0	6.43	15.16	82.08	6.43	4.24	0.72	0.53	8.18	5.25
DIM_01167	1.41	0	0.54	14.86	3.05	5.41	8.6	15.98	25.14	40.05	409.51	188.11	53.19	130.54	35.4	37.34	95.63	20.57	30.98	23.06	0	0	33.77	0	0	5.37	0	0	9.33	0	21.86	0	8.18	18.14	5.44	0	23.76	0	0	0	0	2.59	0	8.26	5.06	2.91	1.83	7.78	5.48
DIM_01168	14.09	5.58	2.23	148.99	440.75	212.79	233.22	243.55	69.98	32	14.44	146.46	288.3	227.25	50.43	48.64	73.7	18.16	44.02	44.27	0	0	0	17.68	17.33	0	0	0	12.93	26.64	15.15	0	0	0	1.88	0	0	0	0	0	0	0	2.4	0	0	0.25	0.16	12.91	8.25
DIM_01169	94.6	52.56	111.82	188.46	201.32	131.9	1389.45	2854.75	864.92	1158.34	219.78	2293.43	2465.47	4458.92	296.09	451.86	988.45	117.53	4503.04	2818.99	30.51	258.36	866.9	353.33	2468.35	3359.02	4217.06	0	270.75	1110.69	718.2	3.22	1167.78	4549.14	5103.87	0	764.25	622.84	68.63	0.59	306.92	1506.11	4169.5	111.34	68.43	6.11	3.86	512.79	327.8
DIM_01170	0	1.35	0	0	0	1.32	0	0	0	0	0	0	0	0	0	0	0	0	7.51	16.66	0	0	0	0	0	0	0	0	0	0	0	0	0	0	0	0	0	0	0	0	0	0	0	0	0	0.19	0.3	1.35	1.18
DIM_01171	17.59	55.88	63.26	860.41	275.8	674.15	41.27	45.37	35.16	51.62	25.24	38.52	38.01	36.43	71.79	76.39	102.36	49.7	54.6	69.84	0	10.91	21.84	8.25	18.86	20.83	48.83	0	6.03	20.68	2.35	0	17.6	36.05	41.27	0	10.23	19.23	0	0	6.39	9.2	30.51	2	1.32	1.06	0.69	12.32	7.93
DIM_01172	12.72	0.56	17.41	13.21	0.52	20.86	12.66	22.64	10.12	48.79	10.38	27.46	25.55	45.66	4.47	4.8	9.07	2.26	41.57	33.62	0	0	0	0	28.78	18.54	37.26	0	8.59	17.68	5.03	0	0	22.96	37.53	0	0	0	0	0	4.55	5.36	30.21	1.41	1.29	0.1	0.08	8.9	5.93
DIM_01173	16.99	0.93	15.92	12.73	8.21	7.12	26.04	37.54	11.61	28.51	6.18	134.23	45.92	216.36	6.23	1.97	8.34	0.69	230.79	105.77	0	19.15	87.59	59.97	93.2	79.61	119.78	0	40.79	149.32	72.59	1.16	64.86	149.89	129.2	0	76.94	62.67	8.18	0	16.01	32.28	125.63	6.64	4.3	1.04	0.72	81.77	52.25
DIM_01174	15.33	3.57	6.81	11.99	10.49	20.39	236.17	362.09	381.2	577.14	216.05	142.26	386.8	289.64	571.68	609.02	487.74	329.6	145.87	362.98	50.66	25.24	126.23	19.08	158.93	234.91	278.39	0	41.84	157.98	49.02	0	67.23	257.65	231.66	0	71.03	66.76	4.53	0	7.39	73.54	196.32	5.66	3.82	0.84	0.65	18.15	11.75
DIM_01175	114.33	84.15	33.1	43.28	64.74	79.95	126.77	134.35	195.12	287.27	261.28	167.86	280.27	219.67	282.36	297.22	259.4	183.1	166.29	130.6	0	33.55	0	50.73	174.09	96.17	300.51	0	37.13	38.25	0	0	16.28	171.31	143.38	0	47.26	0	4.02	0	0	36.06	151.29	8.65	5.3	3.29	2.31	8.72	5.57
DIM_01176	0.17	0.14	0.39	0.47	1.8	0.04	7.97	15.18	4.68	13.76	4.57	19.4	11.78	28.5	2.27	2.94	5.04	1.34	59.43	16.14	0	20.14	120.96	24.37	80.59	55.76	54.1	0	15.58	110	44.34	0	23.4	95.25	69.72	0	22.67	21.31	1.45	0	9.43	22.24	75.85	4.6	2.82	0.27	0.2	8.96	5.89
DIM_01177	266.6	105.83	84.1	57.14	64.25	83.77	5.38	10.6	96.38	36.44	24.51	71.29	215.9	122.68	87.02	225.44	218.23	103.93	255.5	16.19	0	0	0	0	17.1	29.38	88.54	0	0	0	0	0	0	43.4	87.37	0	0	0	0	0	0	12.39	61.44	2.03	1.24	0.56	0.39	15.94	10.18
DIM_01178	13.31	20.69	5.19	12.42	24.85	11.17	74.12	109.59	32.3	33.07	8.28	65.06	99.17	100.28	14.82	19.94	33.09	16.13	128.03	64.92	0	8.47	67.78	32.01	75.28	67.36	83.92	0	28.07	28.9	43.86	0	32.8	100.09	89.29	0	47.65	14.93	2.03	0	0	19.47	70.18	2.68	1.88	0.34	0.27	4.19	2.69
DIM_01179	4.6	3.24	4.73	1.28	22.79	3.15	54.16	86.95	41.1	27.65	5.87	75.87	117.83	144.3	10.72	22.73	32.47	6.58	88.8	42.21	0	0	0	24.4	71.77	41.12	30.97	0	17.86	73.58	20.91	0	15.66	69.39	78.07	0	45.46	0	0	0	0	37.17	92.61	2.78	1.7	0.91	0.69	6	3.83
DIM_01180	26.9	11.71	6.29	15.94	24.04	23.18	119.96	211.22	146.28	93.01	67.02	314.01	583.7	608.04	115.81	255.56	335.74	183.93	283.94	203.3	0	24.75	49.5	37.43	91.72	173.37	197.91	0	54.76	84.59	48.09	0	60	146.33	211.44	0	0	43.68	0	0	43.48	34.19	169.87	11.91	7.3	1.39	0.96	7.51	5.2
DIM_01181	12.49	14.09	7.01	27.24	41.21	52.5	185.9	224.9	159.98	46.3	58.97	82.59	173.82	148.35	158.85	229.14	172.26	170.72	134.13	44.46	0	26.59	35.48	12.83	0	23.98	51.02	0	0	40.35	5.74	0	0	33.34	32.83	0	12.47	0	2.03	0	0	4.76	29.03	4.81	3.19	0.98	0.71	7.08	4.6
DIM_01182	11.13	10.12	17.69	35.04	28.95	43.48	69.89	87.37	42.67	24.46	29.81	61.01	87.29	78.23	54.14	75.17	132.26	29.34	64.3	20.71	0	0	0	11.72	17.23	35.77	61.96	0	12.85	17.64	30.11	0	26.28	49.99	59.91	0	0	41.01	1.86	0	4.54	13.08	53.15	1.05	0.86	0.15	0.1	5.97	3.91
DIM_01183	9.34	1.3	7.25	7.46	7.58	5.83	58.97	101.1	46.71	78.47	28.85	91.12	111.76	154.24	17.56	28.2	40.89	12.06	165.9	197.69	0	72.47	187.35	68.49	348.93	393.35	388.03	0	71.72	357.18	132.92	0	144.68	591.32	568.1	0	169.89	175.63	15.17	0	67.16	171.94	467.04	5.39	3.73	0.71	0.49	33.77	21.64
DIM_01184	0.66	0.4	0.05	6.42	6.02	0	15.01	29.68	360.72	18.5	20.92	264.4	569.47	714.54	19.7	19.69	30.9	17.52	202.05	18.87	0	0	0	0	0	0.99	0	0	0	0	0	0	3	4.99	1	0	0	0	0	0	0	0.95	1.27	4.79	3.45	0.12	0.09	0.88	0.7
DIM_01185	1.32	0.48	0.91	1.36	0.54	4.55	0.35	0.78	2.03	2.07	0.06	1.68	3	5.69	3.71	1.4	8.3	2.93	14.9	565.41	0	0	0	0	0	0	1.75	0	0	0	0	0	0	2.94	0.44	0	0	0	0	0	0	0	0	0.5	0.31	0.01	0.01	0.93	0.6
DIM_01186	17.9	0	11	7.58	0	31.72	134.79	92.6	251.68	469.76	340.84	163.51	443.41	278.13	465.55	448.78	384.1	216.18	133.88	105.2	0	0	122.75	0	227.97	147	196.78	0	68.13	140.44	39.84	0	59.78	148.74	139.04	0	0	0	7.38	0	0	56.73	132.52	7.5	4.59	6.05	4.05	10.89	6.96
DIM_01187	1.06	0.52	0.51	0.11	0.05	0.3	0.58	2	1.5	3.96	0.98	10.48	12.87	18.25	1.19	0.66	2.04	0.25	4.89	57.29	0	0	0	3.77	3.69	2.38	1.06	0	0.92	0	1.08	0	0.8	5.36	2.81	0	2.34	2.93	0	0	0	0.51	2.04	0.99	0.61	0.01	0.01	0.85	0.62
DIM_01188	0.2	0	0.28	0	0	0	0	0	0.3	0.21	0	0	0	0	4.38	1.5	3.39	0.83	0.99	10.21	0	0	0	0	0	0	0	0	0	0	0	0	0	0	0	0	0	0	0	0	0	0	0	0	0	0	0	0.5	0.35
DIM_01189	1.79	17.78	5.48	0.89	0.1	2.57	11.82	32.16	68.29	15.79	13.42	39.2	77.7	80.67	115.97	106.16	75.21	35.71	50.69	13.36	0	0	0	0	0	0	0	0	0	0	0	0	0	0	0	0	0	0	0	0	0	0	0	1.42	1.73	0	0.03	0.25	0.28
DIM_01190	3.24	47.66	15.09	0.08	0.23	0.03	1.89	4.74	5.29	2.71	1.22	1.78	5.5	3.75	29.83	20.05	28.46	18.01	716.29	8.53	0	0	24.7	0	0	0	0	0	0	0	7.99	0	0	0	0	0	0	0	0	0	0	0	0	3.88	2.38	0	0	0.27	0.17
DIM_01191	16.76	4.24	3.35	5.72	21.51	1.11	9.92	15.68	16.04	63.29	45.74	27.3	32.81	30.23	26.38	28.92	27.4	18.11	33.61	51.99	0	28.76	57.54	32.62	74.59	102.66	192.83	0	31.79	81.85	18.16	0	20.9	131.37	124.72	0	0	25.36	5.04	0	8.42	42.42	113.76	5.78	3.54	0.2	0.17	1.4	1.08
DIM_01192	4.3	0.75	3.2	0.24	0.15	0.98	0.8	2.22	7.32	2.77	1.81	4.98	7.86	13.24	7.51	12.74	13.29	6.72	235.01	7.74	0	0	0	0	0	1.37	0	0	0	30.66	0	0	0	14.49	8.35	0	0	0	3.23	0	0	1.99	9.73	2.74	1.68	0.08	0.05	3.8	2.43
DIM_01193	5.15	9.21	1.19	0.26	1.47	3.53	1.7	3.68	19.44	9.07	6.05	36.9	49.24	67.76	7.7	40.82	62.03	21.16	21.44	62.07	0	0	0	0	0	0	0	0	0	0	0	0	0	0	2.15	0	0	0	0	0	0	2.05	0	0	0	0.21	0.13	0.91	0.61
DIM_01194	0	0.52	0	0	0	0	0	0	0	0	0	0	0	0	0	0	0	0	2.89	5.68	0	0	0	0	0	0	0	0	0	0	0	0	0	0	2.42	0	0	0	0	0	0	0	0	0	0	0	0	0.11	0.07
DIM_01195	0	0	0	0	0	0	0	0	0	0	0	0	0	0.45	0.21	0	0	0.47	1.07	15.44	0	0	0	0	0	0	0	0	0	0	0	0	0	0	0	0	0	0	0	0	0	0	0	0	0	0.28	0.17	0.51	0.33
DIM_01196	8.59	0.56	0.86	1.61	14.14	7.11	5.36	4.34	10.32	8.16	3.91	2.84	1.44	3.02	13.18	22.62	10.86	10.77	5.21	2.24	0	0	0	0	0	0	0	0	0	0	0	0	0	0	0	0	0	0	0	0	0	0	1.68	0	0.45	0.33	0.24	1.04	0.7
DIM_01197	4.98	0.07	7.87	8.31	2.65	6.66	30.27	30.02	41.65	46.19	25.63	46.59	46.45	66.61	12.11	26.92	43.92	25.17	59.58	43.97	0	0	0	8.33	49	42.09	77.53	0	24.36	87.81	21.41	0	21.35	38.5	59.46	0	62.04	19.44	2.64	0	0	13.52	47.38	0.5	0.3	0.45	0.28	7.08	4.75
DIM_01198	5.57	8.1	6.46	7.53	29.87	19.03	144.2	165.5	138.21	267.3	177.43	44.77	89.92	53.16	220.7	143.22	190.1	112.06	73.68	67.87	0	0	100.9	0	187.26	193.16	226.29	0	55.94	0	32.73	0	73.61	190.07	228.32	0	213.6	0	6.06	0	0	27.17	145.08	2.1	2.57	0.58	0.45	13.43	9.06
DIM_01199	0	0	0	0	1.13	0	0	0	0	3.48	20.48	21.65	0	5.6	0	0	6.4	0	2.53	1.02	0	0	0	0	0	0	0	0	0	0	0	0	0	0	0	0	0	0	0	0	0	0	7.71	0	0	0	0	0.4	0.25
DIM_01200	9.48	0.58	2.22	9.76	7	8.16	77.76	92.99	43.67	225.66	526.49	295.15	75.3	83.98	52.71	60.79	151.7	55.55	154.74	84.54	0	14.57	87.42	33.04	226.64	120.53	83.83	0	16.1	132.65	66.02	6.18	91.73	140.88	161.88	0	81.99	128.45	6.97	0	0	44.68	128.23	9.11	5.98	1.22	0.79	14.85	9.54
DIM_01201	19.4	35.83	20.1	25.48	8.52	23.82	78.21	64.38	209.18	410.73	316.76	270.09	195.34	160.71	252.39	394.56	364.86	179.64	139.5	384.95	0	85.92	85.95	21.65	212.21	309.91	412.1	0	79.15	179.31	111.26	0	110.99	415.52	397.86	0	120.92	176.8	17.14	0	0	115.31	354.75	3.2	2.75	1.44	0.98	9	6.07
DIM_01202	5.26	0.12	2.63	2.55	7.48	1.54	31.94	46.86	9.77	23.63	24.33	16.13	17.84	20.98	9.35	13.2	15.98	8.78	67.25	83.62	0	19.67	65.6	14.87	111.7	73	52.4	0	10.72	29.83	33.95	0	41.26	78.8	71.62	0	18.45	46.23	3.92	0	7.68	26.53	75.8	3.58	2.19	0.45	0.3	5.76	3.76
DIM_01203	17.42	8	30.72	13.22	5.88	13.37	2.01	5.34	32.51	16.83	94.8	106.1	93.07	154.91	6.79	14.56	25.25	4.23	60.01	126.83	0	6.2	0	0	2.3	3.95	8.93	0	1.71	14.11	6.02	0	0	6.67	5.24	0	4.36	0	0.37	0	0	2.85	7.3	4.26	2.7	2.01	1.33	38.13	24.37
DIM_01204	6.8	0.21	12.06	15.63	8.71	38.96	30.73	26.16	21.53	10.41	28.63	38.72	45.01	47.81	9.67	17.74	9.41	8.11	30.92	13.45	0	0	9.35	0	0	2.23	2.99	0	0	0	0	0	2.26	3.77	1.88	0	6.57	0	0	0	2.73	1.79	2.39	1.28	0.91	0.06	0.04	2.12	1.37
DIM_01205	2.03	0.25	1.56	2.75	1.41	0.05	8.87	21.77	21.03	109.13	43.66	59.51	39.15	29.87	12.3	12.6	16.55	2.87	59.04	51.68	0	0	59.94	0	59.18	44.48	47.89	0	22.07	34.09	45.25	0	29.01	64.38	75.57	0	14.05	35.21	1.19	0	0	29.09	54.16	5.86	3.59	0.19	0.13	9.54	6.09
DIM_01206	0.53	1.56	0.24	1.15	0	0.16	0.43	2.07	5.98	38.1	26.42	33.96	19.59	19.34	3.24	5.75	9.38	0.43	50.17	38.86	0	49.5	0	37.43	36.69	47.28	15.83	0	27.38	28.2	16.03	0	12	19.95	39.89	0	34.85	43.68	0	0	0	13.3	43.1	3.25	1.99	0.34	0.26	5.06	3.23
DIM_01207	0	1.28	0.19	0	0	0	1.95	3.62	1.2	3.76	3.34	3.82	1.64	1.62	2.01	2.5	5.55	2.35	10.05	119.14	0	19.29	0	7.8	0	7.67	9.9	0	0	23.49	13.36	0	5	16.63	7.48	0	0	0	0	0	0	2.37	7.39	0.93	0.57	0.03	0.03	4.72	3.16
DIM_01208	1.8	0.65	10.3	5.83	21.58	9.89	29.15	55.53	13.48	53.14	21.79	36.71	49.06	55.65	17.29	18.21	30.83	2.69	66.41	34.73	0	50.47	25.25	47.7	140.24	100.39	100.86	0	41.84	86.17	81.7	0	61.12	183.07	205.24	0	35.51	111.27	4.53	0	7.39	45.48	136.9	3.4	2.77	0.18	0.13	6.37	4.5
DIM_01209	6.67	0	1.88	5.46	0.33	0.1	69.49	27.59	14.02	7.58	3.16	3.94	13.7	6.81	39.05	134.77	105.79	17.07	10.62	79.25	0	0	0	20.84	61.29	206.25	387.91	0	0	31.41	17.85	0	26.73	170.36	253.26	0	0	0	3.3	0	0	80.39	225.9	1.2	0.73	0.46	0.36	2.24	1.53
DIM_01210	0.39	0	1.06	0	4.34	12.64	42.86	35.99	0	0	1.21	0	0	0	1.17	0.52	0	0	4.6	1.2	0	0	0	0	0	7.39	0	0	0	0	0	0	0	12.46	11.23	0	0	0	0	0	0	0	0	0	0	0	0	0.17	0.11
DIM_01211	0	0	0.68	0	0.12	0	39.61	33.62	0.45	6.82	20.26	8.69	0.94	2.5	0.33	0	0.45	0.38	21.34	5.9	0	0	0	0	16.65	10.73	71.83	0	0	25.58	0	0	10.89	18.11	32.58	0	0	0	0	0	0	5.17	52.91	0.99	0.6	0.1	0.13	4.08	2.75
DIM_01212	29.49	8.63	61.1	57.04	12.68	57.25	37.92	89.94	51.89	216.18	129.83	278.21	108.09	136.01	11.23	14.14	33.13	5.29	104.12	98.76	0	6.97	83.73	21.09	92.98	112.04	140.44	0	15.41	79.33	22.57	0	40.51	159.23	133.58	0	29.43	24.59	2.5	0	0	31	131.28	20.26	12.8	0.38	0.29	15.07	9.71
DIM_01213	0.31	0	0	0	0	0	20.31	51.25	3.06	3.35	2.81	0	1.78	6.09	6.84	20.53	16.22	11.42	14.15	349.69	0	0	0	0	0	0	0	0	0	0	0	0	0	0	0	0	0	0	0	0	0	0	0	0	0	0	0.04	0.93	0.69
DIM_01214	14.53	5.79	4.78	24.05	38.44	15.7	96.99	103.73	35.56	132.13	83.3	133.69	25.28	55.82	13.66	16.98	40.62	17.63	86.62	99.94	0	44.44	88.93	20.16	92.19	63.63	79.57	0	44.2	91.03	40.28	0	25.82	54.92	62.97	0	37.52	0	4.25	0	5.2	21.12	62.76	2.41	1.48	0.21	0.18	7.31	4.7
DIM_01215	3.51	0.5	2.79	1.86	7.48	2.37	7.46	17.07	3.84	14.71	4.59	22.84	3.48	39.6	1.02	1.09	2.77	0.42	41.52	44.81	0	16.98	54.39	20.55	108.2	96.17	91.21	0	9.38	73.41	35.18	0	37.81	133.23	112.9	0	33.45	29.94	3.66	0	11.93	37.23	108.42	1.87	1.33	0.41	0.31	5.26	3.47
DIM_01216	1.29	0.27	3.37	1.81	0.81	2.55	13.59	18.33	6.2	32.05	9.05	9.6	9.19	15.32	1.89	2.44	4.8	1.64	38.52	25.75	0	16.12	43.03	14.22	45.79	36.98	42.96	0	4.45	39.74	17.4	0	10.41	53.76	58.27	0	34.02	23.68	3.86	0	1.57	14.42	47.84	4.56	2.87	0.17	0.13	4.79	3.12
DIM_01217	5.88	0.09	1.41	2.32	5.51	0.45	10.71	14.56	2.01	4.7	1.37	15.38	0.49	22.57	0.55	0.79	0.89	0.1	83.15	48.87	0	5.61	118.07	19.1	69.46	64.19	58.65	0	14.8	129.28	53.63	0	26.39	91.9	85.76	0	65.23	14.84	5.71	0	8.22	24.22	71.91	4.04	2.7	0.22	0.17	17.62	11.29
DIM_01218	11.5	6.53	11.95	5.42	11.31	4.97	7.06	11.69	5.03	18.76	5.19	19.26	26.01	33.21	3.47	5.1	7.17	2.85	93.74	59.34	0	9.99	13.33	0	51.81	60.39	65.24	0	11.04	26.52	6.47	0	8.06	76.94	85.03	0	14.05	0	2.79	0	5.85	18.12	74.27	3.2	2.05	0.21	0.15	9.75	6.32
DIM_01219	21.54	7.53	21.7	34.82	34.25	40.61	18.18	21.59	24.21	102.18	78.08	101.92	37.65	99.5	24.06	22.26	82.31	29.04	73.97	210.7	0	34.1	34.11	0	63.17	48.84	114.5	0	9.43	97.07	44.16	0	16.52	146.6	105.75	0	0	0	2.04	0	0	32.7	73.32	6.06	3.71	0.63	0.46	22.21	14.25
DIM_01220	0.12	0	0.02	0.06	0	0	10.37	16.16	20.79	45.85	71.12	22.48	36.92	27.81	44.31	79.92	113.45	37.14	39.4	42.57	0	0	0	14.79	21.75	38.92	12.51	0	0	55.67	12.67	0	4.74	65.71	59.08	0	41.3	69.01	4.68	0	0	12	33.04	5.74	3.79	0.53	0.34	6.07	3.95
DIM_01221	1.38	0	0.75	5.21	11.65	4.47	0.6	0.97	2.01	0.2	0.27	11.24	6.06	5.14	0	0.64	1.28	0.15	48.54	1.19	0	0	0	0	0	6.1	12.26	0	0	0	0	0	0	5.15	6.18	0	0	0	0	0	0	1.47	5.89	0.85	0.52	0.06	0.06	6	3.95
DIM_01222	9.9	8.08	23.1	11.29	11.25	19.04	35.07	74.13	27.51	76.1	23.39	113.81	222.66	224.15	18.19	18.2	70.39	3.36	210.92	40.5	0	30.91	103.11	41.55	55.97	68.84	53.8	0	28.46	97.67	73.37	0	14.96	99.65	132.12	0	14.49	78.7	9.45	0	12.06	24.74	118.06	11.47	7.12	1.58	1.03	43.1	27.56
DIM_01223	1.5	0.49	0.73	0.6	0.55	0.53	0.38	1.61	1.27	0.85	0.4	0.78	2.92	2.58	1.13	1.54	1.25	1.32	3.78	170.71	0	0	0	0	0	0	0	0	0	0	0	0	0	0	0	0	0	0	0	0	0	0	1.23	0.27	0.17	0.16	0.12	1.07	0.76
DIM_01224	0	0	0	0	0	0	0	0	0	0	0	4.32	0	0	0	0	0	0	0.44	0	0	0	0	0	0	0	0	0	0	0	0	0	0	0	0	0	0	0	0	0	0	0	0	2.62	1.61	0.36	0.23	0	0
DIM_01225	24.03	47.8	12.12	44.38	29.17	26.54	75.68	69.34	360.87	166.33	954.19	1030.55	2763.42	2118.64	418.98	509.39	320.47	246.6	215.32	58.64	0	0	0	0	13.59	23.35	17.59	0	0	0	11.88	0	8.89	4.93	20.68	0	0	0	2.2	0	0	1.41	13.14	14.63	8.96	1.04	0.65	22.49	14.36
DIM_01226	0.74	0	0.04	0.51	0	0	0.55	1.64	0.4	1.54	3.56	10.24	1.88	3.02	1.5	0.53	2.88	0.42	9.95	7.04	0	3.73	0	0	5.52	2.97	4.77	0	0	4.24	2.41	0	1.8	5.01	5.1	0	0	0	0.45	0	0	0.29	3.43	1.36	0.84	0.06	0.04	0.96	0.62
DIM_01227	15.23	0.4	4.43	15.59	51.67	41.54	39.55	38.79	29.2	115.95	79.47	13.66	13.35	15.98	35.87	46.59	50.61	26.56	43.56	81.43	0	0	0	0	74.46	39.99	80.34	0	13.89	0	16.27	0	12.18	20.25	97.16	0	0	0	0	0	0	5.78	100.34	0	0	0.11	0.07	3.61	2.31
DIM_01228	2.5	0.1	2.14	0.73	3.06	0.2	9.7	22.6	1.83	7.77	1.04	7.4	8.25	14.79	1.19	1.31	4.13	0.33	27.56	26.3	0	12.81	0	13.56	15.18	22.82	8.19	0	2.83	40.79	13.27	0	4.96	32.35	22.47	0	10.81	22.58	1.23	0	0	6.28	20.18	1.53	1.22	0.2	0.14	4.77	3.2
DIM_01229	13.7	26.63	5.09	7.47	31.12	4.85	4.62	5.28	17.15	6.77	2.04	10.14	21.66	20.67	9.27	33.21	31.38	10.27	9.56	7.31	0	0	0	0	0	0	0	0	0	0	0	0	0	2.71	4.06	0	0	0	0	0	0	0.77	0	0.45	0.28	0.13	0.09	1.29	0.9
DIM_01230	3.19	0.13	1.67	0.16	0.05	3.35	3.07	3.62	0	0.09	0.37	1.26	1.52	2.38	1.12	0.44	1.19	0.21	6.33	43.28	0	0	0	0	0	1.64	3.3	0	0	0	0	0	0	5.54	4.98	0	0	0	0	0	0	0	3.17	1.86	1.14	0.11	0.07	2.71	1.76
DIM_01231	7.29	7.24	25.37	25.68	3.87	16.51	30.23	47.09	9.07	9.54	2.28	36.42	19.25	67.38	9.18	8.8	15.12	4.38	60.83	31.58	0	11.23	112.43	14.16	69.36	49.44	44.3	0	12.41	106.5	36.36	0	14.5	99.6	86.66	0	63.21	26.4	4.93	0	11.05	20.95	73.18	4.79	3.25	0.4	0.27	16.2	10.59
DIM_01232	10.91	1.25	5.97	2.23	1.81	4.69	7.24	16.08	5.41	5.79	5.91	17.62	4.62	23.77	10.8	11.73	12.86	12.85	15.25	19.22	0	3.1	12.42	2.35	4.6	3.95	3.97	0	1.71	31.76	4.02	0	1.5	2.5	5.49	0	4.36	0	1.11	0	0	3.8	6.35	1.14	0.7	0.44	0.32	11.84	7.68
DIM_01233	0.57	0	0	0	0	0	0	0	0	0	0	0	0	0	0	0	0	0	0.37	39.36	0	0	0	0	0	0	0	0	0	0	0	0	0	0	0	0	0	0	0	0	0	0	0	0	0	0.32	0.2	2.64	1.68
DIM_01234	20.09	1.02	12.59	4.86	0.4	4.9	0.45	1.79	3.33	6.05	2.01	21.91	19.95	34.28	5.71	7.76	8.55	5.93	8.48	17.8	0	0	0	0	7.66	2.47	0	0	0	0	10.04	0	5	1.39	1.25	0	7.27	0	0	0	3.03	0	1.06	1.65	1.01	0.54	0.37	6.27	4.01
DIM_01235	3.37	0	1.08	0	0	0	32.18	51.46	46.71	25.03	50.14	59.4	101.48	87.93	35.7	57.46	80.61	51.98	47.86	38.11	0	40.9	0	23.19	174.25	87.86	75.2	0	5.65	69.82	19.86	0	29.71	129.12	130.08	0	14.39	54.09	1.22	0	0	29.79	102.56	1.38	0.85	0.34	0.25	4.18	2.86
DIM_01236	19.05	11.82	61.41	46.87	13.12	38.86	155.18	165.95	71.08	159.35	124.53	93.73	143.94	142.53	53.08	121.9	144.39	60.04	112.01	167.85	34.51	163.32	258.02	103.98	369.37	451.54	546.87	0	75.99	410.8	189.27	3.65	203.95	575.03	672.78	0	181.41	227.34	15.43	0	20.13	180.45	554.94	5.06	3.34	0.87	0.59	22.25	14.22
DIM_01237	19.67	10.11	9.62	3.38	12.6	16.13	78.52	166.11	117.74	104.61	54.32	108.95	266.83	299.14	77.13	223.34	252.87	135.22	88.62	161.66	0	0	232.89	0	0	111.53	111.98	0	0	0	37.79	0	56.69	141.08	131.86	0	0	0	0	0	0	49.32	191.5	9.54	5.85	1.82	1.13	46.46	29.67
DIM_01238	0	0	0.3	0.44	9.65	0	8.02	8.76	0.86	2.18	0.93	1.57	0.73	3.31	7.09	3.46	5.43	6.2	5.65	107.47	0	12.48	0	0	18.49	1.99	0	0	20.69	14.2	24.24	0	0	0	4.02	0	17.56	22.01	4.48	0	0	0	2.55	0.56	0.34	0.08	0.05	0.85	0.54
DIM_01239	0.58	0	0.2	0	3.17	0	11.55	12.56	1.61	1.75	0.17	1.45	1.11	0.71	1.59	1.14	1.26	1.14	6.65	193.35	0	0	26.53	0	20.04	2.15	4.32	0	0	15.39	17.51	0	0	3.63	4.27	0	19.03	23.85	0	0	0	3.11	8.14	0	0	0	0	1.51	1.21
DIM_01240	1.57	0	1.63	1.5	2.3	0.94	29	39.27	6.98	18.3	13.31	38.93	35.37	62.38	8.54	12.87	23.15	4.23	82.13	98.34	0	13.45	107.66	20.34	59.78	57.77	27.95	0	11.15	76.51	65.31	0	6.51	122.84	86.89	0	56.76	59.28	2.41	0	3.94	26.67	70.01	4.89	3.41	0.27	0.22	24.23	15.5
DIM_01241	0.35	0	0.91	0.19	0	0.21	0.56	0.46	4.31	0.74	2.51	30.69	19.76	55.17	6.04	2.63	6.36	2.72	106.53	2.74	0	0	0	0	0	11.67	11.73	0	0	20.88	11.88	0	8.89	19.71	8.86	0	0	0	0	0	0	2.81	3.76	0	0	0.2	0.16	10.27	6.58
DIM_01242	13.07	0.66	8.53	41.5	1.52	54.28	10.26	18.7	11.45	10.11	35.96	17.57	28.44	29.78	20.98	54.08	47.44	31.85	17.13	16.33	0	11.62	0	8.79	60.29	112.83	100.36	0	0	119.08	52.69	0	16.89	174.91	171.3	0	49.08	20.5	2.78	0	6.81	47.25	130.88	0.52	0.32	0.31	0.21	7.67	4.93
DIM_01243	0	0.68	0	0	0	0	3.17	0	0.95	0	0	0	0	1.61	1.42	0	0.97	0.81	5.02	3.29	0	0	0	0	0	0	0	0	0	0	0	0	0	13.58	0	0	0	0	0	0	0	0	0	0	0	0	0	0.56	0.36
DIM_01244	0	3.87	0.72	0	0.05	0.24	32.82	34.01	23.58	19.22	56.46	34.86	57.63	47.73	64.5	81.1	72.59	39.5	68.15	146.19	0	0	43.4	0	56.25	36.24	38.15	0	5.99	37.03	42.13	0	26.26	55.36	57.63	0	15.26	57.38	5.19	0	0	16.63	51.06	2.44	1.8	0.25	0.21	4.54	3.04
DIM_01245	3.61	0.24	3.05	3.15	7.17	0.16	11.48	14.17	5.64	7.74	10.21	19.51	13.35	32.83	2.75	2.74	6.99	1.42	44.12	17.08	0	10.51	42.05	5.3	64.85	60.35	39.45	0	7.74	67.71	24.94	0	11.86	92.08	75.58	0	39.41	30.86	3.35	0	12.3	18.65	71.53	5.13	3.34	0.35	0.3	5.08	3.34
DIM_01246	9.07	0.05	5.42	8.41	8.8	2.94	146.86	149.19	56.03	129.57	116.33	136.1	70.02	231.63	43.45	59.2	154.21	42.17	247.23	241.4	0	127.33	390.68	77.01	647.74	706.3	616.05	0	112.57	511.92	203.34	0	283.6	903.07	779.69	0	191.09	209.53	25.39	0	74.54	262.26	740.08	15.75	9.89	2.05	1.32	65.08	41.58
DIM_01247	2.88	0.55	4.14	2.47	5.96	2.52	7.73	17.27	2.32	6.3	1.25	21.49	11.41	40.44	1.41	0.75	1.52	0.57	48.05	22.41	0	0	15.68	5.23	12.44	12.41	12.94	0	2.18	13.48	7.67	0	3.82	16.45	27.1	0	2.78	0	0.71	0	1.16	4.24	28.39	3.13	2.06	0.21	0.15	8.62	5.55
DIM_01248	6.17	5.27	2.77	1.94	2.07	6.09	121.92	152.16	78.08	149.07	122.23	34.61	58.2	58.41	64.86	95.02	98.19	57.77	46.32	37.28	0	14.69	0	11.11	65.31	70.14	117.44	0	32.48	50.17	38.05	0	7.12	51.31	94.65	0	82.7	0	0	0	8.6	28.17	91.74	6.56	4.02	0.73	0.48	11.91	7.62
DIM_01249	1.25	2.11	0.54	0.12	1.41	0.34	4.3	13.12	1.29	3.94	3.93	15.95	9.86	17.02	0.93	0.09	0.72	0.13	48.71	16.51	0	9.78	19.58	7.4	7.25	17.12	3.11	0	5.41	44.28	0	0	0	36.8	32.89	0	27.53	0	2.34	0	0	3.75	19.91	5.27	3.23	0.32	0.23	20.02	12.84
DIM_01250	0	0	0.25	0.1	0	0.52	0	0	0	0	0	0	0	0.44	0	0	0	0	1.84	0	0	0	0	0	0	0	0	0	0	0	0	0	0	0	2.07	0	0	0	0	0	0	0	0	1.12	0.69	0.04	0.02	3.99	2.61
DIM_01251	5.73	0.73	2.65	3.27	4.6	0.04	14.12	29.01	7.61	31.46	13.04	37.66	19	27.82	2.67	1.75	4.71	0.51	95.75	46.39	0	63.48	52.94	4	43.11	26.09	20.29	0	8.77	36.11	27.4	0	12.8	55.43	51.52	0	22.33	18.65	2.53	0	15.48	22.3	37.89	6.51	4.73	0.3	0.21	11.94	8.21
DIM_01252	2.59	0.05	5.61	5.43	1.54	2.04	60.02	95.07	72.51	103.97	143.08	331.41	270.66	270.05	114.85	163.26	167.05	67.63	169.94	62.27	0	16.81	16.82	19.06	49.81	42.79	48.37	0	9.29	47.82	38.09	0	44.76	99.35	101.49	0	23.65	103.73	7.04	0	4.92	16.75	77.4	6.85	4.43	0.66	0.52	15.45	10.12
DIM_01253	1111.8	1386.96	373.39	663.06	3325.4	2413.61	0	0	0	2.23	0	0	0	3.54	3.02	8.96	14.43	8.8	4	1.77	0	0	0	0	49.16	21.13	0	0	36.73	0	42.95	0	0	0	48.19	0	0	0	7.96	0	0	5.1	40.83	0	0	0.74	0.64	7.12	4.85
DIM_01254	10.6	0.97	7.56	9.38	3.42	6.94	25.48	44.05	18.89	79.95	31.67	151.21	78.7	138.58	10.62	9.78	25.92	5.98	103.52	126.52	0	23.79	71.42	40.47	180.65	134.35	184.44	0	32.86	94.73	57.76	0	71.98	153.39	168.99	0	33.47	10.49	6.4	0	3.48	46.5	129.62	3.25	1.99	0.57	0.41	18.5	11.93
DIM_01255	72.39	72.26	25.17	16.94	31.1	23.61	1.94	2.25	13.4	14.38	42.1	16.06	10.94	14.16	8.66	21.11	9.97	17.95	23.51	29.52	0	0	0	0	0	3.26	0	0	5.67	0	0	0	0	2.76	4.13	0	0	0	0	0	0	1.57	0	0.46	0.28	0.3	0.23	1.62	1.08
DIM_01256	1.09	0	0.4	2.7	9.83	0.75	0.11	1.07	3.54	2.18	1.56	16.63	32.16	36.21	3.55	7.07	8.02	1.18	11.76	7.01	0	0	0	0	0	0	2.69	0	0	0	0	0	0	2.26	6.09	0	0	0	0	0	0	0.64	5.16	0.38	0.23	0	0	1.15	0.81
DIM_01257	2.14	0	0.09	9.13	26.68	15.85	0.92	2.13	37.44	40.7	70.98	38.21	91.07	76.6	36.82	102.34	61.7	51.11	14.5	119.73	0	0	0	0	19.33	24.91	59.17	0	14.43	0	0	0	9.96	7.01	31.47	0	0	0	0	0	0	6.01	32.05	2.72	2.22	0.16	0.12	7.05	5.13
DIM_01258	1.26	3.12	0.94	1.67	0.44	3.1	11.82	15.48	4.67	29.49	28.4	14.06	8.95	12.37	2.33	3.14	6.99	0.79	33.29	28.31	0	6.76	0	0	20.05	30.13	17.3	0	3.74	46.18	8.76	0	9.83	54.52	34.3	0	38.07	0	0.81	0	0	12.96	35.3	3.69	2.64	0.27	0.17	7.73	5.03
DIM_01259	1.78	13.1	0.76	4.98	1.07	6.94	3.05	5.64	63.6	17.08	151.35	134.09	113.58	117.23	33.56	60.38	78.29	55.09	69.64	35.27	0	0	0	16.54	27.93	9	27.99	0	0	0	28.34	0	0	35.28	18.22	0	30.81	0	2.62	0	0	10.12	27.02	5.01	3.07	0.27	0.21	7.85	5.6
DIM_01260	5.49	0	4.03	4.58	3.75	2.75	52.18	56.86	26	63.14	40.42	91.03	83.83	139.24	37.87	34.69	83.04	21.55	93.34	58.82	0	6.25	50.06	33.1	115.83	74.62	39.99	0	3.46	85.38	24.29	0	24.22	127.69	107.73	0	87.98	11.03	4.49	0	3.66	26.85	110.07	5.69	3.83	0.5	0.37	17.47	11.5
DIM_01261	3.92	0.6	2.4	1.48	6.86	0.16	5.2	9.72	1.42	8.73	6.63	11.44	5.11	13.39	1.2	1.75	4.27	0.71	62.83	24.76	0	0	46.12	23.23	68.3	35.44	31.93	0	8.49	26.22	24.87	0	3.72	61.92	48.24	0	54.04	13.54	1.84	0	13.49	15.31	34.59	2.79	1.71	0.16	0.1	37.48	24.1
DIM_01262	0	0	0	0	0	0	2.19	0	0	0	0	0	0	0	0.49	0	0	0	0	0	0	0	0	0	0	0	0	0	0	0	0	0	0	0	0	0	0	0	0	0	0	0	0	0	0	0	0	0.16	0.1
DIM_01263	0.16	0	0.19	0	0	0	0.27	0.43	0	0.18	0	0	0	0	0	0.38	0.33	0.41	2.74	0	0	0	0	0	0	0	0	0	0	0	0	0	0	0	1.42	0	0	0	0	0	0	0	0	0	0	0	0	0.24	0.16
DIM_01264	0	0	0.49	0	0	0	43.66	38.67	21.39	69.61	299.94	38.93	11.69	11.29	11.58	13.96	32.88	12.99	26.27	41.06	0	20.94	0	0	31.03	69.99	80.35	0	11.58	71.54	0	0	10.15	78.77	87.72	0	58.95	0	2.51	0	0	20.88	81.48	2.77	1.7	0.1	0.14	2.46	1.68
DIM_01265	158.26	185.02	294.54	1.35	0.66	60.56	3.2	0	1.29	14.09	26.61	10	1.87	1.07	17.27	15.85	16.39	7.64	226.11	3.27	0	0	84.59	0	0	6.74	27.09	0	23.43	0	0	0	0	22.75	6.83	0	0	0	0	0	0	3.25	4.34	5.36	3.28	0.12	0.08	1.67	1.07
DIM_01266	11.69	4.45	4.76	2.28	12.89	7.73	85.43	110.04	6.76	42.44	10.53	12.53	12.09	24.01	2.93	5.01	8.91	2.33	160.56	49.56	0	37.65	75.34	51.23	167.34	129.95	170.91	0	37.44	179.9	43.87	0	80.2	248.8	138.79	0	95.33	13.27	9.01	0	4.41	51.95	107.09	4.78	2.93	0.5	0.33	5.14	3.37
DIM_01267	8.59	0.16	5.51	6.94	0.36	4.5	0.83	0.58	1.53	1.48	0.21	4.42	3.18	4.92	2.75	2.33	2.74	1.56	59.42	4.72	0	0	0	0	6.62	11.37	8.57	0	0	10.17	0	0	0	0	15.11	0	0	0	0	0	0	1.37	16.46	2.42	1.49	0.85	0.59	16.74	10.88
DIM_01268	13.09	0.09	5.05	4.73	2.8	1.69	73.98	75.22	17.07	72.58	42.34	52.92	32.45	70.34	9.88	22.69	39.85	13.08	147.54	126.62	0	28.28	56.58	74.84	240.99	213.77	321.04	0	23.45	128.78	91.56	0	95.9	262.16	245.98	0	0	24.94	5.08	0	49.67	69.41	199.76	5.06	3.1	0.63	0.42	9.59	6.14
DIM_01269	0.34	0	1.63	3.11	0	0.24	70.37	66.52	15.81	52.68	41.24	91.46	56.11	100.92	13.08	18.03	48.68	24.56	127.01	75.92	0	0	86.74	33.68	64.37	172.89	142.54	0	0	101.65	0	0	85.79	140.01	142.23	0	0	0	5.34	0	0	40.29	144.4	5.56	3.41	1.55	1.09	11.43	7.3
DIM_01270	3.3	6.3	1.62	1.04	8.86	4.7	10.68	17.86	25.58	95.95	46.75	32.68	51.58	52.12	9.27	13.88	19.58	4.38	50.28	70.35	0	54.93	127.17	0	113.95	94.39	98.35	0	24.28	50.01	24.69	0	24.63	115.11	130.47	0	53.67	22.42	11.83	0	25.73	27.8	101.2	5.94	3.64	0.75	0.52	10.45	6.69
DIM_01271	14.42	0.55	7.57	3.39	14.47	7.08	23.75	24.92	29.37	142	80.75	44.67	34.83	77.85	7.36	11.06	20.25	7.24	77.78	125.11	0	41.2	82.45	13.35	122.09	104.87	176.88	0	16.26	53.57	19.05	0	88.33	150.21	131.7	0	16.56	31.13	2.82	0	13.78	42.41	130.68	4.29	3.28	0.31	0.25	8.72	5.66
DIM_01272	2.29	0	2.48	4.03	0.13	2.49	44.74	45.86	19.28	37.15	20.89	18.34	29.23	25.1	28.83	76.01	61.61	27.95	44.78	21.63	0	15.02	45.1	28.4	22.26	34.66	33.63	0	16.6	153.86	43.77	0	15.22	34.31	50.8	0	84.57	52.98	3.01	0	4.4	17.84	52.27	4.58	2.8	0.26	0.17	10.82	6.92
DIM_01273	13.14	4.77	2.33	1.1	18.6	1.86	167.59	122.71	161.63	307.92	597.63	90.83	202.66	179.32	875.88	574.49	390.33	367.64	103.4	133.22	0	0	0	82.49	40.46	52.18	87.31	0	0	62.29	0	0	0	102.67	136.57	0	0	0	0	0	0	41.95	50.39	6.74	5.51	1.56	1.02	9.6	7.85
DIM_01274	4.77	0.28	6.31	7.83	3.08	3.59	8.09	20.59	1.39	6.21	1.09	12.25	3.58	25.17	1.03	0.34	1.47	0.08	115.35	37.27	0	22.9	61.12	34.63	67.86	69.21	56.13	0	7.03	130.24	70.83	0	25.86	112.79	104.63	0	53.69	89.7	8.52	0	20.85	26.91	86.94	7.35	4.5	0.35	0.26	43.34	27.79
DIM_01275	0.2	0	2.66	2.17	0.15	0.03	2.86	6.03	1.99	7.71	10.11	18.47	7.85	18.33	1.34	0.68	2.57	0	23.35	115.85	0	0	0	0	33.55	11.71	10.86	0	0	6.44	7.33	0	0	19.77	17.31	0	7.96	0	1.35	0	0	5.64	13.9	5.15	3.32	0.08	0.06	6.5	4.22
DIM_01276	2.47	0	7	0.52	0	0.06	0.74	1.2	1.07	1.73	1.53	2.86	1.8	6.07	0.66	1.13	1.71	1.22	1.54	1.9	0	6.46	0	0	9.57	50.33	113.52	0	0	0	4.18	0	12.5	41.63	96.14	0	0	0	0	0	0	13.36	90.5	1.47	0.9	0.19	0.16	1.81	1.29
DIM_01277	2.48	0	1.84	1.5	0	2.83	11.17	3.31	6.12	75.07	179.73	47.48	3.55	8.12	1.37	2.76	3.74	1.04	16.87	36.14	0	0	82.53	62.44	91.85	26.31	39.64	0	0	0	26.76	0	0	33.3	73.3	0	0	0	4.95	0	0	15.86	67.75	13.97	8.56	0.12	0.08	0.85	0.89
DIM_01278	11.65	0	0	0.46	0	0	0	1.78	3.3	2.17	7.09	1.47	1.92	0	36.92	1.29	18.17	448.85	1.13	1195.23	0	0	0	0	0	6.83	0	0	0	48.89	0	0	0	0	17.29	0	0	0	0	0	0	0	0	0	0	0	0	0.32	0.21
DIM_01279	2.61	0	0	0	0	0	12.93	21.2	26.3	116.96	92.71	26.04	17.69	6.76	19.68	11.96	42.16	3.35	28.66	31.01	0	0	0	0	0	12.53	176.01	0	0	179.61	0	0	76.46	21.11	101.6	0	0	0	0	0	0	24.18	72.62	3.09	1.89	0.43	0.27	1.65	1.32
DIM_01280	1.19	0.66	0.48	1.37	0	0	20.89	29.03	11.03	26.17	54.42	35.67	24.2	29.46	8.15	12.06	19.92	8.61	41.74	16.65	0	14.86	29.74	28.09	33.03	55.53	34.87	0	4.11	135.27	28.86	0	17.99	66.42	69.07	0	71.61	0	2.67	0	4.35	15.38	38.78	5.39	3.3	0.51	0.37	4.17	3.06
DIM_01281	3.44	0.11	2.51	3.53	4.91	1.02	59.66	30.96	9.24	81.1	53.92	88.66	26.16	46.11	1.53	4.38	11.03	3.2	90.59	275.42	0	11.79	94.33	35.64	52.4	30.06	48.99	0	13.03	40.24	0	0	11.42	63.79	46.37	0	0	0	1.41	0	0	15.62	46.95	3.18	1.95	0.27	0.21	9.74	6.58
DIM_01282	3.44	0.29	1.62	1.5	0.04	0.1	0.45	1.98	4.42	3.09	5.59	29.05	19.5	37.92	1.41	1.56	2.14	0.74	25.15	14.67	0	0	4.93	0	1.82	7.05	7.87	0	2.72	25.2	7.97	0	2.38	13.23	10.7	0	10.39	21.69	1.77	0	0	2.08	8.06	3.39	2.28	0.25	0.18	8.66	5.66
DIM_01283	0	0	0	0	0	0	0	0	0	0	0	0	0	0	0	0	0	0	1.17	0	0	0	0	0	0	0	0	0	0	0	0	0	0	0	0	0	0	0	0	0	0	0	0	0	0	0.08	0.05	2.23	1.56
DIM_01284	0	0	0	0	0	0	0	0	0	0	0	0	0	0	0	0	0	0	0	7.33	0	0	0	0	0	0	0	0	0	0	0	0	0	0	0	0	0	0	0	0	0	0	0	0	0	0	0	0	0
DIM_01285	0.41	0.05	0.32	2.62	1.89	0.28	1.33	4.86	13.91	82	174.74	124.76	29.73	38.2	3.52	3.4	5.83	2.65	15.09	10.57	0	0	16.9	12.77	6.26	9.41	2.7	0	0	0	0	0	8.18	2.27	10.2	0	0	0	0	0	0	1.3	8.64	6.88	4.22	0.33	0.26	2.28	1.49
DIM_01286	3.18	0.02	2.38	0.81	1.6	1.22	3.07	7.86	0.64	2.05	1.14	10.74	5.65	13.23	0.18	0.06	0.41	0.04	32.6	11.74	0	4.28	38.56	8.09	28.54	12.6	4.79	0	0	43.82	34.64	0	6.22	35.65	27.04	0	27.1	7.55	4.35	0	6.27	5.91	23.87	7.17	4.57	0.14	0.11	9.27	6.1
DIM_01287	1.19	0.03	1.22	1.19	0.57	1.08	7.84	12.13	2.24	13.05	5.59	18.99	15.18	35.44	1.72	2.94	3.97	0.94	57.95	45.11	0	13.86	73.99	6.99	89	96.29	79.77	0	15.32	84.11	53.85	0	38.03	170.07	127.19	0	32.5	8.15	4.98	0	18.94	34.36	110.16	7.38	4.78	0.31	0.25	18.76	11.99
DIM_01288	0.54	0	0.21	0.04	0.03	0	6.33	16.92	1.65	8.21	4.85	9	4.47	10.99	1.02	1.31	4.28	0.62	49.4	31.98	0	18	24.02	0	22.23	28.63	11.51	0	0	27.3	27.19	0	2.9	38.69	36.7	0	16.88	0	1.44	0	7.02	7.36	33.15	4.64	3.18	0.23	0.15	7.47	5.03
DIM_01289	0.81	1.9	1.05	3.49	1.75	5.84	6.45	4.9	3.42	4.7	5.52	19.16	23.05	33.08	5.62	7.36	13.27	3.02	95.06	33.08	0	7.73	30.96	5.85	51.57	30.76	14.84	0	8.55	61.61	20.03	0	18.73	45.72	47.94	0	0	0	1.85	0	4.53	10.08	41.16	1.75	1.07	0.85	0.59	16.4	10.5
DIM_01290	0.72	0.61	0.51	0.05	0	0.06	2.54	5.77	0.19	0	0.54	1.05	0.09	1.15	0.18	0.29	0.19	0.16	1.11	0.77	0	0	0	0	0	1.24	7.49	0	0	0	0	0	0	2.1	6.28	0	0	0	0	0	0	0.6	11.18	1.42	0.87	0.07	0.05	1.78	1.15
DIM_01291	0	0	0	1.05	0	0	0	0	0.64	5.9	11.43	14.54	14.44	12.82	0.47	0.19	0.65	0.27	16.19	2.88	0	0	0	0	0	9.07	0	0	0	0	0	0	0	0	0	0	0	0	0	0	0	0	0	7.42	4.55	0	0	0.44	0.28
DIM_01292	126.35	415.63	174.84	218.56	362.75	343.03	515.61	690.85	390.73	658.46	260	281.54	368.72	303.73	250.57	247.36	305.3	95.2	272.72	407.09	0	53.45	213.87	60.62	534.64	355.09	474.26	0	132.94	243.36	129.78	5.67	284.8	463.13	505.74	0	150.44	47.13	17.59	0	46.94	158.84	410.34	10.77	6.97	0.89	0.66	17.57	11.24
DIM_01293	10.91	1.85	10.41	16.66	5.94	10.6	23.66	32.58	16.33	45.18	27.25	60.26	27.21	54.41	15.97	35.38	37.01	15.64	85.26	44.79	0	10.82	64.94	12.27	76.12	69.68	79.53	0	20.91	98.44	28.01	0	23.56	101.7	85.75	0	30.43	57.2	3.24	0	3.17	19.07	75.25	2.96	1.81	0.38	0.25	37.97	24.34
DIM_01294	7.89	3.17	7.93	6.8	9.68	13.03	114.89	142.52	165.13	555.83	170.61	98.52	227.55	175.33	200.29	312	315.19	79.75	332.17	341.57	0	255.64	368.3	177.81	1151.56	1013.6	1281.61	0	186.47	674.94	344.27	0	584.34	1453.3	1417.69	0	388.48	522.91	34.26	0	95.78	440.63	1028.73	6.92	4.52	0.97	0.69	30.51	19.5
DIM_01296	21.43	2.27	9.64	16.3	13.65	18.49	148.71	155.37	288.19	262.05	324.5	142.69	315.14	217.88	292.95	441.59	330.69	265.55	116.86	112.99	0	0	95.61	48.18	177.07	210.43	371.89	0	0	90.69	92.84	0	108.06	256.83	300.25	0	67.27	112.41	7.63	0	27.98	97.75	280.53	6.39	4.78	0.96	0.71	10.29	6.59
DIM_01297	40.44	7.28	7.17	7.26	10.7	9.72	0.4	1.95	4.77	1.95	0.78	23.85	32.46	43.94	5.27	9.46	12.84	6.37	7.1	5.24	0	0	0	0	0	2	2.01	0	3.48	0	0	0	0	1.69	1.52	0	0	0	0	0	0	0.97	3.22	1.43	0.88	0.38	0.38	3.76	6.15
DIM_01298	3.22	0.12	1.87	1.12	0.03	2.32	8.44	19.18	3.72	14.33	6.01	21.74	18.18	29.48	2.25	2.54	5.61	0.86	50.61	15.84	0	14.42	36.09	10.75	34.72	30.68	21.9	0	7.85	60.62	25.68	0	3.49	63	42.02	0	15.22	6.36	1.7	0	10.55	9.12	35.39	5.44	3.44	0.26	0.18	8.7	5.79
DIM_01299	21.11	31.7	69.92	64.04	36.29	79.05	15.62	25.15	86.2	156.05	129.75	319.21	215.39	204.59	34.89	37.29	91.88	11.94	108.03	155.49	0	43.63	145.51	60.47	317.83	377.11	481.21	0	64.28	198.56	65.91	0	116.18	587.99	626.87	0	30.69	102.56	3.48	0	29.8	142.7	465.77	7.92	5.05	1.87	1.21	28.14	18.34
DIM_01300	0	0	0	0	0	0	0	0	0	0.61	0.85	0	0	0	0	0	0	0	0	2.53	0	0	0	0	0	0	12.6	0	0	44.91	0	0	0	0	0	0	0	0	0	0	0	0	0	1.67	1.02	0	0	0.3	0.19
DIM_01301	0.1	0	0.45	0	0	0	5	1.52	0.19	7.39	0.56	0.81	0.53	0.3	0.14	0.11	0.19	0.16	7.03	12.62	0	0	0	0	0	0	6.34	0	0	22.4	0	0	0	0	1.65	0	0	0	2.52	0	0	0	0	0	0.54	0	0	0.35	0.68
DIM_01302	0.75	0	0.55	0	0	0	0	0	0	0	0	0	0	0	0	0	1.73	0	0	0	0	0	0	0	0	0	0	0	0	0	0	0	0	0	0	0	0	0	0	0	0	0	0	2.54	1.56	0	0	1.02	0.65
DIM_01303	12.31	0.24	1.35	2.81	5.67	0.13	8.39	7.09	25.73	54.43	73.68	43.36	39.78	55.99	47.74	52.82	48.48	44.78	44.41	65.12	0	19.94	79.4	41.99	44.41	21.46	2.54	0	3.47	63.19	64.18	0	3.84	18.58	33.85	0	140.45	111.9	2.38	0	0	6.08	34.75	7.42	4.54	1	0.68	15.26	9.54
DIM_01304	2.39	7.27	0.12	84.32	1.08	0.09	3.21	7.07	55.55	201.37	384.24	1185.03	6	9.62	2.98	3.85	8.41	4.43	6.45	3.3	0	0	0	0	0	0	0	0	0	0	10.13	0	0	4.2	0	0	0	0	0	0	0	0	0	13.82	8.47	0.05	0.03	0.15	0.16
DIM_01305	2.53	8.45	2.72	2.83	0.1	1.24	18.33	23	10.56	29.78	28.02	39.56	43.68	46.36	16.92	27.1	55.19	20.96	55.48	96.13	0	0	0	20.13	39.45	35.12	50.41	0	0	35.88	0	0	6.45	48	48.23	0	0	23.47	1.59	0	0	12.89	40.88	1.19	0.73	0.29	0.2	6.52	4.25
DIM_01306	36.55	41.1	25.62	72.32	137.16	124.37	890.18	832.06	419.01	1017.28	658.79	88.26	150.16	102.17	339.1	321.15	324.67	257.56	318.08	354	0	38.55	115.66	87.44	528.49	631.98	1054.07	0	106.57	373.15	237.16	0	354.97	678.48	942.55	0	189.93	102.02	20.77	0	56.43	266.17	799.37	21.32	13.06	2.1	1.31	34.58	22.16
DIM_01307	0	0	0	0	0	0	0	0	0	0	0	0	0	0	0	0	0	0	18.28	4.97	0	0	0	0	474.87	25.56	204.98	0	0	0	103.73	0	0	43	103.89	0	0	0	0	0	0	12.36	16.49	0	0	0	0	1.7	1.09
DIM_01308	0.26	0	0.02	0.19	0	0	3.38	5.71	0.87	5.46	19.36	16.53	5.33	6.94	1.39	1.49	3.35	0.43	24.27	6.02	0	10.41	41.67	7.87	7.72	18.23	3.33	0	0	23.7	6.74	0	5.04	27.98	25.99	0	58.61	18.36	2.49	0	0	11.18	23.45	4.69	2.88	0.05	0.05	2.21	1.45
DIM_01309	35.51	42.25	10.1	27.01	58.03	34.96	488.07	482.09	636.07	956.02	877.56	171.21	298.07	189.71	1398.73	752.8	497.04	506.99	277.34	187.88	0	96.49	289.55	121.59	822.24	742.21	1069.66	0	88.9	256.33	145.79	6.82	662.3	747.54	873.02	0	113.17	226.94	9.63	0	75.32	325.65	640.47	12.89	7.9	2.95	1.86	10.51	6.71
DIM_01310	0	0	0	0	0	0.44	0	0	0	1.52	1.57	3.04	0	0	1.03	0	0	0	28.33	2.34	0	0	0	0	0	0	0	0	0	0	37.79	0	0	0	0	0	0	0	0	0	0	0	0	0	0	0	0	0.11	0.07
DIM_01311	0.33	5.36	7.71	1.58	0.09	12.46	17.88	31.32	8.89	17.47	13.7	16.04	26.25	23.77	14.3	15.84	20.13	6.25	93.83	19.28	0	49.35	118.49	14.92	102.37	48.68	34.71	0	21.81	123.54	25.56	0	38.23	90.15	47.44	0	41.66	0	2.36	0	11.56	16.65	40.4	4.9	3	0.22	0.17	5.13	3.35
DIM_01312	0	0	0.23	0.7	8	0.45	2690.82	1774.58	82.54	26.74	9.36	76.83	162.89	99.41	55.1	18.55	31.09	23.6	17.19	12.33	0	0	0	0	0	6.92	83.34	0	0	49.52	0	0	0	11.67	42.03	0	0	0	5.2	0	0	0	62.32	3.66	2.24	0.06	0.04	1.79	1.51
DIM_01313	1.57	0.17	1.63	0.51	3.23	2.36	41.18	32.4	3.93	18.11	5.6	24.71	21.28	40.15	2.92	2.48	7.26	0.4	106.95	48.61	0	14.66	141.69	17.47	95	48.96	44.32	0	20.06	104.2	61.97	0	13.7	127.7	84.92	0	36.08	12.48	5.93	0	8.29	24.94	74.63	8.64	5.8	0.64	0.48	34.72	22.45
DIM_01314	13.44	1.73	31.57	23.85	2.46	17.56	206.95	273.89	200.56	648.3	337.95	396.92	384.18	338.53	241.55	350.09	409.84	205.85	280.84	884.04	0	83.12	27.71	41.89	246.34	231.46	447.38	0	91.88	78.84	89.7	5.88	147.63	450.35	359.21	0	136.47	122.16	8.29	0	16.22	112.61	334.66	16.74	11.01	1.74	1.15	47	30.66
DIM_01315	1.51	1.05	0.48	1.03	0.09	0	13.83	27.65	10.54	21.57	18.94	52.29	32.14	78.04	9.46	12.42	27.05	3.95	68.52	39.11	0	15.23	40.64	11.51	75.22	76.72	60.05	0	8.41	144.38	42.72	0	7.37	133.66	111.96	0	71.42	62.65	7.9	0	20.8	31.52	114.27	5.79	3.69	0.5	0.36	23.34	14.96
DIM_01316	23.97	44.08	35.48	26.34	69.34	59.87	210.53	216.95	35	108.41	70.19	116.72	62.38	82.34	47.11	57.52	90.09	34.17	175.44	44.42	0	28.69	133.96	36.15	70.85	71.51	70.33	0	31.71	141.48	24.77	0	60.21	141.32	132.43	0	26.91	118.04	4.58	0	11.2	32.26	110.6	8.64	5.29	0.85	0.64	31.48	20.47
DIM_01317	11.39	1.53	7.96	7.03	22.04	8.9	74.51	76.37	29.92	136.71	42.21	76.61	24.98	23.24	21.1	36.96	39.05	15.65	145.19	69.87	0	52.24	104.53	32.91	90.3	62.33	55.67	0	43.3	108.97	84.55	0	25.29	88.88	77.09	0	49	61.4	7.29	0	30.58	22.03	71.27	3.15	1.93	0.57	0.41	13.99	9.02
DIM_01318	5.54	0.12	9.35	10.17	15.85	10.87	203.1	233.85	30.18	62.76	129.28	52.1	51.78	39.31	79.1	68.49	85.4	41.17	117.71	174.93	0	157.61	193.34	57.66	274.95	199.77	193.42	0	89.88	439.57	157.99	0	120.6	300.49	277.03	0	171.65	241.99	18.25	0	14.88	96.65	230.96	3.71	2.27	0.47	0.33	9.46	6.15
DIM_01319	2.15	0	1.03	1.24	0.28	1.53	9.99	11.13	5.29	14.45	16.45	14.03	15.3	18.5	7.93	15.59	23.25	6.93	26.14	34.67	0	0	15.5	19.48	63.86	42.34	32.85	0	0	93.53	16.78	0	0	67.01	82.16	0	20.1	90.85	0	0	12.07	8.15	67.9	3.55	2.31	0.4	0.26	6.16	4.19
DIM_01320	13.38	0.09	18.03	10.31	3.41	13.76	4.31	10.33	12.68	51.1	36.29	16.94	6	6.94	9.72	13.77	32.04	16.57	7.89	55.85	0	0	0	0	0	2.11	4.24	0	0	0	0	0	0	3.56	3.2	0	0	0	0	0	0	1.02	4.07	2.38	1.82	0.33	0.32	3.62	2.6
DIM_01321	5.85	0.54	1.68	7.76	3.2	0.48	2.56	5.06	1.1	5.04	8.29	31.96	0.8	43.69	1.41	0.88	3.46	0.13	86.62	45.34	0	14.12	77.74	21.36	115.09	55.04	81.27	0	11.7	72.29	22.86	0	29.05	86.32	63.65	0	34.77	24.9	2.96	0	14.47	23.27	70.08	3.72	2.38	0.31	0.24	35.22	22.63
DIM_01322	87.68	107.51	46.77	124.58	304.71	225.27	216.56	188.96	179.84	99.49	108.59	93.5	178.48	118.58	326.34	345.12	251.12	200.74	88.57	54.91	0	0	112.59	0	0	26.96	54.13	0	0	64.37	36.53	0	0	30.31	31.87	0	79.49	0	13.53	0	132.09	4.33	34.71	9.26	5.67	0.48	0.3	14.2	9.07
DIM_01323	15.69	26.45	12.13	3.58	3.6	24.19	11.18	25.71	15.92	40.5	95.67	120.44	10.31	10.45	14.12	6.4	12.47	7.04	138.7	4.79	0	0	0	0	12.58	10.8	27.14	0	0	9.66	5.5	0	0	20.52	36.22	0	0	0	1.02	0	0	3.25	31.27	6.92	4.24	0.2	0.12	5.62	3.69
DIM_01324	5.93	5.07	6.58	5.58	2.86	11.67	47.43	48.45	21.83	93.27	45.25	33.15	27.11	48.39	16.41	20.77	31.49	9.62	79.52	56.32	0	57.39	146.18	31.55	100.48	76.35	100.07	0	46.11	183.98	64.17	0	35.36	88.3	103.29	0	102.75	73.57	12.48	0	18.32	30.39	111.56	2.62	1.75	0.82	0.57	16.77	10.78
DIM_01325	0.38	0	0.3	0.8	0.76	0	19.01	20.17	12.77	92.32	95.88	59.19	15.14	21.28	6.39	11.82	17.47	6.66	47.49	123.61	0	57.92	86.94	5.47	42.91	41.47	48.61	0	0	24.71	23.44	0	14.02	35.01	57.12	0	40.74	51.06	3.47	0	4.24	14.99	35.56	3.29	2.21	0.17	0.14	6.96	4.45
DIM_01326	2.48	0.06	3.03	2.08	0.66	1.23	6.99	16.26	4.66	16.85	18.8	19.17	12.27	29.57	2.25	4.6	8.56	1.26	46.22	16.81	0	5.49	43.92	16.59	85.35	50.54	22.8	0	12.12	74.9	21.31	0	13.28	88.44	63.15	0	15.43	19.34	3.94	0	0	14.68	55.57	5.99	3.67	0.27	0.18	14.89	9.6
DIM_01327	6.71	0.13	5.98	5.65	4.14	3.17	10.41	11.06	10.55	53.44	3.08	21.41	2.85	42.33	2.82	3.2	5.1	0.93	78.57	89.13	0	38.93	64.94	22.08	149.01	114.05	125.49	0	23.3	129.16	58.81	0	64.38	165.6	120.62	0	86.71	68.62	6.6	0	43.68	44.01	109.19	4.9	3.18	0.21	0.16	14.57	9.36
DIM_01328	16.39	2.42	5.48	31.83	15.42	31.59	117.07	150.27	266.52	232.53	270.29	236.08	261.29	218.17	112.84	157.57	175.32	146.16	110.22	75.29	0	16.8	67.2	12.7	186.7	149.7	257.83	0	27.86	76.5	32.63	0	138.36	198.59	189.42	0	0	29.63	4.02	0	9.83	47.67	161.66	4.48	3.2	0.36	0.29	13.22	8.45
DIM_01329	23.53	6.67	13.04	8.21	8.13	6.51	24.38	39.88	3.25	14.04	4.88	13	6.03	14.35	1.87	0.82	3.26	0.52	21.62	80.56	0	9.51	19.84	17.49	11.47	17.92	24.31	0	1.75	50.46	24.62	0	1.6	23.82	40.69	0	8.91	0	1.19	0	1.93	6.49	36.08	4.89	3	0.31	0.22	14.95	9.62
DIM_01330	1.42	0.18	0.81	3.84	0.2	2.03	6.99	11	12.28	85.79	46.49	62.7	6.56	17.46	4.46	5.89	10.73	3.65	24.13	181.16	0	13.97	27.94	21.12	62.09	26.67	62.52	0	0	95.39	18.09	0	33.83	56.29	52.86	0	58.97	0	3.34	0	8.18	17.14	44.32	6.25	3.83	0.11	0.08	6.56	4.21
DIM_01331	1.04	1.03	1.02	0.81	2.22	0.83	29.83	25.93	9.72	22.45	4.14	14.28	16.93	22.89	6.32	13.69	16.48	5.72	98.63	36.84	0	30.74	15.36	0	31.4	77.7	73.8	0	22.64	52.72	33.06	0	29.76	121.93	108.4	0	59.29	0	7.97	0	0	42.16	94.46	3.48	2.28	0.39	0.28	7.55	4.72
DIM_01332	0.82	1.18	0.6	0.54	2.41	0	0	0	0	0	0	0	0	0	0	0	0	0	66.16	19.07	0	0	0	49.14	96.43	10.36	0	0	0	0	84.26	0	0	17.48	26.26	0	0	0	0	0	0	0	13.35	7.87	4.82	0.18	0.11	7.94	5.07
DIM_01333	5.84	0.33	4.14	4.76	5.27	0.49	16.39	72.42	47.75	23.9	9.78	65.27	18.82	138.67	99.21	69.1	71.35	25.58	218.99	60.47	0	9.32	44.53	3.53	77.4	39.29	26.28	0	33.27	125.1	44.47	0	4.88	78.62	71.83	0	36.68	32.87	2.76	0	8.14	22.98	90.18	13.32	8.42	1.59	1.25	65.35	42.05
DIM_01334	0	0.31	0.5	0.82	0	0	4.53	8.08	1.09	4.71	31.25	5.26	0	0	0	0	0.07	0.06	18.68	7.31	0	0	0	0	0	1.34	0	0	0	9.59	5.45	0	0	4.53	1.36	0	0	0	1.01	0	0	0	1.72	0	0	0	0	0.17	0.14
DIM_01335	0	0	0	0	0	0	3.42	0	0	0	0	0	0	0	0	0	0	0	1.33	1.77	0	0	0	0	0	0	0	0	0	0	0	0	0	0	0	0	0	0	0	0	0	0	0	0	0	0	0	1.19	0.76
DIM_01336	0.57	0	0	0	0	0	48.26	29.57	0	19.83	1.89	0	0	0	0	0.83	0	0	19.92	25.51	0	0	110.76	0	0	0	0	0	30.72	0	0	0	0	0	4.48	0	0	0	0	0	0	0	5.69	4.56	2.79	0.08	0.05	1.12	0.71
DIM_01337	0.49	0.04	0.22	0.79	2.41	0.01	3.82	7.93	1.05	6.58	3.63	4.24	0.07	5.74	0.2	0.3	0.45	0.09	77.57	16.15	0	0	9.86	0	7.3	6.66	3.15	0	1.36	2.8	6.38	0	3.58	13.24	8.92	0	3.46	8.68	0.59	0	0	3.21	9.07	5.31	3.25	0.11	0.08	5.69	3.72
DIM_01338	1.55	0.03	2.8	2.49	0.1	1.06	11.29	17.7	13.9	42.97	15.33	28.54	32.44	33.9	9.56	13.51	23.44	8.44	65.21	59.48	0	29.24	39.01	11.05	68.59	78.29	70.1	0	8.08	77.6	37.85	0	37.74	138.76	91.79	0	0	34.36	6.41	0	5.7	32.12	88.24	2.89	2.04	0.54	0.36	7.87	5.11
DIM_01339	3.49	0	0.87	0.69	2.3	0.7	14.78	15.6	24.26	61.26	38.26	77.1	111.38	126.01	21.62	36.65	62.62	25.17	135.76	98.11	0	53.89	53.81	38.31	39.75	91.48	108.23	0	44.68	61.47	17.46	0	13.08	155.55	73.83	0	50.64	142.48	12.89	0	0	24.77	75.09	3.23	1.98	0.97	0.64	21.84	13.99
DIM_01340	3.85	0	0.94	4.68	5.03	1.47	132.35	110.94	47.34	99.08	82.53	32.25	51.18	37.09	70.95	67.4	71.32	61.18	65.21	48.05	0	63.72	63.74	22.48	47.22	55.78	75.94	0	32.9	101.77	30.95	0	40.94	89.89	69.49	0	67.27	84.31	3.56	0	0	30.55	63.61	1.42	0.87	0.4	0.25	4.83	3.25
DIM_01341	1.03	0.06	0.72	1.63	3.75	0.27	35.5	54.92	10.94	92.8	39	29.38	26.67	24.24	5.01	8.51	13.35	3.05	181.06	45.15	0	39.71	278.09	45.03	51.48	75.81	79.35	0	10.97	146.86	64.27	0	38.46	104.01	108.69	0	41.9	87.52	4.75	0	0	30.44	83.31	6.72	4.12	0.39	0.26	18.9	12.27
DIM_01342	0.39	0.43	0.34	1.4	0.62	0.25	9.54	14.36	0.65	7.25	5.87	17.54	8.39	11.32	1.04	0.52	1.42	0	15.62	7.67	0	0	52.8	6.65	19.55	25.19	11.25	0	0	30.03	22.78	0	0	59.08	26.91	0	24.75	15.51	2.11	0	5.15	7.42	21.6	2.78	1.71	0.1	0.06	3.73	2.66
DIM_01343	1.76	0.89	2.5	5.16	3.05	0.63	17.58	24.72	6.73	39.18	13.74	22.96	11.74	35.26	3.28	3.42	9.6	1.62	82.39	74.44	0	14.89	44.71	5.63	88.27	117.28	119.04	0	28.8	152.51	81.96	0	43.27	152.04	154.05	0	62.86	131.29	9.8	0	0	54.8	133.35	6.76	4.14	0.42	0.28	16.87	10.93
DIM_01344	9.25	39.03	29.04	17.53	9.72	18.92	113.41	148.32	42.09	90.14	73.71	91.35	128.85	105.72	53.62	104.85	95.26	47.77	72.19	48.02	0	0	61.6	0	91.35	112.84	108.42	0	17.05	140.47	39.91	0	0	107.64	134.14	0	0	0	3.69	0	0	16.56	91.56	2.66	1.63	0.78	0.52	8.76	5.71
DIM_01345	8.45	48.35	29.54	25.29	8.48	29.56	184.93	188.28	72.45	159.13	86.61	93.91	135.23	102.62	65.78	112.03	119.59	51.13	78.91	66.48	0	29.51	147.59	100.4	76.53	100.97	150.98	0	40.78	218.36	66.88	0	64.33	154.61	142.6	0	103.83	104.1	12.36	0	17.28	41.87	129.9	2.64	1.61	0.34	0.24	6.83	4.4
DIM_01346	0	0	0.06	15.05	0.06	0.15	0.64	3.88	25.91	89.76	319.24	140.81	0.94	1.25	2.08	3.41	3.81	5.73	0.88	309.07	0	0	0	0	0	0	0	0	0	0	0	0	0	0	0.96	0	0	0	0	0	0	0	0	2.99	1.83	0	0	0.25	0.16
DIM_01347	0	0	0.44	0.69	0	0	0	0	0	3.76	6.21	5.93	0	0	0	0	0	0	0	28.2	0	0	0	0	0	0	0	0	0	0	0	0	0	0	0	0	0	0	0	0	0	0	0	0	0	0	0	0.53	0.34
DIM_01348	0	0	0.28	0.11	0	0	0	2.4	3.01	59.22	51.3	11.02	0	0	0	0	0	0.5	0.36	68.59	0	0	0	0	0	0	0	0	0	0	0	0	0	0	0	0	0	0	0	0	0	0	0	3.57	2.19	0	0	0.48	0.3
DIM_01349	0	0	0	1.07	0	0	0	0	18.71	104.58	159.2	24.89	0	0	0	0	0	0.95	0.36	90.11	0	0	0	0	0	0	0	0	0	0	0	0	0	0	0	0	0	0	0	0	0	0	0	4.43	2.72	0	0	0.2	0.13
DIM_01350	0	0	0	0	0	0	0	4.51	0	0	0	0	0	0	0	0	0	0.71	0.63	0	0	0	0	0	0	0	45.77	0	0	0	0	0	0	12.81	0	0	0	0	0	0	0	0	9.78	0	0	0.07	0.04	0.62	0.4
DIM_01351	0	0.03	0.02	0.51	6.32	0.77	6.89	12.81	2.48	12.53	23.52	22.74	0.51	0.64	0.18	0.14	0.79	0.03	1.22	31.84	0	10.82	0	0	0	4.3	3.46	0	0	0	3.5	0	0	5.81	15.67	0	0	0	0	0	6.33	2.49	16.6	7.88	4.83	0.02	0.02	0.55	0.4
DIM_01352	0.13	0.22	0.05	2.85	1.31	0	5.17	9.73	1.68	25.12	19.72	51.35	3.51	12.43	0.37	0.29	2.26	0.32	2.38	61.36	0	0	0	0	4.1	8.8	7.07	0	0	6.29	0	0	2.68	8.92	20.03	0	0	0	0	0	0	2.54	22.64	3.02	1.85	0.01	0.01	2.2	1.47
DIM_01353	0.04	0.22	0.32	0.19	0.04	0	13.11	22.18	7.94	10.45	14.28	7.38	11.68	8.4	12.01	12.39	9.7	8.68	28.57	7.49	0	0	17.69	0	19.65	18.29	0	0	0	40.24	11.45	0	4.28	21.38	26.34	0	0	0	1.06	0	0	7.46	14.48	5.2	3.18	1.05	0.69	11.29	7.21
DIM_01354	0	0	0	0	0	0	0.38	2.45	1.38	1.24	0.34	0.98	3.53	6.18	0.68	6.3	6.47	5.38	0.44	178.72	0	0	0	0	0	0	0	0	0	0	0	0	0	0	0	0	0	0	0	0	0	0	0	2	1.22	0.03	0.02	0	0
DIM_01355	37.84	48.9	48.72	86.08	43.45	64.72	268	384.64	1017.96	805.89	1750.8	2606.47	709.99	546.68	370.64	630.24	656.42	161.45	271.42	382.77	0	43.38	0	8.2	80.36	24.16	58.95	0	35.96	123.43	28.09	0	36.77	52.45	69.86	0	45.78	57.38	2.6	0	6.35	13.31	51.06	43.96	26.93	1.25	0.86	38.29	24.6
DIM_01356	21.46	36.7	81.54	58.15	18.44	56.53	23.54	47.8	40.26	103.53	20.13	79.85	139.02	116.81	18.56	19.52	34.57	4.56	164.76	159.12	0	134.3	230.38	116.05	573.28	465.97	541.82	0	70.67	509.32	207.02	0	238.41	627.12	608.98	0	170.95	259.32	20.66	0	48.67	172.08	484.89	6.4	4.1	0.62	0.45	29.88	19.1
DIM_01357	2.09	0.03	0.91	0.82	4.43	0.33	5.05	12.99	2.09	6.58	4.39	12.06	8.16	16.72	1.85	1.55	5.81	0.46	63.38	18.54	0	10.96	21.93	4.14	56.81	40.95	21.01	0	0	62.32	31.92	0	7.96	67.69	43.65	0	15.41	19.31	1.97	0	0	11.34	35.87	6.49	3.97	0.35	0.24	11.05	7.13
DIM_01358	8.17	6.62	6.65	3	11.42	2.13	26.92	34.84	8.78	20.52	4.73	33.36	9.87	51.76	4.79	4.24	12.47	2.07	96.8	42.3	0	33.07	37.82	10.71	62.99	72.89	64.94	24.74	10.44	143.81	45.87	0	36.59	97.71	80.22	0	19.93	8.33	2.26	0	24.89	26.79	77.81	5.82	3.57	0.37	0.26	9.51	6.1
DIM_01359	5.26	2.46	1.62	1.36	4.73	4.4	8.12	11.74	7.91	8.4	22.41	61.79	24.93	93.77	10.87	14.7	25.55	4.68	21.64	40.02	0	40.43	46.24	30.57	64.18	66.15	40.62	0	9.57	137.99	82.26	0	13.98	117.92	80.89	0	73.13	101.82	9.67	0	13.52	23.46	75.05	6.57	4.35	0.45	0.32	33.57	21.5
DIM_01360	2.55	5.88	0.88	24.07	2.34	0	10.37	15.83	94.61	130.62	723.6	815.39	12.92	32.15	9.29	8.35	14.37	5.28	8.1	7.05	0	38.99	155.99	29.48	72.24	18.62	18.7	0	32.34	66.61	12.63	0	18.9	47.15	36.12	0	0	0	0	0	0	13.46	21.96	10.35	6.87	0.03	0.04	4.06	2.79
DIM_01361	0.09	1.4	1.4	1.44	0.93	6.82	24.98	26.41	24.95	126.76	31.6	36.52	17.29	18.61	15.45	14.48	30.67	10.91	55.29	59.49	0	0	22.27	16.83	49.48	44.27	49.82	0	12.3	38	36.03	0	16.17	68.78	51.08	0	15.66	0	0	0	0	11.95	30.76	5.01	3.07	0.17	0.14	7.15	4.72
DIM_01362	0.8	0	2.03	0.46	24.22	0	97.94	136.52	280.55	384.94	541.18	246.03	347.88	295.41	213.61	398.26	540.39	229.14	225.47	219.2	0	84.05	168.06	63.54	706.02	606.66	699	0	77.49	63.85	108.88	0	244.57	737.84	677.5	0	78.91	98.91	3.36	0	32.81	200	525.28	14.61	9.7	1.81	1.34	7.36	4.7
DIM_01363	6.74	5.98	2.8	6.29	0.05	3.48	7.47	12.35	56.62	22.58	20.67	55.29	61.93	80.54	26.11	50.73	37.94	58.47	79.64	41.12	0	21.9	0	0	0	1.74	31.51	0	0	12.46	14.18	0	0	11.77	5.29	0	30.82	0	0	0	0	3.36	14.57	0.49	0.3	0.56	0.38	14.67	9.38
DIM_01364	6.67	4.35	2.81	4.89	3.94	2.81	59.36	76.13	52.19	82.95	54.2	71.2	78.18	63.95	60.86	73.68	85.63	39.7	115.42	80.67	0	82.02	196.95	31	6.08	36.54	18.36	0	13.6	111.99	42.48	0	11.91	41.86	46.22	0	57.7	28.92	10.8	0	0	13.83	49.52	9.29	5.69	0.55	0.4	23.03	14.74
DIM_01365	7.12	0.88	6.81	6.76	20.58	3.75	12.71	25.31	8.07	37.27	13.58	71.81	56.96	130.52	4.18	3.57	16.5	1.31	115.04	106.17	0	4.45	26.69	3.36	42.81	44.96	29.65	0	2.46	45.51	14.39	0	19.37	72.55	69.49	0	37.52	7.84	1.06	0	2.6	16.02	70.86	9.07	5.68	0.36	0.26	29.77	19.12
DIM_01366	18.77	34.53	6.09	13.81	239.35	38.33	30.77	110.72	70.29	14.53	58.43	23.59	36.9	41.92	69.29	382.16	312.34	64.8	9.88	2.12	0	0	0	0	0	4.46	8.96	0	0	31.93	0	0	0	0	6.77	0	0	0	0	0	0	4.3	20.09	1.22	0.75	0.8	0.58	0.81	0.9
DIM_01367	0.83	0.71	0.84	0.6	1.47	2.2	15.23	36.37	5.71	18.35	8.52	37.65	10.34	27.9	1.98	0.98	2.7	0.39	102.8	31.78	0	0	119.22	5.63	88.27	39.05	23.81	0	8.23	16.94	38.51	0	7.21	69.94	71.23	0	62.84	26.25	5.35	0	13.08	17.7	60.12	3.72	2.28	0.25	0.18	32.88	21.07
DIM_01368	4.33	0.46	3.74	2.56	2.79	1.52	6.55	14	3.14	10.48	20.22	14.72	3.87	14	1.02	1.3	2.1	0.27	24.78	12.45	0	10.22	36.82	3.09	25.74	24.06	17.64	0	1.13	30.22	13.23	0	0.99	32.4	29.11	0	8.62	18.01	0.98	0	2.39	8.93	34.08	5.44	3.56	0.21	0.16	8.38	5.49
DIM_01369	73.31	2.5	6.52	16.99	40.16	28.98	21.03	47.35	16.89	5.5	1.21	4.03	4.76	4.81	1.83	2.84	10.7	0.2	19.66	2.2	0	0	0	0	0	0	0	0	0	0	0	0	0	0	0	0	0	0	0	0	0	0	0	2.45	1.5	0.85	0.58	52.39	33.55
DIM_01370	2.75	9.94	1.87	1.14	0.68	1.62	2.56	16.71	3.02	53.6	12.04	13.78	4.59	21.06	5.68	3.26	6.2	5.25	1.33	0.99	0	0	0	0	0	0	0	0	0	0	0	0	0	0	0	0	0	0	0	0	0	0	0	0	0	0.09	0.05	1.24	0.79
DIM_01371	0.85	3.88	0.42	0.7	0.07	1.59	7.18	7.53	5.97	39.29	14.66	16.94	2.49	6.43	0	1.05	2.32	0.97	3.19	3.03	0	0	0	0	0	0	4.68	0	0	0	9.47	0	0	0	3.53	0	0	0	0	0	0	0	5.99	2.61	1.6	0	0.01	2.46	1.63
DIM_01372	1.29	0	1.05	0.66	0	0.01	10.82	17.96	7.57	35.05	5.98	7.78	13.97	15.65	3.09	5.48	9.52	0.9	34.2	75.9	0	12.11	58.79	13.73	62.78	38.52	75.14	0	13.38	33.42	27.43	0	14.65	82.46	82.4	0	34.06	32.02	2.17	0	3.54	16.52	62.83	4.68	3.21	0.07	0.05	5.76	3.78
DIM_01373	0	0	0	0	0	0	0	0	1.51	1.1	0	0	0	0	0	0	0	0	0.98	5.24	0	0	0	0	0	0	0	0	0	0	0	0	0	0	0	0	0	0	0	0	0	0	0	0	0	0	0	0.28	0.18
DIM_01374	0.03	0	0.12	2.82	0	0	2.13	2.72	4.08	5.08	22.8	9.94	0	0	0.7	0.12	1.71	3.02	10.92	376.69	0	0	0	0	0	1.35	2.72	0	0	0	5.51	0	0	2.29	0.69	0	0	0	0	0	0	0.65	1.74	2.31	1.65	0	0	0.22	0.14
DIM_01375	2.01	1.9	0.32	0.46	0.76	0.29	0	0.54	0	0	0	0	0	0	0	0	0	0	2.95	0	0	56.99	96.3	61.02	0	24.31	0	632.04	0	69.76	0	8.69	13.46	16.63	4.59	156.82	0	0	0	1.84	0	1.05	11.04	0	4.13	0	0	0.03	4.43
DIM_01376	5.06	3.99	1.93	3.03	12.02	6.92	1.99	2.97	1.56	2.73	10.7	7.04	0.72	0.75	0.73	0	1.04	1.34	3.84	150.2	0	0	0	0	0	0	3.79	0	0	0	0	0	0	0	2.87	0	0	0	0	0	0	0	0	1.79	1.09	0.13	0.09	0.77	0.54
DIM_01377	0	0.13	0	5	0.29	0	11.75	25.72	16.21	26.86	47.52	25.96	0	0.28	0.79	0.42	0.54	0.6	0.49	6.61	0	0	0	0	0	0	0	0	0	0	0	0	0	0	0	0	0	0	0	0	0	0	0	1.68	1.03	0	0	0.34	0.21
DIM_01378	8.95	0.21	0.96	1.06	1.93	3.2	1.85	3	10.15	2.53	4.51	16.09	24.87	16.2	22.23	28.97	13.63	28.89	24.62	5.26	0	0	0	0	8.33	19.67	35.94	0	12.42	25.59	0	0	5.44	42.28	21.72	0	15.82	0	2.69	0	0	3.45	25.31	1.52	0.93	0.7	0.45	17.3	11.11
DIM_01379	6.28	1.55	3.9	5.92	3.2	2.45	33.29	45.73	13.94	32.9	11.85	105.53	46.83	168.69	6.39	10.89	16.92	2.05	108.87	81.73	0	0	8.97	8.47	27.46	65.15	93.76	0	2.48	12.74	2.9	0	8.68	84.59	166	0	0	0	0.64	0	1.56	23.56	159.68	5.03	3.13	0.18	0.16	33.21	21.27
DIM_01380	0.08	0	0.14	0.7	0.17	6.35	23.15	24.75	12.5	22.58	57.39	63	29.03	39.59	13.89	22.21	37.63	18.24	29.59	49.93	0	0	0	0	0	35.1	59.68	0	0	0	0	0	8.22	36.47	54.66	0	0	0	0	0	0	11.71	46.9	2.26	1.39	0.21	0.16	4.93	4.01
DIM_01381	3.48	0.11	1.7	1.15	13.65	0.13	155.39	142.86	23.97	79.8	10.63	45.76	26.92	54.89	15.29	12.61	62.67	12.95	72.95	129.28	0	0	31.28	11.82	34.76	52.26	75.01	0	0	17.8	60.75	0	0	46.22	41.56	0	66.03	0	0	0	0	13.19	40.02	3.49	2.14	0.02	0.05	6.45	4.28
DIM_01382	4.71	9.75	2.42	5.61	33.79	1.06	35.4	47.29	12	53.57	91.95	54.47	13.68	23.85	7.01	10.74	11.37	4.44	44	36.69	0	12.17	48.72	23.01	27.05	45.5	36.97	0	13.45	55.39	15.76	0	14.73	57.23	65.15	0	8.56	42.92	5.1	0	0	12.6	41.72	8.86	5.43	0.2	0.14	7.22	4.69
DIM_01383	0.25	0.72	0	0.52	1.53	1.73	0	2.59	0	0.53	0	0	0	0	0	0	1.47	0	0.24	1.4	0	0	0	0	0	0	11.65	0	0	0	0	0	0	0	8.81	0	0	0	0	0	0	0	11.2	0	0	0.11	0.07	0.55	0.35
DIM_01384	1.46	0	0.59	5.28	4.22	3.74	2.24	2.55	6.62	2.65	0.4	9.29	19.69	19.02	3.31	1.92	13.29	0.57	12.93	3.04	0	0	0	0	0	9.77	39.28	0	0	0	0	0	0	4.13	111.3	0	0	0	0	0	0	4.71	102.18	2.05	1.26	1.68	1.05	20.32	13.06
DIM_01385	0	0	0	0.26	0	0	1.19	0	0.73	0	0	0.79	1.54	0	0	0	0	0	0	0	0	0	61.6	0	0	0	0	0	0	0	0	0	0	0	0	0	0	0	0	0	0	0	0	2.66	1.63	0.05	0.03	0.47	0.3
DIM_01386	1.11	0	0.9	0.77	4.29	3.05	0.9	2.94	1.09	1.19	0	1.2	2.36	1.8	0	0	0	0.92	4.35	3.49	0	0	0	58.86	28.86	18.6	12.46	0	0	88.8	25.22	0	18.9	41.85	21.98	0	0	0	0	0	0	0	0	0	0	0.11	0.07	1.32	1.03
DIM_01387	0.38	7.29	1.41	0	0	4.61	1.24	0.4	2.74	7.18	22.55	3.86	0	0	1.66	1.15	3.34	2.78	2.8	1.65	0	0	0	37.73	73.95	1257.37	2186.06	0	0	0	32.31	0	32.24	1193.26	2998.3	0	0	0	0	0	38.95	423.57	2346.65	0.74	0.45	0.18	0.11	1.97	1.45
DIM_01388	0	0	0	0	0	0	37.33	2.25	2.48	0	0	0	0	0	0	0	0	0	0.32	0	0	0	0	0	0	273.45	808.53	0	0	0	0	0	0	153.77	738.73	0	0	0	0	0	0	117.23	586.78	3.98	2.44	0	0	0.35	0.23
DIM_01389	0	3.96	0.69	5.34	32.5	17.37	6.83	2.79	11.2	3.37	3.19	26.43	47.78	28.71	16.04	15.33	39.67	13.13	1.04	0.34	0	0	0	0	0	0	0	0	0	0	0	0	0	0	4.2	0	0	0	0	0	0	0	0	0	0	0	0	2.49	1.59
DIM_01390	3.45	4.78	0.76	32.24	201.23	133.87	4.59	12.78	130.86	58.36	63.24	198.47	259.4	244.57	187.56	284.87	403.23	116.64	16.44	18.63	0	0	0	0	24.15	10.38	10.42	0	0	0	0	0	0	0	13.14	0	0	0	0	0	0	2.5	10.02	0	0	0.15	0.09	19.15	12.67
DIM_01391	0	3.96	0.69	5.34	32.5	17.37	6.83	2.79	11.2	3.37	3.19	26.43	47.78	28.71	16.04	15.33	39.67	13.13	1.04	0.34	0	0	0	0	0	0	0	0	0	0	0	0	0	0	4.2	0	0	0	0	0	0	0	0	0	0	0	0	2.49	1.59
DIM_01392	3.91	7.47	0	25.26	128.69	41.75	6.47	10.6	45.08	20.89	18.54	52.08	117.91	74.32	208.09	122.56	348.8	160.6	11.14	11.76	0	0	0	0	0	0	0	0	0	0	0	0	0	0	0	0	0	0	0	0	0	0	8.07	0	0	0	0	1.92	1.4
DIM_01393	0	0	0	0	0	0	0	0	0	0	0	0	0	0	0	0	0	0	0.67	1.32	0	0	0	0	0	0	0	0	0	0	0	0	0	0	0	0	0	0	0	0	0	0	0	0	0	0.07	0.05	0.75	0.48
DIM_01394	0	0	0	0.39	0.59	0.4	2.1	0	0	1.38	0	0	0	0	1.88	3.5	2.56	3.24	1.88	2.23	0	0	0	0	0	0	0	0	0	0	36.53	0	0	0	0	0	0	0	0	0	0	0	0	2.31	1.42	0.08	0.05	0.31	0.2
DIM_01395	0	0	0.54	0	1.02	0.3	29.06	46.27	13.67	34.98	3.66	10.25	7.16	21.27	1.83	3.63	5.87	1.5	108.6	100.82	0	29.99	0	50.51	172.37	184.05	196.05	70.59	52.82	94.51	45.35	0	141.02	107.87	176.16	0	82.41	95.03	0.57	0	16.7	87.52	160.72	4.46	2.92	0	0	33.05	20.98
DIM_01396	20.74	2.22	4.86	6.05	18.65	1.65	13.84	32.33	2.83	14.94	11.33	48.82	3.65	73.35	3.78	4.24	10.12	1	59.86	47.28	0	37.38	217.99	56.47	152.09	124.67	155.09	0	51.45	212.17	72.45	0	9.04	295.81	174.21	0	78.74	0	6.69	0	10.92	32.85	141.26	2.58	1.58	0.48	0.37	11.6	7.63
DIM_01397	5.94	0	5.22	1.29	3.86	6.27	8.42	27.59	0	16.45	4	28.35	19.09	26.29	7.41	3.75	2.53	0	15.14	5.68	0	140.76	0	0	52.22	11.22	22.54	0	0	160.91	45.63	0	34.25	37.85	39.82	0	0	0	0	0	0	5.42	43.38	2.81	1.72	0.29	0.18	1.13	0.72
DIM_01398	7.02	3.33	13.68	17.72	11.55	6.21	28.75	40.02	22.67	49.31	14.12	56.73	40	103.89	11.9	12.78	38.45	4.74	101.63	135.7	0	12.95	120.93	25.97	108.7	138.96	141.76	0	37.95	161.61	58.38	0	39.69	170.72	167.78	0	54.36	38.04	3.61	0	20.21	49.7	155.07	5.32	3.5	0.58	0.43	18.28	12.01
DIM_01399	3.05	31.47	0.6	3.85	0	0	1.69	7.23	29.16	5.84	45.41	31.77	18.3	10.49	13.24	16.06	10.86	28	6.21	24.53	0	0	0	0	0	0	0	0	0	0	0	0	0	0	0	0	0	0	0	0	0	0	0	0	0	0	0	0.34	0.35
DIM_01400	1.98	10.68	0	0	0	0	12.04	0	0	2.74	8.01	5.67	0	8.76	0	7.5	0	6.52	0.9	3.39	0	0	0	0	0	0	0	0	0	0	0	0	0	0	5.69	0	0	0	0	0	0	0	0	2.81	1.72	0	0	0.53	0.32
DIM_01401	0.53	0	1.5	0	0	0	9.24	0	11.01	4.86	36.34	27.38	14.81	18.88	2.48	7.6	6.77	15.16	12.13	18.3	0	0	0	0	0	0	0	0	0	0	0	0	0	0	0	0	0	0	0	0	0	0	0	0	0	0	0	0.2	0.13
DIM_01402	5.49	0	5.3	7.9	2.61	16.67	6.83	8.2	22.11	25.12	21.53	82.2	31.72	147.93	12.83	31.12	67.26	11.92	78.21	60.4	0	30.16	36.22	31.92	120.65	172.72	169.7	0	20	150.98	66.39	0	29.2	272.25	242.27	0	50.92	63.8	5.77	0	28.25	74.44	230.21	7.41	4.54	0.65	0.45	20.32	13.03
DIM_01403	32.56	53.38	26.52	32.92	95.72	45.39	143.15	119	56.39	153.67	223.19	107.04	71.98	64.47	121.05	157.29	140.3	102.52	66.55	65.44	0	61.67	82.24	62.17	30.47	71.99	164.36	0	11.37	187.31	79.88	0	29.89	149.15	110.97	0	28.94	36.27	2.46	0	0	23.66	88.42	2.72	1.67	0.44	0.37	8.51	5.54
DIM_01404	2.34	4.1	0.22	9.53	0.03	0.02	0.78	2.52	16.05	95.82	261.59	73.21	1.38	1.01	8.14	5.86	7.28	6.21	1.3	42.06	0	7.48	0	0	0	0	0	0	0	0	0	0	0	2.01	0	0	0	0	0	0	0	0	1.53	4.75	2.91	0.01	0.01	0.98	0.7
DIM_01405	1.23	2.21	1.64	1.57	4.87	3.24	13.74	21.8	3.01	31.25	21.53	45.26	1.75	3.35	0.47	0.24	1.66	0.18	11.76	95.87	0	0	11.05	12.53	28.64	32.5	24.72	0	9.15	37.69	17.88	0	8.02	35.6	41.78	0	0	9.74	1.32	0	3.23	12.28	39.55	7.29	4.62	0.05	0.05	1.74	1.25
DIM_01406	2.21	0.1	0.34	4.81	6.72	6.24	0.64	0.7	5.79	2.56	4.47	24.08	55.85	73.04	11.37	8.38	14.05	6.47	11.5	9.23	0	0	0	6.25	0	0	0	0	0	0	0	0	0	0	0.67	0	0	0	0	0	0	0	0.85	0.37	0.23	0.05	0.03	2.89	1.87
DIM_01407	0	0	0	0	0	0	8.57	0	0	0	0	0	0	0	0	0	0	0	0	0	0	0	0	0	0	0	0	0	0	0	0	0	0	10	0	0	0	0	0	0	0	0	0	0	0	0	0	0	0
DIM_01408	5.7	0.17	3.66	2.49	16.79	0.42	10.4	29.23	6.97	5.12	10.82	40.79	37.06	63.01	3.74	3.77	12.13	0.83	22.01	5.8	0	40.99	46.87	0	26.03	19.56	7.49	0	6.47	26.65	22.74	0	5.67	20.45	29.22	0	0	20.64	1.4	0	0	7.18	24.56	15.72	9.63	0.16	0.14	13.37	8.62
DIM_01409	5.34	2.58	3.89	4	2.32	4.34	11.01	16.94	19.91	25.45	9.54	23.86	48.36	44.21	15.1	19.1	39.15	4.75	22.23	25.11	0	11.66	31.11	5.88	41.74	32.45	34.79	0	3.22	44.21	11.32	0	15.99	64.21	60.36	0	19.13	17.13	1.39	0	11.37	19.06	48.51	1.24	0.82	0.18	0.13	5.02	3.29
DIM_01410	42.24	64.17	8.41	22.7	96.03	58.04	683.37	526.2	471.28	763.61	200.88	120.75	211.2	186.97	337.9	492.75	461.22	280.09	268.07	417.62	0	272.36	786.58	503.34	1839.35	1667.29	3059.01	0	619.45	1207.16	568.45	0	1159.63	2317.84	2276.25	0	681.95	587.69	47.14	0	230.38	741.1	1572.16	6.54	4.01	2.36	1.5	52.5	33.68
DIM_01411	1.32	0	0	0.44	0	0	7.28	0	0	28.66	20.57	6.54	0	0	2.16	0	1.47	22.99	0.79	497.35	0	0	0	0	44	18.91	0	0	42.57	0	0	0	0	15.95	38.33	0	83.67	0	0	0	0	0	18.27	0	0	0	0	0.11	0.07
DIM_01412	2.19	1.34	3.98	6.98	4.72	3.94	64.48	75.53	42.47	72.86	33.75	69.45	64.97	76.04	58.82	48.71	50.99	36.67	87.62	85.4	0	0	18.98	7.17	7.03	30.18	51.55	0	10.48	21.58	6.14	0	32.15	50.96	61.08	0	13.34	16.72	2.27	0	0	19.63	48.53	3	2.1	0.46	0.35	4.34	2.92
DIM_01413	3.7	2.08	3.03	2.61	1.1	0.81	18.76	28.98	5.63	33.62	7.67	8.85	9.2	12.79	1.76	3.27	3.37	0.8	36.99	51.15	0	34.07	79.56	21.47	100.97	92.15	132.54	0	15.69	25.84	47.8	0	35.74	137.31	117.48	0	31.96	40.05	0	0	19.95	31.34	95.29	3.36	2.22	0.16	0.11	4.75	3.06
DIM_01414	0.78	0	0.04	0.12	0.74	0	2.74	3.34	0.67	2.58	4.63	1.42	0.09	0.25	0.4	0.46	0.48	0.43	6.69	29.69	0	0	25.52	0	0	2.7	2.72	0	0	4.84	0	0	4.12	7.39	3.35	0	5.98	0	0	0	0	0.65	1.74	1.75	1.31	0	0	0.63	0.44
DIM_01415	0	0	0	0	0	0	0	0	0	0	0	0	0	0	0	0	0.87	0	0	0	0	0	0	0	0	0	0	0	0	0	0	0	0	0	0	0	0	0	0	0	0	0	0	0	0	0	0	0.15	0.1
DIM_01416	5.34	2.58	3.89	4	2.32	4.34	11.01	16.94	19.91	25.45	9.54	23.86	48.36	44.21	15.1	19.1	39.15	4.75	22.23	25.11	0	11.66	31.11	5.88	41.74	32.45	34.79	0	3.22	44.21	11.32	0	15.99	64.21	60.36	0	19.13	17.13	1.39	0	11.37	19.06	48.51	1.24	0.82	0.18	0.13	5.02	3.29
DIM_01417	1.06	0.62	0.7	3.56	0.4	0.96	11.62	17.13	6.42	24.35	17.16	18.04	18.02	26.23	12.04	12.09	29.53	6.05	37.29	38.57	0	10.92	0	16.51	24.26	41.68	20.94	0	0	49.69	7.07	0	26.43	61.59	45.7	0	61.44	76.99	1.31	0	6.39	7.53	50.27	3.93	2.71	0.2	0.16	4.46	2.97
DIM_01418	0.92	1.86	0.82	0.5	0.14	0	13.62	24.68	1.83	13.81	18.98	30.55	0.91	6.25	1.32	1.05	4.44	1.16	30.45	52.45	0	0	80.16	7.57	59.36	39.83	19.21	0	0	11.4	12.97	0	0	45.74	32.25	0	0	35.32	1.2	0	23.45	8.45	42.02	1.81	1.11	0.14	0.09	2.99	1.99
DIM_01419	1.27	0	1.79	1.45	0	4.16	1.87	6.95	25.94	39.46	21.21	71.55	133.68	121.36	38.02	44.41	44.98	13.56	46.98	61.17	0	13.21	0	0	19.57	18.91	29.56	0	0	15.03	8.55	0	12.79	31.93	30.84	0	37.17	23.29	0	0	0	7.09	36.5	2.37	1.81	0.27	0.23	2.87	2
DIM_01420	0.02	13.17	0.21	1.4	2.42	5.67	0.73	1.44	1.59	2.17	2	12.65	28.8	31.03	1.55	3.36	6.5	1.19	43.45	52.67	0	6.32	12.66	4.78	0	19.11	16.17	0	0	7.19	4.09	0	0	35.68	19.34	0	8.9	0	0.76	0	0	6.3	15.53	1.15	0.88	0.35	0.25	1.87	1.32
DIM_01421	0	0	0	0	0	0	1.64	0	0	0	0	0	0	0	0	0	1.01	0	0	0	0	0	0	0	0	0	0	0	0	0	0	0	0	0	0	0	0	0	0	0	0	0	0	0	0	0	0	0.76	0.48
DIM_01422	2.63	0.09	4.55	6.37	0.02	6.91	0.8	2.61	5.92	8.23	2.54	17.45	27.37	35.89	8.04	6.47	20.63	3.44	158.42	152.01	0	37.26	85.23	0	27.6	13.55	13.61	0	5.88	42.39	27.57	0	7.73	18.59	22.71	0	0	37.54	3.82	0	0	4.9	20.7	2.43	1.49	0.39	0.29	23.21	14.94
DIM_01423	2.13	0.16	1.38	1.71	0.21	2.44	0.28	2.38	0.82	3.94	3.37	12.59	0.7	14.56	0.08	0.24	0.22	0.08	10.17	12.55	0	1.03	2.06	0	6.11	4.92	1.98	0	0	2.35	0.67	0	2	5.54	2.99	0	2.9	0	0	0	0	1.26	3.8	2.32	1.51	0.12	0.09	4.32	2.85
DIM_01424	3	3.22	3.16	2.45	1.89	0.11	11.22	10.5	4.88	30.23	11.06	21.77	23.07	29.9	3.05	5.55	8.41	2.18	44.98	26.65	0	13.3	26.62	13.41	32.85	34.56	26.72	0	2.45	50.44	22.96	0	17.17	57.18	47.71	0	24.95	39.08	2.65	0	5.19	10.5	41.28	2.43	1.74	0.24	0.19	4.41	2.88
DIM_01425	8.71	0.1	3.82	2.93	20.29	6	1.07	3.58	2.16	18.95	17.33	38.68	4.21	28.27	10.96	15.69	2.32	7.81	29.69	68.26	0	0	11.99	4.53	8.87	11.81	7.66	0	0	84.36	7.76	0	0	39.83	15.91	0	103.62	0	0.72	0	3.51	3.21	17.77	3.27	2	0.71	0.44	28.48	18.2
DIM_01426	27.13	37.88	17.24	19.06	31.62	38.64	106.06	165.91	296.69	221.17	427.76	273.66	545.55	494.6	615.68	836.44	1000.06	502.88	295.87	218.12	0	93.2	410.15	0	359.14	361.95	435.16	0	20.61	169.81	84.5	0	144.53	515.89	518.06	0	78.72	131.55	15.62	0	109.14	163.02	519.17	9.08	5.57	4.63	2.89	38.26	24.44
DIM_01427	5.76	1.65	1.19	1.3	3.77	3.25	9.74	15.21	4.89	34.53	43.59	33.23	29.97	45.94	6.69	14.04	17.9	7.75	37.23	57.88	0	7.13	109.7	18.89	28.75	15.31	13.14	0	3.94	57	9.23	0	5.18	38.5	32.13	0	25.19	31.41	1.28	0.28	0	15.4	34.53	7.85	4.7	1.01	0.67	23.57	15.54
DIM_01428	0.51	2.36	1.07	2.07	5.6	1.58	31.7	36.83	14.16	105.62	104.68	49.19	29.61	52.32	12.64	11.95	36.32	12.99	68.46	100.54	0	8.32	33.31	6.29	110.98	115.19	122.39	0	22.99	85.22	32.33	0	40.3	172.16	176.87	0	81.96	29.35	1.99	0	14.62	59.34	136.26	5.28	3.46	0.53	0.38	8.29	5.39
DIM_01429	0.07	0	0	0	0	0	3.41	1.26	1.63	11.92	4.6	2.83	0.47	1.95	0.79	1.57	10.66	3.03	9.73	86.96	0	0	0	0	10.84	0	0	0	0	0	0	0	0	0	9.09	0	0	0	0	0	0	0	2.5	2.92	1.83	0.05	0.03	0.46	0.26
DIM_01430	30.29	8.68	27.71	13.66	2.44	11.12	0.3	0.62	1.69	5	0.67	3.32	2.29	3.37	1.12	0.16	1.02	0.08	3.59	3.95	0	0	0	0	0	0	0	0	0	0	0	0	0	0	0	0	0	0	0	0	3.51	0	0	6	3.67	0.11	0.07	8.05	6.19
DIM_01431	6.45	0	2.07	0.87	0.03	0.05	0	0	1.03	1.15	0.51	15.5	4.39	21.18	2.69	1.11	1.89	0.65	18.31	4.5	0	0	0	0	0	0	0	0	0	0	0	0	0	0	3.99	0	0	0	0	0	0	0.48	2.53	0.85	0.52	0.52	0.34	13.17	8.45
DIM_01432	0.13	0.57	0.04	5.19	23.76	10.98	0	4.73	1.27	0.27	0.94	1.91	3.37	1.81	1.96	3.42	2.55	0.53	0.48	1.07	0	0	0	0	0	0	0	0	0	0	0	0	0	0	0	0	0	0	0	0	0	0	0	1.6	0.98	0.04	0.03	0.05	0.05
DIM_01433	0	0	0.02	0.02	0	0	0.18	0.3	3.13	0.85	0.41	2.74	7.55	4.56	0.91	4.56	4.23	2.91	8.18	132.79	0	0	0	0	0	0	0	0	0	0	4.24	0	0	0	0	0	0	0	0	0	0	1	4.02	0	0	0.01	0.01	0.47	0.31
DIM_01434	0	0.05	0.53	1.99	0	0.49	0	0.35	0	0.14	0.65	0	0	0	0	0	0	0	4.75	0.81	0	0	0	6.29	0	6.62	2.66	0	4.6	0	0	0	0	6.71	2.71	0	23.42	0	0	0	0	0	2.58	0	0	0	0	0	0
DIM_01435	0.13	0.57	0.04	5.19	23.76	10.98	0	4.73	1.27	0.27	0.94	1.91	3.37	1.81	1.96	3.42	2.55	0.53	0.48	1.07	0	0	0	0	0	0	0	0	0	0	0	0	0	0	0	0	0	0	0	0	0	0	0	1.6	0.98	0.04	0.03	0.05	0.05
DIM_01436	0	0	0.02	0.02	0	0	0.18	0.3	3.13	0.85	0.41	2.74	7.55	4.56	0.91	4.56	4.23	2.91	8.18	132.79	0	0	0	0	0	0	0	0	0	0	4.24	0	0	0	0	0	0	0	0	0	0	1	4.02	0	0	0.01	0.01	0.47	0.31
DIM_01437	2.17	0.05	0.75	0.76	0.83	0.04	19.52	35.25	7.7	44.61	34.33	25.23	16.91	29.3	5.95	6.15	12.62	3.68	69.39	88.57	0	8.14	32.59	18.47	42.23	45.34	26.03	0	13.5	46.33	21.09	0	3.94	94.07	64.89	0	22.91	43.07	3.9	0	4.77	13.73	59.16	9.22	5.65	0.31	0.22	11.22	7.17
DIM_01438	7.27	0.27	0.62	2.31	8.45	0.14	31.2	38.14	30.92	125.42	99.66	46.1	36.44	34.12	27.31	34.82	50.25	18.81	15.34	54.74	0	14.86	14.87	5.62	38.53	30.73	40.38	0	4.11	25.36	14.43	0	17.99	29.85	38.76	0	20.91	0	1.78	0	8.7	8.54	34.97	3.03	2.27	0.12	0.09	3.64	2.46
DIM_01439	83.02	76.68	70.66	19.79	23.17	44.27	124.41	145.04	177.41	247.88	188.48	168.09	156.66	131.36	115.6	253.05	328.38	160.52	279.77	130.14	0	26.31	26.32	19.89	48.74	83.73	147.23	0	36.35	59.9	17.04	0	31.86	123.71	167.38	0	111.08	0	1.57	0	0	55.49	125.23	9.43	5.78	1.61	1.05	103.3	66.27
DIM_01440	0.33	0	0.3	0	0	0	1.07	1.73	0.65	14.76	18.83	11.93	7.32	6.24	1.68	3.55	9.16	0.82	14.08	18.87	0	28.73	57.44	0	21.29	50.31	45.94	0	31.78	0	0	0	13.93	0	32.42	0	0	0	0	0	0	8.82	20.6	1.25	0.76	0.17	0.11	4.49	2.87
DIM_01441	7.27	0	7.85	11	12.76	16.11	34.96	31.44	23.06	145.11	51.72	146.59	32.84	37.41	18.94	27.35	35.93	11.66	65.71	45.55	0	56.86	75.82	28.66	168.53	180.99	206.07	0	62.87	129.49	49.09	0	82.66	269.9	236.65	0	53.36	33.44	9.08	0	44.39	68.34	176.6	3.36	2.06	0.52	0.36	3.4	2.6
DIM_01442	1.38	6.49	1.4	4.73	0.17	0.43	97.53	159.34	47.93	205.99	129.62	120.34	131.09	123.27	84.81	171.35	164.61	58.22	247.83	153.13	0	46.16	79.18	9.97	73.28	103.85	84.32	0	29.15	157.54	59.76	0	44.69	150.58	161.88	0	64.94	34.88	6.31	0	7.72	29.32	119.42	17.98	11.2	0.69	0.47	35.43	22.68
DIM_01443	0	0	0.1	0	0	0	0	0	0	0	0	0	0	0	0	0	0.34	0.84	0.52	360.76	0	0	0	0	0	0	0	0	0	0	0	0	0	0	0	0	0	0	0	0	0	0	0	0	0	0	0	0.28	0.18
DIM_01444	0.03	0.04	0.01	0.77	0.15	1.97	0.26	0.71	2.38	2.41	76.79	33.81	0.73	1.57	2.34	2.7	3.41	3.42	1.05	121.52	0	0	0	0	0	0	2.18	0	0	0	4.41	0	3.29	1.83	2.19	0	0	0	0	0	0	0.52	0	0.31	0.38	0.02	0.01	0.47	0.32
DIM_01445	1.31	1.21	0.68	1.54	1.8	0.98	38.64	50.33	13.11	125.07	108.6	130.84	9.69	15.28	5.63	6.3	10.06	4.47	39.38	101.16	23.62	11.77	34.5	4.45	46.83	18.62	16.53	0	6.5	39.22	22.32	0	0	37.05	32.87	0	24.84	40.52	2.11	0	10.34	11.15	29.73	12.3	7.53	0.18	0.13	8.63	5.65
DIM_01446	7.78	4.28	2.96	11.08	17.32	8.39	612.43	765.93	87.58	237.4	195.11	89.27	76	59.57	33.88	49.65	75.78	40.13	72.59	86.37	0	11.99	72	18.14	73.5	69.39	115.05	0	26.52	58.54	37.11	0	46.48	46.29	80.1	0	0	0	4.31	0	0	25.75	63.32	8.08	4.95	0.24	0.19	3.96	2.73
DIM_01447	0.92	0	0.23	0	0	0	2.19	4.12	0.12	0.25	0.7	0.85	0.08	0	0.04	0.07	0.34	0.1	1.91	8.44	0	0	0	0	0	0	0	0	0	0	0	0	0	0	0	0	0	0	0	0	0	0	0	0	0	0	0	0.08	0.05
DIM_01448	5.33	5.01	3.1	2.4	1.51	0.07	0.91	3.8	3.99	5.29	2.14	30.23	43.4	46.33	4.22	1.75	5.49	0.71	93.88	40.34	0	23.49	60.46	10.15	29.84	9.08	10.73	0	7.42	83.99	17.38	0	16.25	20.74	15.94	0	18.88	11.83	0.4	0	0	2.32	12.36	2.61	2.07	0.27	0.2	15.26	9.79
DIM_01449	0.23	0	0.51	0	0	0.46	0.98	3.32	0.35	2.32	0.45	3.82	1.95	5.73	0.35	0.63	1.59	0.83	0.73	12.29	0	0	0	0	0	1.2	0	0	0	0	0	0	0	1.01	0.61	0	5.31	0	0	0	2.21	0	1.93	0.35	0.32	0.05	0.04	0.58	0.39
DIM_01450	14.86	20.36	4.39	8.04	42.68	22.94	145.89	119.07	293.46	592.83	232.37	227.39	253.48	219.32	532.82	644.96	523.67	377.81	130.88	264.69	0	32.9	0	49.75	48.77	136.22	178.92	0	36.41	0	21.31	0	95.77	132.63	145.9	0	0	58.09	7.88	0	0	50.52	134.87	11.32	6.94	0.78	0.55	5.6	3.62
DIM_01451	5.16	0	1.52	1.18	3.91	3.52	0.32	0.52	6.2	5.34	52.39	39.19	16.27	31.29	3.91	3.56	4.81	3.15	17.56	11.15	0	8.16	0	0	6.05	1.3	0	0	0	18.57	0	0	3.95	0	0.66	0	0	0	0.98	0	0	1.25	0.84	2.59	1.59	0.48	0.34	12.07	7.81
DIM_01452	0.54	6.02	3.7	2.8	0.09	6.56	2.95	9.55	8.07	22.19	2.09	6.61	12.54	10.86	1.19	2.82	1.77	1.07	72.75	4.46	0	3.6	7.2	0	0	1.14	3.45	0	0	0	0	0	0	1.93	0.29	0	0	0	0	0	0	0.55	0.74	2.96	1.9	0.01	0	0.59	0.41
DIM_01453	0.38	3.64	0.96	0.59	0.03	0	9.44	24.01	11.77	101.55	40.91	39.92	49.78	50.28	6.52	12.37	20.61	2.89	51.05	50.88	0	7.79	15.58	23.55	46.16	42.13	32.37	0	0	35.45	30.25	0	7.54	33.48	53.92	0	0	0	1.86	0	9.12	10.15	49.41	8.47	5.19	0.23	0.17	5.34	3.46
DIM_01454	9.76	4.28	6.47	7.75	4.98	16.1	20.15	35.79	30.39	74.5	58.82	75.7	53.01	52.94	21.79	27.54	39.85	11.95	38.65	26.34	0	15.68	0	0	29.05	42.42	37.61	0	0	25.7	15.23	0	26.58	48.46	52.34	0	0	13.83	0	0	0	10.82	38.52	4.98	3.05	0.38	0.25	5.4	3.47
DIM_01455	4.18	4.95	3.31	6.47	28.68	11.54	69.33	75.99	53.2	194.27	89.82	130.8	58.5	47.3	46.45	66.58	94.63	20.42	140.8	195.33	0	10.71	150	24.29	174.55	204.47	263.65	0	23.67	146.25	27.73	0	140.03	302.1	302.64	0	30.14	18.88	5.13	0	25.08	76.37	231.26	4.34	2.66	0.73	0.51	15.55	9.95
DIM_01456	0	3.67	0.54	1.93	0.29	3.59	0	0	1.09	2.39	7.47	4.82	17.32	15.29	40.63	18.79	15.55	17.54	5.38	0.5	0	0	0	0	0	0	0	0	0	0	0	0	0	0	0	0	0	0	0	0	0	5.98	0	1.65	1.01	0.06	0.04	0.59	0.38
DIM_01457	10.59	26.09	8.34	3.08	30.08	10.14	116.24	116.04	95.11	76.51	36.09	38.33	63.52	38.53	30.09	40.11	99.91	15.78	110.36	54.34	0	0	20.28	15.32	15.02	17.74	32.4	0	0	46.13	45.93	0	0	40.84	38.35	0	0	0	1.21	0	5.93	6.99	32.15	4.11	2.52	0.91	0.57	25.98	16.68
DIM_01458	0.65	0	0.36	1.3	0.15	0.29	0.06	0.18	3.72	10.25	19.58	16.75	0	0	0.08	0	0.31	0	14.37	0	0	4.56	0	0	3.38	4.35	2.91	0	0	0	0	0	2.21	4.9	5.5	0	0	16.07	0	0	0	0.35	0	1.25	0.76	0	0	0.2	0.15
DIM_01459	4.9	0.1	2.79	4.17	2.99	6.75	17.15	16.18	29.48	202.09	162.38	22.46	14.83	21.9	9.9	16.15	23.73	12.47	26.91	56.46	0	0	59.82	22.61	77.54	95.16	86.05	0	33.05	187.21	19.36	0	43.46	120.5	104.75	0	63.12	0	3.58	0	0	17.2	134.68	4	2.45	0.21	0.13	11.93	7.64
DIM_01460	0	0.29	0.17	3.68	0	0.06	2.19	1.52	0.57	0.82	1.95	4.06	3.18	1.5	0	0.34	0	0	0.13	0.74	0	0	0	0	0	0	0	0	0	0	0	0	0	0	0	0	0	0	0	0	0	0	0	1.75	2.15	0.03	0.02	0.08	0.1
DIM_01461	16.56	5.37	6.63	40.19	9.16	10.81	16.94	28.51	80.42	215.7	410.49	343.77	60.04	102.06	42.89	48.05	69.38	22.87	90.46	65.23	0	16.64	83.27	44.04	160.3	231.7	313.96	0	32.19	123.1	107.76	0	72.53	391.27	327.6	0	23.42	0	1	0	9.74	118.03	237.6	18.84	11.54	0.55	0.43	19.32	12.45
DIM_01462	0.44	0.05	0.12	0.22	0.04	3.08	2.6	1.97	0.61	8.85	0.68	1.56	1.11	1.77	1.23	1.74	1.68	1.07	3.09	2.49	0	0	0	0	0	2.12	1.42	0	0	0	0	0	0	1.19	0.72	0	0	0	0	0	0	0	0	0.61	0.37	0.04	0.03	1.7	1.29
DIM_01463	0	0	0.02	0.28	0.6	0	47.86	42.66	20.62	181.99	198.33	30.91	0	0	0	0.48	0.33	0.28	1.38	42.38	0	0	0	0	0	3.23	9.75	0	0	0	0	0	0	2.73	24.55	0	0	0	0	0	0	3.12	16.64	3.21	1.97	0	0	0.27	0.17
DIM_01464	2.4	0	0.12	0.41	0.04	0.02	0	0	2.49	0.68	1.92	11.19	6.08	12.61	4.35	2.37	10.8	2.63	0.61	0.97	0	0	0	0	0	0	5.07	0	0	0	0	0	0	0	3.83	0	0	0	0	0	0	0.61	5.68	0	0.22	0.01	0.01	1.69	1.19
DIM_01465	1.6	0	0.13	0	0	0.32	1.03	0	1.05	11.34	6.79	2.24	0	0	2.47	5.24	2.74	2.46	54.8	2.93	0	0	42.67	0	0	0	0	0	0	0	0	0	0	5.73	0	0	0	0	2.55	0	0	0	0	0	0	0.2	0.14	1.46	0.93
DIM_01466	0.75	0	0	4.01	2.37	0	36.96	58.06	53.39	108.29	70.45	23.19	42.75	25.51	64.23	59.94	42.03	37.07	11.4	184.06	0	0	0	0	69.14	9.9	39.79	0	0	0	20.14	0	0	50.14	20.05	0	0	0	0	0	0	0	0	1.34	0.82	0.09	0.06	0.36	0.23
DIM_01467	0.54	21.66	6.46	4.06	1.37	8.19	74.76	95.12	54.24	140.44	143.23	32.6	73.99	61.32	80.98	90.79	84.95	32.47	94.01	142.49	0	63.85	106.47	32.18	110.38	54.18	74.86	0	23.52	157.45	62.01	0	15.46	122.94	107.96	0	89.85	18.77	11.46	0	6.23	37.54	91.49	2.88	2.06	0.28	0.21	8.57	5.47
DIM_01468	0	0	0	0	0	0	0	0	0	0	0	0	0	0	0	0	0.36	0	5.79	2.32	0	0	0	0	0	4.86	0	0	0	0	0	0	0	16.41	2.46	0	0	53.91	0	0	0	0	0	3.96	2.43	0.09	0.06	1.29	0.86
DIM_01469	0.36	0	0	0.1	0.27	0	35.27	55.84	4.22	30.61	29.5	53.63	8.26	14.4	2.02	2.24	9.75	2.07	94.56	54.24	0	55.22	165.75	10.44	178.97	107.61	79.44	0	30.51	274.85	116.18	0	16.71	140.92	158.89	0	29.13	24.34	7.43	0	28.28	45.5	120.77	8.15	5.19	0.42	0.31	8.29	5.48
DIM_01470	0.26	0	0.58	0.8	2.36	0.08	27.49	18.76	11.26	129.19	103.2	46.91	6.45	39.74	9.97	8.86	24.17	8.72	147.36	172.87	0	103.19	82.59	31.21	252.29	256.12	254.04	0	57.02	246.6	253.87	0	64.96	390.89	306.56	0	174.23	127.37	13.58	0	18.12	98.11	293.59	10.7	6.56	0.39	0.29	90.06	57.52
DIM_01471	75.48	135.11	49.44	50.62	126.64	77.89	46.37	83.48	224.82	242.39	257.77	195.69	183.79	137.78	273.14	330.37	266.85	216.54	72.74	71.04	0	0	0	0	0	38.15	21.9	0	0	0	0	0	0	27.59	19.32	0	0	0	0	0	0	5.26	52.62	2.94	2.7	0.05	0.03	3.2	2.04
DIM_01472	1.62	0.31	1.86	0.47	0.37	0.5	1.89	3.82	5.82	12.78	7.96	18.93	14.54	28.53	5.05	6.9	12.27	3.04	41.81	34.88	0	10.7	21.41	0	11.89	13.61	8.55	0	2.95	18.25	13.85	0	7.77	28.74	18.94	0	15.05	0	0.64	0	6.26	2.87	20.25	3.66	2.24	0.15	0.11	10.31	6.67
DIM_01473	0	0	0	0	0	1.55	0	0	0	0	0	13.26	0	10.28	0	0	2.94	0	5.44	0	0	0	0	0	0	0	0	0	0	0	0	0	0	0	0	0	0	0	0	0	0	0	0	0	0	0.4	0.25	8.44	5.64
DIM_01474	0.26	0	0.61	1.31	0.48	2.19	10.37	20.25	13.21	26.11	55.86	11.89	14.91	16.8	12.05	14.88	18.45	13.06	33.55	22.82	0	10.48	41.93	0	38.81	28.34	16.75	0	5.79	59.62	13.57	0	10.15	53.49	43.87	0	0	0	2.51	0	0	7.23	31.1	3.31	2.31	0.1	0.08	2.48	1.62
DIM_01475	896.18	1169.83	246.89	335.23	1680.61	963.82	39.95	44.66	267.25	24.87	1.97	5.67	7.52	4.31	7.5	7.88	10.25	1.08	0.38	0.74	0	0	0	0	0	0	18.04	0	0	0	0	0	0	0	0	0	0	0	0	0	0	0	0	0	0	3.44	3.4	25.42	26.1
DIM_01476	1.74	5.21	0.7	1.33	0.04	1.04	3.27	9.91	4.42	17.06	12.29	14.92	10.39	19.95	2.84	5.63	7.13	2.52	29.73	52.45	0	4.85	19.39	10.99	50.25	40.85	29.43	0	8.03	121.25	40.78	0	7.04	82	57.71	0	6.82	17.08	2.32	0	8.51	15.97	44.12	3.98	2.44	0.08	0.05	9.16	5.93
DIM_01477	0	0	0	0	0	0	0	0	0	0	0	0	0	0	0	0	0	0	0	0	0	0	0	0	0	0	0	0	0	0	0	0	0	0	0	0	0	0	0	0	0	0	0	5.53	3.39	0	0	0.49	0.31
DIM_01478	2.26	0.2	0.7	0.83	0	1.83	0	0.14	0.99	1.88	2.96	1.8	0.29	0.57	0.15	0	0.1	0.25	3.01	39.28	0	0	0	0	0	0	0	0	0	0	0	0	0	0	0.54	0	0	0	0	0	0	0.51	1.37	0.61	0.37	0.01	0.01	0.13	0.08
DIM_01479	2.29	0.98	1.77	0.18	5.77	9.95	0.19	0	0	0.13	9.86	3.02	0	0	0.09	0	0.71	0.1	8.68	0	0	0	0	0	0	0	0	0	0	0	0	0	0	0	5.51	0	0	0	0	0	0	1.41	4.2	0.81	0.5	0.11	0.07	0.44	0.28
DIM_01480	0	0	0	0.32	0	0	0	0	0	0	0	0	0	0	0	0	0	0	0.34	0	0	0	0	0	0	0	0	0	0	0	0	0	0	0	0	0	0	0	0	0	0	0	0	0	0	0	0	0.38	0.24
DIM_01481	9.46	0.79	2.71	4.29	10.79	9.43	0.91	1.29	14.83	1.5	3.23	12.76	25.82	16.04	12.21	8.26	10.22	4.4	19.89	1.91	0	0	0	0	0	2.75	11.05	0	0	0	0	0	0	4.64	2.09	0	0	15.23	0	0	0	0	2.65	1.95	1.2	0.12	0.09	2.16	1.38
DIM_01482	3.8	7.37	0.15	8.36	0.06	3.49	6.9	9.89	94.73	12.19	22.81	125.04	269.06	276.01	4.46	6.38	4.9	1.51	35.97	20.51	0	0	0	0	0	2.02	0	0	0	0	7.71	0	0	3.4	2.04	0	0	0	0	0	14.83	0.97	1.3	1.7	1.04	0.28	0.21	0.73	0.52
DIM_01483	3.07	2.72	1.65	0.82	5.53	0.36	8.28	22.99	5.66	11.12	8.3	41.06	48.17	72.86	10.57	7.96	15.1	4.35	42.75	19	0	19.93	39.9	6.03	32.49	29.17	17.84	0	0	45.35	20.65	0	7.72	53.55	49.73	0	28.04	28.11	0.95	0	2.33	12.53	35.89	5.28	3.24	0.48	0.33	10.99	7.12
DIM_01484	1.93	1.4	2.39	2.06	8	0.47	61.23	64.96	28.21	82.44	184.28	105.62	75.13	70.9	47.61	45.56	62.24	50.19	94.92	56.27	0	24.33	48.68	9.2	36.06	61.95	101.14	0	13.45	27.69	55.14	0	17.68	68.64	91.11	0	85.6	21.46	4.37	0	21.37	17.73	64.75	7.65	4.69	1.32	0.86	10.57	6.77
DIM_01485	0	0	0	1.22	100.82	4.6	3923.45	2320.97	6.53	4.34	0	0	0	0	2.94	1.84	0	1.13	6.87	1.51	0	0	0	0	0	0	0	0	0	0	0	0	0	0	0	0	0	0	0	0	0	0	0	2.35	2.88	0.08	0.05	0.1	0.07
DIM_01486	162.74	214.63	68.89	279.58	811.36	776.55	2.6	22.53	33.46	10.28	0.79	2.3	2.26	1.72	10.5	9.96	17.02	10.17	0.25	0.49	0	0	0	0	0	0	0	0	0	0	0	0	0	0	0	0	0	0	0	0	0	0	0	0	0	0.34	0.46	7.21	6.63
DIM_01487	1.58	0	0.23	0.25	0	0.54	0	0.22	0	0	0	0	0	0.13	0	0	0.16	0.14	0.19	7.14	0	0	0	0	0	0	0	0	0	0	0	0	0	0	0	0	0	0	0	0	0	0	0	0	0	0.05	0.03	0.84	0.65
DIM_01488	0	0	0	0	0	0	0	0	0	0	0	0	0	0	0	0	0	0	0.32	0.63	0	0	0	0	0	0	0	0	0	0	0	0	0	0	0	0	0	0	0	0	0	0	0	2.02	1.24	0.07	0.04	1.43	0.92
DIM_01489	5.26	0.65	1.27	0.73	1.28	4.26	2.54	5.92	4.57	9.6	12.2	21.27	7.91	19.73	1.22	1.53	5.2	0.57	59.48	14.22	0	0	0	5.89	23.08	17.35	4.98	0	0	18.17	15.13	7.49	3.77	35.58	25.1	0	43.83	68.66	4.6	0	0	4.78	21.52	11.65	7.35	0.56	0.37	24.77	16.41
DIM_01490	0	0	0.42	2.36	6.45	0	25.23	3.44	2.5	11.05	1.97	11.33	1.88	10.78	6.56	9.64	5.12	8.63	19.14	12.62	0	0	0	0	41.81	0	0	0	0	0	36.53	0	0	0	0	0	0	0	13.53	0	0	0	0	2.31	1.42	0.16	0.1	1.34	0.85
DIM_01491	10.16	0.42	11.28	17.93	1.38	25.94	118.44	92.85	336.37	525.4	1316.25	581.08	391.52	457.65	183.4	406.7	573.23	264.89	386.03	163.79	0	46.7	249.13	105.92	184.55	250.2	408.16	0	60.23	265.83	110.87	6.61	113.12	347.14	349.78	0	131.45	137.29	13.04	0	9.11	111.03	325.1	15.96	9.78	3.63	2.28	52.38	34.03
DIM_01492	12.8	3.3	8.1	5.7	38.56	6.57	596.19	794.36	219.55	336.37	739.9	237.81	365.6	262.1	397.18	517.51	447.86	343.46	221.62	123.78	0	69.15	207.34	104.55	410.07	280.81	320.76	0	38.26	236.5	134.38	0	67.1	260.17	373.6	0	97.41	549.48	24.86	0	0	103.54	287.03	13.34	8.17	0.87	0.71	21.62	13.81
DIM_01493	3.4	0	2.62	3.12	2.09	0.13	1163.24	1338.81	852.61	858.74	927.62	460.31	892.64	700.61	1309.77	1163.19	1105.9	973.97	430.68	446.71	0	64.55	129.05	146.4	311.01	349.49	609.15	0	53.57	441.47	209.06	0	344.46	581.14	629.75	0	45.46	227.94	7.73	0	0	195.76	512.66	12.51	8.52	4.52	2.83	43.21	27.6
DIM_01494	1.28	0.31	0	0	0	0	0	0	0	0	0	0	0	0	8.05	0	4.23	54.82	0	2772.99	0	0	0	0	0	0	0	0	0	0	0	0	0	0	0	0	0	0	0	0	0	0	0	0	0	0	0	0	0
DIM_01495	3.03	0.1	7.67	7.21	4.62	7.45	26.85	35.62	8.03	18.75	6.3	48.63	55.4	85.06	5.06	3.55	9.72	0.68	83.86	30.98	0	26.43	93.83	29.98	65.27	78.43	60.56	0	31.64	125.58	54.97	0	20.71	67.46	67.62	0	43.38	31.06	5.27	0	12.89	27.94	71.45	4.88	3.39	0.39	0.28	24.15	15.47
DIM_01496	1.29	0.87	0.2	0.17	0.07	1.41	2	2.1	1.11	4.27	11.23	15.71	8.88	14.16	2.05	2.38	4.79	1.37	31.45	17.27	0	15.36	80.58	5.81	45.53	22	29.47	0	8.49	52.45	25.7	0	3.72	72.24	27.21	0	21.62	0	1.84	0	0	10.01	28.36	3.25	1.99	0.2	0.15	3.29	2.18
DIM_01497	2.65	18.54	19.05	11.84	3.33	4.6	21.5	28.16	16.65	50.44	32.65	38.08	34.27	52.1	10.17	12.45	23.7	4.51	53.48	32.9	0	0	42.56	26.8	31.51	27.07	18.13	0	3.92	40.33	27.54	0	6.86	49.52	61.63	0	19.95	0	3.39	0	4.15	16.3	41.35	2.25	1.77	0.28	0.24	3.26	2.12
DIM_01498	0.5	0.39	2.37	0.8	1.1	0.51	46.31	99.26	14.62	45.91	13.33	14.97	32.34	23.06	15.79	8.27	23.15	3.75	193.27	89.81	0	103.23	154.95	58.54	187.36	137.94	160.06	0	34.22	281.84	163.73	0	82.45	239.89	201.9	0	145.22	154.68	15.44	0	15.11	74.78	151.56	3.76	2.31	0.2	0.15	11.36	7.31
DIM_01499	3.89	6.36	5.42	10.74	10.06	6.96	395.3	256.75	120.75	611.3	88.35	104.66	121.1	141.1	106.95	106.25	178.14	99.09	362.7	437.51	0	101.32	177.38	57.45	93.84	96.73	174.13	0	42	288.31	164.01	0	104.29	187.15	157.06	0	35.65	67.01	24.25	0	0	46.62	133.53	7.39	4.53	0.57	0.45	81.58	52.15
DIM_01500	2.38	0.02	3.5	1.25	0.06	0.08	15.7	33	21.14	49.51	111.26	249.1	111.49	105.52	13.33	34.65	63.25	4	138.27	76.08	0	0	17.5	0	16.19	33.38	25.15	0	2.41	19.89	11.32	0	12.7	36.4	41.51	0	0	0	3.66	0	5.12	8.38	36.67	14.37	8.93	0.52	0.37	8.47	5.54
DIM_01501	54.98	174.09	38.84	11	16.48	28.53	131.67	138.54	62.49	120.43	65.48	99.68	49.51	45.4	53.47	63.63	80.28	25.9	211.85	133.24	0	44.65	59.55	0	33.09	33.16	57.11	0	32.91	67.78	9.64	0	64.9	51.99	69.53	0	62.84	52.51	0	0	0	14.84	51.81	5.32	3.26	0.57	0.39	39.19	25.05
DIM_01502	5.64	0	2.16	2.2	7.49	0.2	31.69	66.62	33.86	97.58	101.5	51.91	46.74	59.17	50.14	44.54	69.47	36.26	20.3	23.18	0	28.25	0	0	0	40.48	27.11	0	0	32.19	18.3	0	13.7	45.55	59.21	0	0	49.87	0	0	0	6.51	40.52	1.23	1.5	0.17	0.11	0.76	0.52
DIM_01503	2.02	0.07	0.87	1.47	4.07	0.06	10.66	20.24	13.79	40.72	55.63	32.2	23.05	32.9	18.3	16.14	29.37	15.87	11.29	13.71	0	0	0	0	0	14.17	24.91	0	0	12.67	21.62	0	10.78	35.88	31.37	0	0	0	1.33	0	0	5.12	23.92	3.01	1.84	0.21	0.19	1.07	0.71
DIM_01504	0	0	0.31	0.91	0	0	7.65	4.99	3.66	4.03	32.79	2.06	14.9	10.87	55.5	35.21	44.95	27.42	49.15	16.86	0	0	0	0	36.9	103.09	47.78	0	0	227.2	32.25	0	0	173.91	116.5	0	0	0	0	0	0	26.77	91.9	4.14	5.07	0.57	0.49	19.7	12.58
DIM_01505	0.24	0.89	0.98	1.7	4.42	0	1.29	2.3	3.26	10.01	9.95	19.28	23.09	33.7	6.17	19.88	25.2	5.44	16.68	17.9	0	0	19.3	0	50.02	19.95	40.09	0	0	65.85	31.22	0	0	64.78	49.7	0	13.57	17.01	0	0	0	11.83	34.55	1.74	1.33	0.2	0.12	4.43	2.99
DIM_01506	8.57	7.75	8.43	11.85	4.65	9.1	20.93	32.73	35.27	55.79	20.4	118.75	184.3	196.31	18.59	28.15	49.83	9.07	108.25	158.85	0	23.92	38.3	7.23	63.79	60.11	59.64	0	15.86	32.65	21.68	0	32.42	84.82	75.46	0	20.19	42.16	2.29	0	28	19.43	73.41	4.58	3.08	1.23	0.84	12.45	8.07
DIM_01507	0	0	0.08	0	0	0.03	0.09	0.44	0.73	0.3	2.1	1.29	0.84	1.04	0.78	1.44	1.78	0.65	15.85	3.39	0	0	28.37	0	15.76	0	0	0	3.92	0	0	0	10.3	0	0	0	0	0	0	0	0	0	0	0	0.2	0	0	0.52	0.35
DIM_01508	2.23	0	0.46	2.1	0	0	2.21	2.45	0.57	2.5	12.01	5.97	0.1	0	0.93	0.29	0.43	0.24	2.61	1.19	0	0	0	6.65	0	1.4	8.44	0	0	0	0	0	0	7.09	1.42	0	0	0	0	0	0	0.67	0.9	0.8	0.49	0.1	0.07	0.27	0.2
DIM_01509	0	0	0.1	0	0	0	0	0	0.53	0.19	0.38	1.11	0.84	1.08	0.06	0.56	0.17	0.29	5.85	0.13	0	0	0	0	0	0	0	0	0	0	0	0	0	0	0	0	0	0	0	0	0	0	0	0.95	0.58	0	0	0.21	0.13
DIM_01510	0	0	0	0.03	0	0.08	0	0.24	1.01	0	0.13	0.38	0.37	0.39	1.78	3.32	2.45	2.19	1.41	236.96	0	0	0	0	0	0	0	0	0	0	0	0	0	0	0	0	0	0	0	0	0	0	0	0.49	0.3	0.02	0.01	0.1	0.06
DIM_01511	1.33	0	1.1	0	0	4.31	0	0	0.41	0.36	8.73	2.17	0	0	0.64	1.31	0	0.95	0.76	36.99	0	0	0	0	0	0	0	0	0	0	0	0	0	0	0	0	0	0	0	0	0	0	0	0	0	0	0	1.02	0.65
DIM_01512	2.58	0	0	0	0	0	4.35	17.34	3.39	43.26	61.91	37.76	21.23	27.5	12.6	33.01	40.98	26	70.71	41.04	0	0	0	0	0	3.75	22.6	0	26.05	0	0	0	0	25.31	9.49	0	0	0	0	0	0	3.61	19.3	4.13	2.53	0.86	0.65	9.18	6.22
DIM_01513	0	0	0	0	0	0	0	0.27	0.62	0.22	0.89	1.29	2.25	2.53	1.27	0.53	0.71	1.61	3.11	143.97	0	0	0	0	0	0	0	0	0	0	0	0	0	0	0	0	0	0	0	0	0	0	0	0.54	0.33	0	0	0.02	0.02
DIM_01514	1.87	1	2.08	0.93	5.43	0.72	16.06	23.78	2.83	12.86	1.27	18.86	6.55	35.66	1.72	1.53	2.77	0.71	72.26	32.43	0	7.82	29.1	9.16	46.67	43.81	33.07	0	6.69	41.34	21.96	0	21.11	78.76	56.92	0	20.45	21.35	3.77	0	6.86	13.18	42.86	2.87	1.82	0.34	0.26	8.48	5.82
DIM_01515	5.78	7.52	5.3	4.74	5.91	5.72	58.63	51.6	46.69	163.62	146.92	110.37	38.08	31	25.59	42.47	48.75	34.07	71.07	78.68	0	29.22	175.28	22.09	129.95	125.63	112.17	0	32.33	99.9	18.93	0	28.35	141.35	108.36	0	41.15	0	10.5	0	0	22.43	134.73	6.33	3.88	0.39	0.3	2.87	1.87
DIM_01516	0	0	0	0.06	0	0	0	0	0	0	0	0	0	0	0.06	0.05	0.23	2.67	0.06	195.04	0	0	0	0	0	0	0	0	0	0	0	0	0	0	0	0	0	0	0	0	0	0	0	0	0	0	0	0.15	0.1
DIM_01517	0	0	0	0	0	0	0	0	0	0	0	0	0	0	0	0	0	0	0	19.09	0	0	0	0	0	0	0	0	0	0	0	0	0	0	0	0	0	0	0	0	0	0	0	0	0	0	0	0.32	0.2
DIM_01518	0	0	0	0	0	0	0	0	0	0	0	0	0	0	0	0	0	0.18	0.06	181.97	0	0	0	0	0	0	0	0	0	0	0	0	0	0	0	0	0	0	0	0	0	0	0	0	0	0	0	0.15	0.09
DIM_01519	2.75	8.66	0.61	101.45	0.34	0.3	0.67	4.63	36.45	113.64	675.26	1637.32	0.28	0.58	0.2	0.06	0.14	0.06	17.38	4.12	0	0	0	0	0	0	0	0	0	0	0	0	0	0	0	0	0	0	0	0	0	0.35	0	88.42	54.3	0.04	0.02	0.36	0.25
DIM_01520	0	0.03	0.06	0	0	0	0	0.1	0.3	0.51	0.69	1.16	0.76	0.79	0.7	1.83	1.95	0.31	10.04	1.12	0	0	0	0	3.57	0	0	0	0	5.48	3.12	0	2.33	0	2.33	0	0	8.49	1.15	0	0	0	1.97	0	0	0.05	0.04	4.27	2.85
DIM_01521	0	0	0	0	0	0	0	5.6	0	8.93	16.2	23.03	0	0	0	0	2.06	0	2.22	0	0	0	0	0	0	0	0	0	0	0	0	0	0	0	0	0	0	0	0	0	0	0	0	0	0	0	0	0	0
DIM_01522	1.46	0.15	0.72	0.32	0.3	0.01	3.01	7.23	2.86	14.09	8.06	24.38	5.55	34.72	1.69	1.23	3.94	0.4	21.67	51.76	0	4.48	26.9	3.39	23.24	25.66	32.95	0	7.43	56.07	11.6	0	8.68	39.72	40.03	0	12.61	39.49	2.68	0	5.25	10.65	43.09	5.52	3.38	0.1	0.1	7.2	5.11
DIM_01523	0	0	0	0	0	0	0	0	0	0	0	0	0	0	0	0	0	0	0	15.39	0	0	0	0	0	0	0	0	0	0	0	0	0	0	0	0	0	0	0	0	0	0	0	0	0	0	0	0.12	0.08
DIM_01524	0.03	0	0.26	0.08	0	0	0	0.18	2.43	5.9	1.93	6.46	0.74	5.07	0.88	0.19	1.66	0.56	1.02	19.51	0	0	0	0	0	3.98	2.67	0	0	0	0	0	0	8.97	7.39	0	0	0	0	0	0	0.64	6.83	1.51	0.93	0.17	0.11	1.07	0.72
DIM_01525	16.85	40.24	10.22	23.39	54.59	28.62	541.04	451.62	493.71	325.53	518	329.28	611.75	446.48	825.17	492.01	847.74	216.62	140.2	121.75	0	0	126.65	143.67	117.39	171.48	374.88	0	17.52	108.31	82.06	0	107.55	212.8	342.19	0	0	0	7.59	0	74.19	94.84	327.82	9.56	5.86	2.27	1.68	18.95	12.22
DIM_01526	2.76	0.28	1.17	0.84	1.42	0.4	9.89	17.52	3.63	23.93	15.37	38.24	44.81	73.71	3.15	3.62	8.69	0.65	124.25	24.94	0	21.54	64.68	5.43	50.54	43.41	26.4	0	1.98	49.01	32.54	0	10.43	70.41	53.17	0	20.2	63.29	3.01	0	6.31	12.66	62.45	7.23	4.53	0.48	0.35	16.26	10.41
DIM_01527	7.75	1.2	4.35	13.65	13.32	1.19	57.95	53.36	20.58	135.59	76.32	168.01	4.47	103.86	12.86	6.88	19.69	7.45	104.76	200.4	0	57.97	99.43	75.14	153.39	147.57	190.64	0	73.22	263.85	75.06	0	168.42	262.54	192	0	93.21	58.41	10.9	0	24.24	70.47	158.48	3.37	2.53	0.39	0.28	64.4	41.35
DIM_01528	23.1	98.7	22.8	0.56	0.63	5	2.45	9.16	4.17	20.04	12.38	10.95	0	0	0	0	0	0	37.8	22.69	0	0	0	0	0	0	0	0	0	0	0	0	0	0	0	0	0	0	0	0	0	0	0	1.19	0.73	0	0	0.08	0.05
DIM_01529	0.12	0.1	0	0.07	0	0	0.03	0.26	0.1	2.48	1	0.36	0	0	0	0.01	0	0.05	0.08	10.08	0	0	0	0	0	0	0	0	0	0	0	0	0	0	0	0	0	0	0	0	0	0.2	0	1.55	1.02	0	0	0.12	0.08
DIM_01530	0.66	0.05	0.66	0.25	0	0.04	0.21	1.21	0	0.21	0.28	0.27	0	0	0	0.04	0	0.05	0.1	0.1	0	0	0	0	0	0	0	0	0	0	0	0	0	0	0	0	0	0	0	0	0	0	0	0.74	0.68	0.03	0.04	0.61	0.43
DIM_01531	0.49	0	0.54	0.92	0	0	0	0.24	1.78	1.18	8.16	41.62	0	0	0.06	0	0	0	11.64	2.23	0	5.75	0	0	0	1.83	1.84	0	0	0	0	0	2.78	1.54	1.39	0	0	0	0	0	0	0	0	2.09	1.28	0.04	0.02	0.9	0.77
DIM_01532	0	0	0.01	0	0.09	0	0	0.31	0	0	0	0	0	0.12	0	0.04	0.04	0.03	1.58	223.57	0	0	0	0	0	0.8	0	0	0	5.72	0	0	0	0	0	0	0	0	0	0	0	0	0	0.92	0.56	0	0	0.36	0.23
DIM_01533	6.55	11.08	1.51	2.17	0.14	1.62	0.28	0	0	0.09	0	0	0.12	0	0	0.44	0.51	1.97	1.59	161.22	0	0	0	0	0	0	0	0	0	0	0	0	0	0	0	0	0	0	0	0	0	0	0	0	0	0.05	0.03	0.25	0.16
DIM_01534	0.68	0	1.09	11.19	2.89	8.25	134.96	106.91	34.7	92.25	50.3	34.41	63.2	45.3	80.21	66.64	71.28	41.72	58.26	65.31	0	9.64	19.3	0	14.29	27.62	24.67	0	0	21.95	18.73	0	18.68	31.1	21.74	0	13.57	0	0	0	22.59	11.83	20.73	3.05	2.13	0.15	0.13	3.33	2.16
DIM_01535	5.14	4.8	2.57	1.89	1.77	6.75	38.71	55.53	4.8	21.92	5.83	13.04	19.4	15.24	10.81	21.92	23.66	5.4	65.11	26	0	0	60.67	0	61.77	42.2	21.81	0	4.19	17.25	29.44	0	14.68	57.02	54.91	0	0	13.36	4.53	0	0	14.53	44.21	6.87	4.21	0.27	0.19	5.59	3.61
DIM_01536	8.28	2.92	37.14	0.19	1	14.07	0.12	1.14	0.04	0.62	0.57	0.75	0.29	0.33	5.76	1.03	10.66	3.37	60.06	6.83	0	0	0	0	0	0	0	0	0	0	0	0	0	0	0.38	0	0	0	0	0	0	0	0	1.5	1.05	0	0	0.15	0.1
DIM_01537	0	0	0	0	0	0	4.55	0	2.66	2.96	0	6.12	8.26	33.14	2	2.04	8.17	0	6.29	0	0	0	0	0	0	0	0	0	0	0	0	0	0	0	0	0	0	0	0	0	0	0	0	0	0	0	0	0.64	0.41
DIM_01538	2.32	6.94	0.8	0.74	0.07	1.97	0.27	0.13	1.85	5.42	1.9	2.5	1.4	2.34	0.69	0.83	1.79	0.2	5.27	61.43	0	0	6.1	0	6.78	6.3	0.97	0	1.68	6.94	1.97	0	0	9.83	9.08	0	4.29	0	0.36	0	1.78	1.17	12.11	4.38	2.68	0.38	0.26	5.81	3.72
DIM_01539	1.32	0	0.72	0.74	0.07	1.97	0.27	0.13	0.28	2.66	0	2.07	1.4	1.72	0.69	0.83	1.36	0.2	4.84	61.43	0	0	6.1	0	6.78	6.3	0.97	0	1.68	6.94	1.97	0	0	9.83	9.08	0	4.29	0	0.36	0	1.78	1.17	3.13	1.9	1.17	0.3	0.21	3.14	2.02
DIM_01540	0	0	1.11	0.04	0	0.03	1	0.54	2.47	0.55	0.44	0	0	0	8.13	1.71	6.93	51.77	1.56	1516.9	0	0	0	0	0	0	0	0	0	0	0	0	0	0	0	0	0	0	0	0	0	0	1.23	0	0	0.02	0.01	0.1	0.06
DIM_01541	0.48	0.41	1.13	0.52	0.1	0.55	0.28	1.63	0.69	0.33	0.59	4.3	1.03	6.15	0.62	0.55	1.87	0.68	8.09	1.26	0	0	0	6.79	0	3.57	1.44	0	0	0	0	0	0	0	2.17	0	0	0	0	0	0	0.69	2.76	2.46	1.88	0.09	0.08	3.63	2.84
DIM_01542	0.75	0.59	0.44	3.23	0	0.05	0.9	1.66	0.24	0.34	2.15	1.8	0	0	0.11	0.05	0.23	0.39	4.14	139.62	0	0	0	0	0	0	0	0	0	0	0	0	0	0	0.77	0	0	0	0	0	0	0	1.96	0.43	0.27	0.01	0.02	0.31	0.2
DIM_01543	0.14	0	0.19	0.03	0.04	0	0.68	2.01	2.78	2.81	34.29	15.36	0	0.43	0.15	0.04	0.82	0	1.65	3.78	0	0	0	0	0	0	2.73	0	0	0	0	0	12.42	2.3	0.69	0	0	0	2.05	0	0	0	0.88	1.16	0.95	0.03	0.02	0.14	0.1
DIM_01544	5.46	32.21	6.14	7.7	23.28	4.2	39.8	36.43	19.79	144.01	97.67	110.84	15.14	13.66	7.01	15.58	22.37	5.88	25.91	163.86	0	0	0	11	16.16	21.98	20.92	0	4.02	33.09	0	0	10.56	41.02	38.05	0	30.69	0	0.87	0	4.26	10.03	32.74	3.63	2.83	0.16	0.16	2.26	1.74
DIM_01545	0.1	0	0.06	1.31	0.82	0.01	8.51	16.45	1.54	8.44	5.3	9.27	2.93	6.1	0.43	0.56	0.87	0.27	8.76	21	0	0	0	0	6.35	14.99	6.85	0	2.37	4.87	5.55	0	4.15	18.41	22.06	0	0	0	1.02	0	0	2.63	14.9	11.74	7.19	0.05	0.04	5.18	3.46
DIM_01546	0	0	0	0.23	0.69	0	0	0	0	0	0	0	0	0	0	0	0	0	6.14	0.36	0	0	0	0	0	0	0	0	0	0	0	0	0	0	4.59	0	0	0	0	0	0	0	5.84	1.24	0.76	0	0	0.77	0.49
DIM_01547	1.82	0.09	0.19	0.86	1.63	0.33	8.92	8.93	2.66	1.12	11.69	44.05	12.52	65.25	24.6	1.09	68.68	73.4	41.39	4.53	0	0	0	0	0	2.45	17.23	0	0	0	0	0	0	8.27	26.65	0	0	0	0	0	0	0	25.21	3.84	2.78	0.07	0.05	3.29	2.16
DIM_01548	1.25	0.32	0.13	18.25	5.94	0.1	32.38	36.61	33.17	105.73	156.78	469.99	16.11	82.2	3.18	2.49	5.48	1.99	14.47	72.99	0	0	12.29	4.64	22.75	15.63	19.63	0	0	6.99	19.88	0	8.92	8.25	28.67	0	0	0	2.94	0	0	6.59	29.53	20.39	12.49	0.07	0.05	6.89	4.48
DIM_01549	0	0.2	0.52	0.72	0.26	0	18.42	25.25	8.52	55.45	67.32	21.18	0.12	1.08	0	0	0.18	0.04	1.9	35.72	0	0	11.94	0	8.84	8.55	3.82	0	0	13.58	7.73	0	0	9.62	14.41	0	0	0	0.71	0	0	3.2	13.92	16.52	10.12	0.01	0.02	1.87	1.24
DIM_01550	0	0	0	0	0	0	8.81	7.2	0	4.34	33.11	38.58	0	0	0	0	0	0	0.76	10.58	0	0	0	0	0	0	18.35	0	0	0	0	0	0	0	4.63	0	0	0	0	0	0	0	0	9.4	5.76	0	0	0.73	0.47
DIM_01551	0.97	0.11	1.09	1.59	0.04	1.73	15.86	23.03	20.63	37.96	133.31	52.92	38.07	53.67	12.09	29.85	35.43	7.77	84.03	34.31	0	0	29.05	7.32	28.67	43.87	34.03	0	2.67	22.01	37.59	0	0	55.89	64.25	0	27.22	0	1.16	0	0	14.46	48.01	12.58	8.11	0.23	0.2	4.04	2.86
DIM_01552	1.51	1.44	0.62	0.8	1.6	0.78	1.24	2.17	1.88	10.68	4.58	4.55	3.14	5.23	0.83	0.93	0.88	0.55	18.16	24.95	0	0	0	0	0	0	0	0	0	0	2.69	0	2.01	0	2.34	0	0	0	0	0	0	0	1.28	1.63	1	0.02	0.01	0.45	0.3
DIM_01553	8.75	5.63	1.41	5.78	31.37	25.09	3.47	0	2.08	0.76	0	1.55	1.02	5.81	72.71	13.65	59.63	21.89	12.77	15.34	0	0	0	99.72	32.6	14.01	28.14	0	48.69	0	0	0	42.7	11.82	10.64	0	0	0	0	0	25.75	10.13	9.02	0	0	0	0.12	2.71	4.62
DIM_01554	0.09	1.02	0.33	0.55	3.19	0	0.08	0.99	1.93	1.65	3.7	2.25	0.89	2.37	4.97	6.94	4.74	1.36	4.36	1.61	0	0	0	0	0	0	3.84	0	0	0	0	0	0	0	4.83	0	8.44	0	0	0	0	0.92	2.46	0.55	0.33	0.18	0.12	3.08	1.98
DIM_01555	1.05	4.48	3.18	1.66	0.87	2.48	7.89	9.16	2.26	6.73	2.96	12.51	3.48	24.95	4.46	5.47	11.96	2.74	25.29	22.82	0	34.71	99.23	7.5	84.48	69.41	76.08	0	8.22	101.53	64.2	0	26.4	111.89	83.8	0	20.92	8.74	1.78	0	11.61	34.2	83.19	1.81	1.25	0.6	0.43	10.21	6.56
DIM_01556	0	0	0	0.49	0	0	0	0	0	0	0	0	0	0	0	0	0	1.47	0.42	0	0	0	0	0	0	0	0	0	0	0	0	0	0	0	0	0	0	0	0	0	0	0	0	0	0	0	0	0.23	0.14
DIM_01557	0	0	0	0	0	0	0	0	0	0	0	0	0	0	0	0	0	0	0.88	0	0	0	0	0	0	0	0	0	0	0	0	0	0	0	0	0	0	0	0	0	0	0	0	0	0	0	0	0.25	0.16
DIM_01558	0	0	0.75	1.08	0.41	1.87	3.5	11.86	1.35	0.36	0.48	1.41	2.66	2.37	6.29	2.42	8.8	2.83	32.69	3.38	0	0	0	0	0	1.32	2.66	0	0	0	0	0	4.03	2.24	4.73	0	0	0	0	0	0	0.64	2.56	1.88	1.15	0.2	0.13	2.35	1.53
DIM_01559	6.38	1.23	3.09	2.55	3.69	13.76	7.5	10.19	1.54	2.88	3.35	7.08	7	10.31	1.46	1.57	5.04	0.31	38.73	5.91	0	6.71	26.86	15.22	9.94	12.81	4.29	0	0	15.27	17.38	0	0	25.24	21.61	0	9.44	23.66	1.61	0	0	5.14	14.42	6.1	4.11	0.23	0.19	18.82	12.04
DIM_01560	0.63	0	0.21	2.91	1.88	0	78.31	71.26	7.81	47.66	31.36	24.88	6.55	19.09	5.82	9.22	10.53	4.04	24.38	29.71	0	0	24.34	18.4	27.04	21.29	7.78	0	6.72	69.24	23.63	0	5.89	49.03	31.35	0	34.24	64.37	4.37	0	0	9.33	43.58	4.92	3.35	0.38	0.26	5.78	3.74
DIM_01561	0.66	0.04	0.38	1.62	0.07	0	40.4	52.81	38.73	41.27	90.38	102.01	165.72	147.4	67.88	120.37	122.82	45.2	91.68	29.24	0	29.98	85.84	28.34	27.77	38.16	31.15	0	12.42	76.76	14.56	0	18.15	64.44	66.37	0	52.73	26.43	2.69	0.58	17.55	12.64	88.98	11.22	7.16	1.71	1.17	28	17.89
DIM_01562	18	0.25	19.38	18.6	12.86	8.45	15.35	18.16	3.69	20.35	16.18	20.9	6.04	24.01	2.63	4.51	5.55	1.17	86.69	56.16	0	28.48	28.49	0	63.29	71.35	72.83	0	11.8	81	50.7	0	37.91	188.96	94.55	0	20.03	112.96	8.52	0	16.67	27.29	85.96	3.23	1.98	0.21	0.14	9.44	6.08
DIM_01563	0.77	0	0.3	2.04	0.1	0.49	9.23	13.55	1.72	5.11	19.79	13.46	1.61	3.35	2.45	1.55	2.64	1.85	19.92	4.72	0	0	0	0	0	7.08	26.07	0	4.1	0	9.6	0	0	7.97	13.73	0	0	0	0	0	0	2.84	6.07	1.35	0.82	0.1	0.07	0.49	0.32
DIM_01564	1.5	0	0.14	0.42	0	0	4.03	8.56	9.25	7.85	22.66	19.16	15.42	22.5	17.39	18.59	45.21	13.63	16.67	30.37	0	0	41.17	0	22.87	19.64	23.02	0	0	23.41	6.66	0	0	44.22	31.47	0	43.43	0	3.69	0	0	8.68	27.37	9.28	6.25	0.18	0.16	4.35	2.85
DIM_01565	0.03	0.19	1.11	4.98	0	0.02	0.85	5.83	90.39	121.29	595.49	128.56	1.95	1	2.22	2.3	3.16	1.4	19.07	0.2	0	0	0	0	0	0	0	0	0	0	0	0	0	2.17	0.65	0	0	0	0	0	0	0	2.48	14.28	8.98	0.04	0.04	0.21	0.17
DIM_01566	0.86	0	0.07	0.81	0	0	1.6	4.94	12.63	2.97	11.42	17.43	25.02	27.14	0.95	6.4	6.78	2.36	69.7	10.26	0	0	0	0	0	8.48	0	0	8.12	33.45	0	0	8.61	0	2.37	0	50.01	0	0	0	0	1.13	5.46	4.59	2.81	0.09	0.06	3.87	2.69
DIM_01567	4.94	0.11	0.76	4.71	2.43	0.24	4.19	6.38	8.51	16.48	17.32	39.41	20.34	41.21	11.24	14.29	21.71	6.67	33.44	66.67	0	12.84	25.69	0	42.8	22.47	14.37	0	3.55	7.3	29.09	0	6.22	43.12	33.07	0	9.03	11.32	2.3	0	15.03	8.37	36.13	3.21	2.32	0.67	0.47	23.17	14.91
DIM_01568	1.85	0.09	2.52	1.07	3.98	7.02	2.44	8.2	14.18	6.65	3.83	7.75	27.3	22.79	57.38	60.25	31.12	6.86	8.4	6.06	0	0	26.53	0	0	0	4.24	0	0	30.18	0	0	6.42	3.56	6.41	0	0	0	1.59	0	0	0	1.36	0	0	0.18	0.12	0.4	0.3
DIM_01569	0.43	0	0.94	0.16	0	0.39	0	0.56	1.27	0.91	0.31	0.45	4.68	2.98	1.39	2.12	1.69	0.53	5.83	1.33	0	21.33	0	0	0	3.4	0	0	0	0	0	0	0	0	5.16	0	0	0	0	0	0	0	2.18	1.88	1.15	0.16	0.1	1	0.64
DIM_01570	0.54	0	0.34	1.34	0.07	4.99	0.6	1.29	14.1	4.83	3.23	26.5	53.99	47.16	37.81	61.01	111.28	18.07	95.49	40.93	0	0	84.52	53.23	73.04	55.11	39.07	0	46.7	192.37	91.18	0	27.29	82.38	126.77	0	79.27	74.51	8.43	0	8.24	15.83	124.9	4.25	3.42	0.63	0.5	41.71	26.64
DIM_01571	1.12	0	0.45	2.57	0	5.72	0.51	0.98	1.75	1.53	0.72	8.85	9.51	26.94	9.94	5.08	31.73	7.15	21.03	13.71	0	0	0	0	0	4.94	2.48	0	0	0	10.06	0	0	6.26	7.51	0	21.86	0	3.72	0	0	0.6	7.95	0.7	0.65	0.09	0.08	5.56	3.65
DIM_01572	0.81	0	0.68	0.16	0	0.99	4.72	10.93	5.33	5.36	6.79	14.02	20.95	21.91	3.64	9.46	12.13	3.01	22.72	9.03	0	0	0	0	15.87	30.68	20.55	0	5.92	18.28	10.4	0	5.19	51.81	29.32	0	15.07	0	5.77	0	6.27	9.85	32.88	1.71	1.05	0.24	0.18	4.08	2.7
DIM_01573	0.16	0	0.73	0.12	0	1.01	6.45	9.82	1.06	8.47	2.22	4.75	3.87	7.47	1.06	0.84	3.29	0.4	55.6	32.93	0	19.62	39.27	22.26	29.08	42.15	40.78	0	0	33.5	6.35	0	19.01	44.81	37.92	0	41.42	0	0	0	5.74	18.81	34.14	2.66	1.63	0.23	0.15	4	2.58
DIM_01574	429.67	361.55	256.32	30.81	40.15	85.95	33.38	52.41	7.1	41.99	9.38	10.91	10.89	14.81	3.88	7.72	7.71	2.27	113.65	61.84	0	0	69.61	26.31	77.36	49.85	66.77	0	9.62	59.44	0	0	59.02	42.08	79.89	0	0	0	0	0	0	25.36	67.7	3.09	1.89	0.43	0.32	3.88	2.52
DIM_01575	1.7	8.04	2.86	6.18	20.39	6.82	3.56	6.73	4.8	5.95	21.98	29.88	4.96	42.05	3.83	4.37	10.49	3.2	24.58	19.92	0	0	8.69	3.28	28.96	31.09	24.99	0	2.4	9.88	16.87	0	4.2	42.01	46.49	0	18.33	15.31	0	0	7.63	8.66	47.1	3.17	2.07	0.23	0.19	4.19	2.87
DIM_01576	9.68	3.33	1.74	0.68	1.52	0.03	4.82	8.07	3.51	8.94	7.63	5.73	4.01	3.18	1.73	2.04	3.52	1.79	40.61	4.36	0	0	0	0	0	1.86	0	0	0	4.44	0	0	4.52	1.05	6.66	0	0	0	0	0	0	0.9	6	1.2	0.73	0.07	0.05	0.73	0.6
DIM_01577	1.45	0	0	0.12	0	0.01	1.19	1.21	0.74	2.31	2.12	2.51	0	4.26	0	0	0.09	0	3.89	15.42	0	0	0	0	0	0	3.84	0	0	0	0	0	0	0	0	0	0	0	0	0	0	0	3.05	0.12	0	0.04	0.02	0	0
DIM_01578	0	0	0	0.12	0	0.93	0	0	0	0	0	0	0	0	0	0.09	0	0	0.66	2.39	0	0	0	0	0	0	5.31	0	0	0	0	0	0	0	0	0	0	0	0	0	0	0	0	0.44	0.28	0	0	1.38	1.02
DIM_01579	11.6	0.41	1.91	0.15	0.02	0.02	1.34	3.85	0.61	1.86	2.01	4.57	2.63	10.94	0.22	0.75	2.56	0.13	34.06	15.79	0	0	0	0	0	0	0	0	0	0	0	0	0	1.08	1.95	0	0	0	0	0	0	0	1.87	3.65	2.37	0.24	0.17	1.62	1.09
DIM_01580	0	0.07	0.03	0.57	0	0	0.43	0.23	0.27	0.85	18.06	6.71	0	0.27	0.52	0.05	0.97	5.14	0.21	245.42	0	0	0	0	0	0	0	0	0	0	0	0	0	0	0	0	0	0	0	0	0	0	0	0	0	0	0	0.11	0.07
DIM_01581	0.09	0	0.2	0	0	0.82	0	0	0	0	0.51	0.12	0	0	0	0	0.12	0.29	0.24	313.94	0	0	0	0	0	0	0	0	0	0	0	0	0	0	0	0	0	0	0	0	0	0	0	0	0	0	0	0.22	0.14
DIM_01582	0	0	0	0	0	0	0	0	0.7	0.32	0.43	1.25	0.68	0.61	1.3	0.63	0.1	1.81	0.15	134.31	0	0	0	0	0	0	0	0	0	0	0	0	0	0	0	0	0	0	0	0	0	0	0	0.53	0.32	0	0	0.23	0.15
DIM_01583	0.64	0	0.29	0.45	0	0.19	7.17	10.56	13.98	49.06	98.71	38.44	40.95	43.04	30.28	70.48	61.64	34.18	39.99	74.84	0	38.91	19.47	14.71	93.69	44.88	59.09	0	0	55.35	44.09	0	14.13	83.63	97.12	0	27.38	17.15	4.66	0	5.69	25.36	52.76	5.27	3.23	0.33	0.25	7.34	4.8
DIM_01584	0	0	0	0	0.61	0	0	0	0	0	2.07	0	0	0	0	0	0	0	6.49	4.53	0	57.32	0	0	0	9.14	0	0	0	65.46	37.15	0	0	107.87	13.89	0	0	0	0	0	0	4.41	11.77	0	0	0.24	0.2	4.28	2.74
DIM_01585	0.47	1.03	0.15	2.78	14.99	10.83	0	0	0	0	0	0	0	0	0.68	0.29	0.93	0.38	1.16	0.45	0	0	0	0	0	0	0	0	39.06	0	0	0	0	0	0	0	0	0	0	0	0	0	3.62	0	0	0.1	0.07	1.14	0.73
DIM_01586	0	0	0	0	0	0	0	0	0	0	0	0	0	0	0	0	0	0	0	0	0	0	0	0	0	0	0	0	0	0	0	0	0	0	0	0	0	0	0	0	0	0	0	2.72	1.66	0	0	0.6	0.39
DIM_01587	0	0	0.55	0	0	0	0	0	0	0	0	0	0	0	0	0	0	0	0	0.83	0	0	0	0	0	0	0	0	0	0	0	0	0	0	5.06	0	0	0	0	0	0	0	0	0	0	0	0	2.37	1.52
DIM_01588	1.2	0.7	1.45	2.1	0.57	0.34	4.66	5.98	3.48	42.39	10.81	26.07	10.95	28.17	2.45	3.72	8.44	1.17	87.88	74.63	0	5.51	33.1	4.17	49.01	43.85	35.25	0	3.05	37.63	14.28	0	8.01	68.13	63.01	0	15.51	19.44	1.32	0	6.45	19.44	55.84	5.02	3.08	0.31	0.23	24.09	15.44
DIM_01589	0.95	0	0.56	1	0.42	3.19	22.34	38.42	4.91	31.48	10.62	11.68	10.39	15.34	1.12	1.14	4.87	0.43	26.87	30.9	0	8.59	8.59	0	19.09	40.3	30.2	0	2.37	24.42	8.34	0	2.08	53.06	70.84	0	6.04	7.57	1.03	0	2.51	7.9	58.43	4.12	2.88	0.14	0.1	3.44	3.1
DIM_01590	126.01	111.01	173.88	163.87	213.51	221.63	96.68	99.73	154.79	205.68	215.49	212.74	300.18	267.23	165.74	286.99	320.08	283.75	180.04	326.06	0	0	42.4	32.05	157.1	84.36	101.7	0	35.17	96.58	41.19	0	61.65	85.45	78.57	0	0	0	10.15	0	0	26.02	115.07	0.93	0.57	1	0.65	27.58	17.67
DIM_01591	10.79	1.57	6.3	9.54	6.1	23.32	28.55	34.98	37.36	130.1	100.4	58.54	31.62	36.43	25.43	52.51	50.6	35.71	69	103.13	0	10.48	41.93	7.92	170.79	133.37	204.36	0	34.74	95.39	13.57	0	101.49	213.94	171.25	0	44.23	18.48	1.25	0	6.13	61.86	140.48	2.83	1.74	0.42	0.28	7.31	5.02
DIM_01592	1.31	0	0.71	0.47	0.13	0.05	3.85	5.4	19.45	21.9	21.69	15.85	40.18	37.61	25.38	50.26	48.13	19.1	25.44	45.49	0	9.59	57.57	21.75	42.63	54.93	58.26	0	5.3	109.14	37.26	0	4.64	69.57	59.45	0	13.49	84.55	5.74	0	0	16.91	39.26	1.73	1.33	0.3	0.22	8.72	5.65
DIM_01593	0.62	0.35	0.05	0	0	0	0.1	0.15	0.12	0.13	0.93	0.49	0	0	0.56	0.07	0.64	2.96	0.57	238.08	0	0	0	0	10.94	1.17	4.72	0	0	0	0	0	0	9.92	1.78	0	0	0	0	0	0	0	0.76	1.34	0.82	0	0	0.16	0.1
DIM_01594	9.22	0.3	6.26	3.21	0.41	3.58	6.53	11.91	2.16	7.18	31.42	29.04	17.1	24.18	0.57	1.39	2.91	0.37	70.86	10.11	0	0	42.74	10.76	73.84	62.29	72.83	0	3.93	64.8	18.44	0	3.45	91.8	155.3	0	40.06	12.55	2.56	0	12.5	24.01	155.16	6.79	4.36	1.55	1.03	1.93	1.29
DIM_01595	0	1.18	0	1.07	0	0	0	0	0	0	0	0	0	0	0	0	0	0	0.44	1.73	0	0	0	0	0	0	0	0	0	0	0	0	0	0	0	0	0	0	0	0	0	0	0	0	0	0.09	0.06	0.12	0.07
DIM_01596	2.45	0.52	2.88	1.59	0.51	2.42	5.49	8.57	2.06	4.61	1.36	15.6	8.04	28.39	1.37	1.13	2.81	0.39	36.85	22.64	0	2.33	13.99	1.76	32.79	28.87	20.11	0	3.86	26.49	10.56	0	9.02	35	38.25	0	6.55	16.43	1.11	0	1.36	10.89	33.57	4.48	2.94	0.27	0.2	7.89	5.12
DIM_01597	0	0	0	0	0	0	0	0	0	0	0	0	0	0	0	0	0	0	0.24	0	0	0	0	0	0	0	0	0	0	0	0	0	0	0	0	0	0	0	0	0	0	0	0	1.54	0.94	0	0	0.48	0.31
DIM_01598	26.21	45.73	9.37	33.75	120.46	50	29.03	67.21	252.06	138.26	140.93	363.26	661.44	609.19	315.57	400.8	696.72	77.1	193.41	191.95	0	136.27	198.29	65.56	119.32	208.94	114.87	0	95.85	352.5	112.29	0	48	242.97	276.31	0	261.49	65.54	29.65	0	14.5	58.9	245.99	11.68	7.15	1.67	1.09	36.13	23.11
DIM_01599	3.43	10.73	9.98	1.91	1.27	3.08	0.43	0	3.38	2.52	6.89	3.9	2.18	2.88	0.38	3.26	2.61	0.65	24.52	0.93	0	0	0	0	55.03	3.94	15.83	0	0	28.2	0	0	12	13.3	19.95	0	0	0	0	0	0	0	32.96	1.08	1.33	0.07	0.09	1.06	0.83
DIM_01600	4.14	9.55	13.63	4.19	0.14	4.26	0.82	0.67	1.39	0.81	0.18	1.6	4.34	3.13	1.75	1.9	1.63	1.15	21.6	0.53	0	0	28.65	0	10.61	2.28	0	0	0	32.6	27.82	0	0	19.24	13.84	0	20.15	0	0	0	0	1.1	4.4	0	0	0.24	0.17	2.28	1.49
DIM_01601	26.53	6.54	13.42	36.41	9.56	10.29	10.85	32.81	96.23	52	12.27	198.21	360.81	360.73	92.62	202.3	101.89	59.94	358.91	152.04	0	0	18.17	0	13.45	7.22	14.51	0	15.05	20.66	5.88	0	13.19	7.32	15.35	0	12.77	0	1.09	0	10.63	4.18	20.44	1.64	1.51	6.55	4.45	43.09	28.96
DIM_01602	25.89	2.36	9.11	5.9	14.38	30.85	38.1	39.72	69.74	133.92	111.81	66.02	65.75	59.83	50.98	61.42	81.57	79.95	68.05	93.87	0	23.9	47.83	9.04	88.56	41.84	76.43	0	19.82	40.81	30.95	0	34.73	73.86	63.52	0	16.82	21.08	5.72	0	13.99	23.83	47.71	1.07	0.99	0.58	0.41	8.19	5.23
DIM_01603	2.29	0.14	0.33	0.3	0.08	0	1.89	5.23	4.47	7.31	5.37	31.54	6.06	44.9	0.92	0.91	1.52	1.76	29.7	7.6	0	0	0	0	3.6	2.32	0	0	0	5.54	3.15	0	0	6.54	10.18	0	0	0	0	0	2.85	0.75	7.47	0.67	0.41	0.47	0.32	5.02	3.23
DIM_01604	0	0	0	0	0	0	0	0	0	0	0	0	0	0	0	0	1.08	0	0	121.13	0	0	0	0	0	0	0	0	0	0	0	0	0	0	0	0	0	0	0	0	0	0	0	0	0	0	0	0.29	0.19
DIM_01605	11.42	28.09	14.65	2.95	0	5.36	0.63	4.51	6.56	6.93	24.79	17.26	0.27	0	0.61	0.96	1.31	2.06	1.66	247.12	0	0	0	0	0	12.48	94.06	0	0	0	0	0	0	10.54	56.87	0	0	0	0	0	0	7.52	58.23	3.58	2.19	0.06	0.04	0.63	0.4
DIM_01606	3.92	0.09	1.07	15.11	7.44	12.22	26.6	42.45	14.42	57.25	84.93	85.81	94.98	145.16	21.08	20.9	43.81	16.38	59.48	55.9	0	15.06	30.13	0	55.78	56.3	77.03	0	12.48	59.97	19.5	0	25.52	58.66	121.82	0	63.56	26.55	4.5	0	35.26	23.09	104.78	8.2	5.44	0.56	0.39	20.93	13.49
DIM_01607	7.08	0.29	1.6	3.8	5.9	5.41	25.41	20.46	115.01	14.44	17.42	100.9	213.64	203.11	48.19	23.42	60.88	51.8	28.09	840.26	0	0	0	0	0	3.61	21.78	0	0	0	0	0	0	9.15	13.71	0	0	0	0	0	0	0	9.3	0.51	0.31	0.07	0.04	4.16	2.73
DIM_01608	0.69	1.3	1.79	1.57	0.21	0	0.61	3.6	3.11	4.46	1.19	6.3	7.49	11.6	0.99	1.55	3.28	0.1	14.31	35.13	0	10.7	53.52	0	7.92	16.96	13.68	0	0	48.67	13.85	0	0	33.05	28.82	0	37.61	0	1.92	0	6.26	9.02	22.44	2.92	1.79	0.1	0.08	3.44	2.37
DIM_01609	8.9	17.97	18.33	12.76	10.82	32.59	16.74	18.26	28.54	173.47	116.47	62.68	22.6	32.95	9.71	26.64	38.01	18.24	53.59	140.02	0	0	70.02	0	95.07	66.82	111.89	0	32.23	146.04	45.32	0	45.2	128.5	80.78	0	65.66	20.57	5.58	0	27.32	25.94	87.16	4.2	2.89	0.64	0.43	15.34	10.23
DIM_01610	89.96	89.13	26.76	52.68	171.93	115.15	794.22	610.93	464.72	1275.28	147.56	213.71	434.61	314.96	288.04	398.29	436.89	231.1	384.03	480.75	0	261.04	491.5	371.49	1979.73	1710.52	2685.82	0	449.85	961.46	467.31	0	981.98	2244.38	2012.1	0	453.83	379.19	40.44	0	188.79	749.03	1683.59	8.9	5.46	0.78	0.58	42.03	26.93
DIM_01611	11.11	0.82	7.15	10.32	4.36	6.18	232.58	143.21	51.82	193.62	92.41	151.33	81.27	91.39	37.07	50.6	93.08	28.55	249.48	122.57	0	67.91	84.93	96.27	138.35	170.16	189.97	0	37.52	260.79	104.42	0	102.76	250.85	217.3	0	95.54	104.77	5.08	0	24.85	67.68	157.22	8.45	5.18	0.36	0.27	36.99	23.68
DIM_01612	3.95	0.18	2.66	4.81	2.8	4.09	12.41	16.78	7.59	51.99	5.97	21.48	8.19	28.13	1.96	2.18	5.79	0.64	47.68	48.68	0	29.49	21.47	12.16	83.42	58	67.71	0	19.25	76.24	27.77	0	25.95	95.07	64.08	0	33.94	28.35	2.57	0	4.71	23.22	44.43	3.69	2.33	0.19	0.13	10.11	6.49
DIM_01613	2.87	0.57	0.92	1.26	0.2	1.55	41.58	41.32	54.18	153.82	127.7	154.25	78.23	79.57	62.42	107.96	119.8	52.74	86.2	99.41	0	0	14.77	33.49	98.44	93.95	87.32	0	28.55	184.78	19.12	0	32.17	113.04	81.41	0	31.16	39.04	6.18	0	21.61	32.26	93.66	5.69	3.49	0.57	0.38	18.11	11.57
DIM_01614	488.27	458.31	322.15	1059.42	1534.27	1842.97	15.36	30.2	782.45	320.49	62.99	1118.67	2229.93	1974.32	527.26	1267.5	2269.78	229.82	193.55	385.95	0	0	0	0	10.57	4.54	9.12	0	7.88	0	0	0	6.91	0	6.89	0	0	0	0	0	0	2.19	5.84	5.74	3.91	0.07	0.04	61.18	41.47
DIM_01615	0	0	0	2.42	10.96	3.47	56.64	57.08	24.13	47.91	67.92	44.52	33.91	37.9	32.63	45.29	63.22	29.32	30.87	41.89	0	36.43	0	0	54.01	17.41	23.31	0	20.16	83.07	0	0	17.68	78.32	52.88	0	0	0	8.73	0	0	13.99	33.61	4.67	2.86	0.22	0.13	4.57	3.23
DIM_01616	6.46	4.26	6.57	3.54	0.41	2.52	20.55	31.4	24.81	60.27	31.79	30.94	24.06	32.87	30.05	42.93	44.85	29.47	59.21	74.34	0	18.56	65	10.52	103.12	78.24	78.62	0	20.51	52.78	27.03	0	40.43	93.49	97.09	0	13.05	40.9	3.33	0	5.43	21.34	77.38	2.12	1.3	0.32	0.23	7.32	4.79
DIM_01617	6.08	0.17	2.16	1.92	2.58	2.94	161.01	199.34	189.08	218.77	149.5	273.53	379.02	439.49	214.66	297.46	483.43	211.52	200.56	251.46	0	0	44.92	67.92	99.87	214.52	208.32	0	49.68	102.33	29.09	0	119.77	319.88	289.57	0	63.24	0	5.38	0	39.45	75.83	292.15	19.74	12.1	1.67	1.09	48.12	30.92
DIM_01618	11.97	5.34	10.95	11.68	2.82	7.76	30.02	43.21	21.62	50.55	8.49	42.73	59.04	64.69	9.51	11.1	40.01	2.76	138.32	213.33	0	58.77	248.32	39.5	512.83	542.31	618	0	46.91	260.05	101.47	0	183.38	707.04	628.69	0	45.94	115.13	12.5	0	42.05	200.75	491.81	6.23	4	0.45	0.33	22.76	16.14
DIM_01619	105.45	44.69	94.96	43.34	42.2	80.07	13.68	38.41	192.87	79.55	30.85	176.67	432.32	353.98	125.9	508.62	461.41	173.68	52.2	89.05	0	0	0	6.53	12.8	30.24	38.67	0	0	0	5.59	0	8.37	34.82	27.82	0	0	0	0	0	5.06	10.6	22.1	3.52	2.39	0.74	0.68	5.53	4.64
DIM_01620	0.38	0	0	0.27	0	0	0	0	0	0	0	0	0	0	0	0	0.37	0	0.41	12.31	0	0	0	0	0	4.95	0	0	0	0	0	0	0	0	0	0	43.79	0	0	0	0	0	0	0	0	0.06	0.04	0.06	0.04
DIM_01621	0	0	0	0	0	0	0	0	0	0	0	0	0	0	0	0	0	0	0	8.3	0	0	0	0	0	0	0	0	0	0	0	0	0	0	0	0	0	0	0	0	0	0	0	0	0	0	0	0.36	0.23
DIM_01622	0	0	0	0	0	3.65	0.48	0	10.74	8.47	118.62	38.11	0.41	0	1.92	0.35	0.88	3.4	0.35	163.41	0	0	0	0	0	0	0	0	0	0	0	0	0	0	0	0	0	0	0	0	0	0	0	2.33	1.43	0	0	0.05	0.03
DIM_01623	0.54	0.06	0.49	0.91	1.51	0.02	0.6	0.9	0.82	0.96	1.4	6.25	1.83	7.2	0.29	0.45	0.47	0.52	12.6	2.1	0	3.49	6.98	0	0	5.55	2.23	0	1.93	0	0	0	0	6.56	11.23	0	0	0	0	0	0	1.07	13.91	1.12	0.88	0.06	0.04	1.77	1.2
DIM_01624	0	0	0	0	0	0	0	0	0	0	0	0	0	0	0	0	0	0	0	1.46	0	0	0	0	0	0	0	0	0	0	0	0	0	0	0	0	0	0	0	0	0	0	0	0	0	0	0	0	0
DIM_01625	2.03	0	0.46	0.06	0.14	0.03	5.04	8.62	1.55	5.43	3.22	6.85	3.18	6.89	0.06	0.74	1.54	0	25.66	0.13	0	0	0	0	0	0	3.31	0	0	0	0	0	0	0	0	0	0	0	0	0	0	0	0	0.93	0.86	0.03	0.02	0.66	0.42
DIM_01626	0.7	0	0.72	1.7	0.21	0.04	0.62	1.67	0.38	0.95	2.2	6.12	0.69	3.52	0	0	0.63	0	22.89	0.53	0	0	0	0	0	0	0	0	0	0	0	0	0	0	0	0	0	0	0	0	0	1.1	0	1.28	0.78	0	0	0.4	0.38
DIM_01627	0.56	8.29	3.34	10.32	24.29	15.62	10.21	17.72	37.35	16.77	6.8	53.43	93.3	78.05	24.52	54.81	92.69	31.22	18.1	25.43	0	12.95	0	0	28.8	6.18	16.57	0	0	0	0	0	0	10.44	12.52	0	0	0	0	0	0	3.97	13.26	1.74	1.07	1.79	1.16	5.73	3.69
DIM_01628	0	0	0	0.54	0	0	0	0	0	6.29	54.67	17.3	0	0	0	0	0	0	0	0	0	0	0	0	0	0	0	0	0	0	0	0	0	0	0	0	0	0	0	0	0	0	0	0	0	0	0	0.12	0.07
DIM_01629	0	0	0.11	1.8	0	0	0	0	1.06	0	0	0	0	0	1.3	0.43	0	0	1.38	0	0	0	0	0	0	0	0	0	0	0	0	0	0	0	0	0	0	0	0	0	0	0	0	0	0	0	0	0.29	0.19
DIM_01630	15.57	39.68	70.07	72.25	11.2	95.32	64.52	94.65	148.31	219.18	207.98	165.77	320.85	222.42	438.16	257.41	221.19	244.77	135.51	146.31	0	28.96	28.98	43.79	42.91	32.25	62.5	0	8	41.19	14.06	0	21.03	89.48	66.44	0	30.56	38.3	0.87	0	0	18.87	54.08	6.57	4.23	0.73	0.55	8.84	6.35
DIM_01631	0.24	0	0	0	0	0	0	0	0	0	0	0	0	0	0	0	0	0.19	0.3	0	0	0	0	0	0	0	0	0	0	0	0	0	0	0	0	0	0	0	0	0	0	0	0	1.01	0.62	0.03	0.04	0.27	0.17
DIM_01632	9.15	0.67	7.87	5.96	1.84	11.13	10.5	18.72	16.5	16.69	8.99	82.67	49.08	139.38	12.07	22.56	30.16	12.91	101.32	42.46	0	28.54	114.25	46.24	33.23	41.51	62.57	0	22.53	78.85	58.07	0	25.66	64.63	72.19	0	57.36	43.13	10.24	0	11.93	14.38	61.74	3.73	2.4	8.17	5.45	33.35	22
DIM_01633	1.56	0.89	1.51	1.95	4.08	0.01	5.04	8.35	0.85	11.2	4.22	3.4	1.41	4.5	0.56	0.48	1.72	0.14	20.45	18.18	0	3.29	39.49	4.97	31.67	24.06	17.87	0	0	29.92	19.16	0	4.77	39.75	30.7	0	9.25	0	0.79	0	1.92	6.05	29.6	1.96	1.38	0.09	0.07	1.62	1.16
DIM_01634	2.25	0.07	0.81	0.57	0.88	0.11	0.16	0.19	0.5	0.88	1.49	3.26	0.37	3.48	1.45	0.89	1.61	0.69	2.23	1.45	0	0	0	0	2.86	1.23	0	0	0	0	0	0	0	2.58	1.85	0	0	0	0	0	1.12	0.3	2.17	5.93	4	0.33	0.24	1.8	1.24
DIM_01635	1.16	0	1.77	0	2.26	0	0	0	0	0	0	0	0	0	0	0	0	0	0	0	0	0	0	0	0	0	0	0	0	0	0	0	0	0	0	0	0	0	0	0	0	0	0	0	0	0	0	0	0
DIM_01636	2.29	2.56	0.69	4	0	2.62	0.36	2.71	27.81	2.39	17.57	70.62	96.08	102.89	0.5	2.35	1.12	1.11	0.6	0.69	0	0	0	0	0	0	0	0	0	0	0	0	0	0	0	0	0	0	0	0	0	0	0.95	0.42	0.26	0.09	0.05	0.6	0.56
DIM_01637	2.07	0	0	0.92	0	0.05	0.69	0.67	18.34	2.16	5.71	35.32	55.63	55.79	2.94	8.56	8.7	4.6	33.53	6.75	0	0	0	0	0	1.62	0	0	5.62	11.57	6.58	0	0	0	1.64	0	0	0	0	0	0	0	1.04	1.83	1.4	0.22	0.16	0.55	0.56
DIM_01638	2.17	2.03	0.81	0.46	2.57	2.85	25.68	28.62	32.33	60.91	57.96	14.26	21.81	16.21	37.4	45.2	38.1	30.19	19.79	62.43	0	0	56.12	31.81	83.13	93.73	179.37	0	7.75	63.86	27.24	0	20.38	97.97	83.58	0	0	0	1.68	0	8.21	25.81	78.96	2.51	1.54	0.3	0.22	1.9	1.27
DIM_01639	2	0.63	2.14	0	0	1.67	0	0	0	0.61	0.41	0.6	0.39	0	0.62	1.35	1.41	0.7	11.74	0.66	0	0	0	0	0	0	0	0	0	0	0	0	0	0	0	0	0	0	0	0	0	0	0	0	0	0.04	0.02	1.67	1.26
DIM_01640	13.56	1.17	3.68	1.64	0.85	0.04	0	0	0.81	0.85	1.86	12.01	1.23	18.49	0.27	0.34	0.88	0.28	21.81	2.54	0	4.74	7.94	0	0	0.71	1.4	74.38	0	37.04	6.52	4.09	2.2	7.2	2.09	14.65	7.7	10.82	1.78	0.02	2.76	0.41	5.01	2.3	1.67	0	0	0.64	0.46
DIM_01641	1.12	3.25	0.15	0.48	0.13	0.73	1.18	0.96	1.58	0.64	0.26	9.47	7.16	19.37	0.31	3	4.31	1.65	7.99	2.5	0	0	0	0	5.6	3.61	0	0	0	8.6	0	0	0	4.06	4.87	0	0	0	0	0	0	1.74	2.32	0.34	0.42	0.12	0.11	1.78	1.54
DIM_01642	0.97	4.85	0.24	0	0	2.92	0	0	0	0	0	1.65	2.15	0	0.28	1.46	3.84	1.27	11.24	2.41	0	0	0	0	0	0	0	0	0	0	0	0	0	0	0	0	0	0	0	0	0	0	0	2.73	1.67	0.05	0.03	0.06	0.04
DIM_01643	0.32	0.04	0.11	0	0	0.05	0.09	0.46	1.05	0.44	0.75	6.82	5.8	9.2	1.99	3.49	6.35	2.55	4.48	46.43	0	0	14.65	0	0	0	2.34	0	0	16.65	9.48	0	3.54	1.97	1.77	0	0	0	1.75	0	0	0.56	2.25	0	0	0.1	0.11	3.77	2.99
DIM_01644	0.38	2.37	0.76	0.02	3.16	0.02	48.68	48.05	4.78	33.45	8.95	21.12	30.33	31.4	10.79	15.93	23.76	5.46	226.57	113.23	0	39.57	142.55	47.87	170.05	153.62	134.12	0	52.48	261.17	102.49	0	68.98	261.55	237.02	0	77.95	139.55	7.58	0	50.97	67.96	155.51	5.38	3.74	0.35	0.28	31.58	20.37
DIM_01645	1.32	2.54	2.41	4.24	0.59	0.56	30.65	22.4	20.05	131.46	162.13	42.66	11.67	6.23	18.54	22.73	23.18	18.91	29.95	148.9	0	0	0	12.7	12.45	98.91	134.29	0	18.57	38.25	10.88	0	56.97	103.81	90.65	0	0	29.63	2.01	0	0	33.5	56.75	1.49	0.92	0.23	0.16	3.69	2.4
DIM_01646	0	0	0.22	0.32	0.94	1.78	10.25	9.2	8.62	22.2	102.23	26.41	20.02	29.37	14.23	29.76	44.29	16.54	53.3	87.42	0	10.26	0	15.51	30.4	48.96	45.91	0	0	35.02	6.64	0	4.97	35.82	57.8	0	43.29	18.09	0	0	6	11.8	47.24	7.4	4.53	0.34	0.26	3.85	2.5
DIM_01647	2.56	0.02	2.08	3.32	0.74	2.34	7.06	14	4.34	11.84	13.61	16	8.19	10.77	1.76	2.97	5	1.15	27.88	15.96	0	3.48	41.84	2.63	30.97	31.59	18.93	0	1.92	15.85	11.28	0	6.74	47.73	37.01	0	0	18.42	0	0	0	13.08	32.79	3.35	2.34	0.15	0.1	2.28	1.6
DIM_01648	1.96	0.08	0.6	0.06	2.13	2.58	27.96	38.94	2.63	0.34	0.69	17	19.41	28.48	9.29	7.75	12.9	11.72	10.7	5.23	0	0	13.56	0	15.06	6.47	8.67	0	0	0	0	0	0	10.93	9.82	0	0	0	0	0	0	0.52	8.32	3.08	2.08	0.18	0.13	2.67	1.94
DIM_01649	0	0	0	0	0	0	0.54	0	0	0	0	0	0	0	0.84	0	1.01	0	0.62	9.36	0	0	54.48	45.34	0	0	0	0	0	103.33	0	0	0	0	0	0	0	0	4.31	0	0	0	0	1.73	1.72	0.27	0.2	0	0
DIM_01650	13.28	0.85	5.91	8.61	9.4	15.49	68.64	49.42	16.8	70.28	64.43	32.37	15.37	40.21	13.91	39.57	50.43	14.55	51.15	70.83	0	26.32	65.48	0	130	107.48	173.91	0	33.93	74.19	45.44	0	46.73	155.57	127.13	0	86.41	61.88	0	0	30.82	49.1	136.47	1.51	0.92	0.16	0.13	8.61	5.55
DIM_01651	1.09	0	0.2	0.05	0.04	1.67	0.21	0	0.2	7.02	4.91	2.34	0.63	0.5	0.33	3.12	2.48	1.19	0.37	152.4	0	0	16.33	0	0	0	0	0	0	0	0	0	0	0	0	0	0	0	0	0	0	0	0	0.37	0.23	0.01	0.01	0.46	0.29
DIM_01652	9.9	14.33	1.91	0.44	0	7.27	12.13	23.81	18.68	7.96	6.86	22.9	32.64	29.97	14.04	34.86	10.32	12.47	20.58	11.77	0	0	0	0	0	56.74	56.97	0	0	0	0	0	0	31.9	52.71	0	0	0	7.12	0	0	18.25	42.63	2.42	1.48	1.42	1.05	0.22	0.14
DIM_01653	11.93	4.92	4.74	6.72	32.94	12.33	0.99	2.97	4.52	1.76	0.25	2.18	2.84	2.54	3.78	8.36	6.62	7.16	3.56	3.2	0	0	0	0	0	0	0	0	0	0	0	0	0	0	0	0	0	0	0	0	0	0	0	0	0	0.37	0.26	1.98	1.41
DIM_01654	0	0	0.36	0	0.29	8.25	0.9	0	0	0	0	1.44	0	0.9	0	0.35	0	0	5.09	3.11	0	0	12.91	0	11.9	0	0	0	0	7.09	49.11	14.26	47.91	0	0	0.01	290.53	249.85	0	0	0	6.96	4.46	0	0	0	0	0.53	0.48
DIM_01655	0.59	0.02	1.57	3.28	1.71	0.88	13.75	33.29	1.43	2.78	1.24	13.95	10.95	30.07	2.74	2.39	5.11	0.77	89.12	23.23	0	11.88	41.63	22.47	15.41	25.5	18.05	0	1.64	30.42	11.54	0	10.07	50.24	44.41	0	25.07	5.24	1.07	0	3.48	8.19	34.6	8.85	5.42	0.29	0.23	20.41	13.05
DIM_01656	0	0	0	0.09	0	0	0	0	0.25	0	0.18	0	0	0	0	0	0.12	0.21	0	183.9	0	0	0	0	0	0	0	0	0	0	0	0	0	0	0	0	0	0	0	0	0	0	0	0	0	0	0	0.06	0.04
DIM_01657	2.9	0.21	1.71	1.41	0.6	0.22	6.83	15.35	1.35	5.32	1.14	5.6	1.01	6.23	0.46	0.48	1.56	0.05	40.59	30.16	0	7.12	14.31	16.15	26.36	14.72	9.1	0	0	24.34	16.72	0	3.45	22.97	26.36	0	11.62	0	2.56	0	0	4.91	29.13	4.38	2.9	0.34	0.26	19.3	12.46
DIM_01658	0	0	0	0	0	0	0	0	0	0	0	0	0	0	0	0	0	0.3	0.12	164.28	0	0	0	0	0	0	0	0	0	0	0	0	0	0	0	0	0	0	0	0	0	0	0	0	0	0.03	0.02	0.96	0.62
DIM_01659	0.1	0.1	0.2	0.63	3.07	0	1.55	4.06	0.13	1.85	0.99	2.19	0.45	3.81	0.71	0.84	1.62	0.38	5.27	4.97	0	4.29	8.59	3.25	15.9	23.22	10.98	0	0	4.88	19.46	0	0	34.61	26.96	0	6.04	15.14	1.54	0	0	4.94	16.25	1.18	0.96	0.09	0.07	4.51	3.36
DIM_01660	0.62	0	0.41	2.07	2.1	4.21	9.13	9.25	22.23	43.35	75.7	15.2	22.71	22.12	21.46	62.93	75.38	26.13	18.89	17.77	0	0	0	0	13.74	50.16	23.71	0	10.25	0	12.01	0	17.97	49.81	64.22	0	0	0	2.22	0	0	9.96	37.97	4.93	3.02	0.23	0.18	4.2	2.78
DIM_01661	0.58	0	0	0	0.15	0.12	2.5	3.82	0.29	0	0.42	0	0	0	0.63	0.35	0.58	1.91	3.63	131.69	0	0	0	0	0	10.09	0	0	0	0	0	0	0	0	0	0	0	0	0	0	0	4.86	0	0	0	0.05	0.03	0.17	0.28
DIM_01662	4.73	0.75	2.05	3.24	2.6	2.99	18.52	20.02	10.15	132.96	62.24	65.13	7.17	6.24	3.49	8.33	17.3	7.44	42.23	89.01	0	40.87	286.1	30.9	151.43	68.3	130.7	0	112.99	255.99	119.1	0	99.04	131.78	107.01	0	115.07	36.05	26.92	0	11.96	42.33	89.98	10.82	7.18	0.22	0.18	5.53	3.59
DIM_01663	0	0	0	0	0	0	0	0	0	0	1.17	15.34	5.09	14.9	0	0.59	2.01	0	0	0	0	8.93	0	6.75	0	14.86	0	0	0	23.7	0	0	0	0	12.9	0	8.37	15.74	0	0	0	5.7	0	2.63	1.61	0.49	0.31	5.54	3.56
DIM_01664	0.2	0	0.48	0.51	0.4	0.15	0.76	0.2	0.55	0.98	1.77	1.96	0.44	2.26	0.27	0.36	1.08	0.65	12.97	1.04	0	9.85	6.57	4.96	0	2.61	7.34	0	3.63	0	2.12	0	1.59	12.34	4.49	0	9.23	0	0	0	1.92	0.75	5.71	1.8	1.47	0.1	0.08	1.81	1.67
DIM_01665	118.72	154.27	55.56	119.8	163.03	143.13	1374.17	1123.88	1894.8	2363.1	828.86	623.79	1036.95	694.71	1200.26	1373.69	1562.24	830.63	550.95	541.15	0	404.21	932.48	611.18	2120.36	1930.97	3272.35	0	774.11	1382.14	805.6	0	1447.96	2598.76	2541.92	0	656.9	494.06	78.24	0	109.25	945.29	2032.79	18.79	11.51	2.04	1.28	65.43	41.91
DIM_01666	0	0	0.24	0.14	0	2.04	19.69	10.99	42.98	188.26	354.43	88.54	36.01	33.15	36.76	35.64	60.81	32.62	51.16	326.71	0	0	0	0	23.26	49.97	110.42	0	0	107.3	40.65	0	30.45	50.6	101.2	0	0	55.4	3.76	0	0	21.68	83.61	9.48	5.81	0.75	0.56	6.56	4.27
DIM_01667	2.08	0.04	0.42	1.65	0.03	0.27	3.08	3.68	6	37.3	33.14	19.67	5.63	8.32	1.48	1.48	3.61	1.03	25.63	147.36	0	6.35	12.7	9.6	51.73	28.27	8.12	0	3.51	14.44	20.55	0	12.29	51.16	31.68	0	8.93	22.38	2.28	0	3.72	9.73	34.42	4.33	2.65	0.11	0.09	2.64	1.83
DIM_01668	1.36	0	0.2	0.63	5.99	2.93	11.02	7.15	10.31	33.52	156.42	55.43	3.03	3.95	8.39	16.21	19.71	5.05	25.53	22.45	0	0	36.1	0	40.12	40.21	40.4	0	9.98	61.65	0	0	8.75	43.64	40.7	0	25.4	0	0	0	21.13	2.77	31.41	12.81	7.85	0.66	0.42	7.72	5.16
DIM_01669	23.74	6.7	52.43	1.83	0.06	4.7	0.09	0	1.97	3.44	2.35	1.02	0.16	0.35	0.61	0.62	0.31	0.62	139.82	1.06	0	0	0	0	0	0	2.43	0	0	0	0	0	0	0	0.92	0	0	0	0	0	0	0.29	2.72	3.3	2.34	0.02	0.01	1.57	1.1
DIM_01670	0	0	0.5	0	0	0	0	0	0	0	0	0	0	0	0	0	0	0	3.63	0	0	0	0	0	0	0	0	0	0	0	0	0	0	0	0	0	0	0	0	0	0	0	0	0	0	0.17	0.11	0	0.07
DIM_01671	2	0.18	1.2	1.04	0	0.11	0	0	0	0	0	0	0	0	0	0	1.2	0.7	6.58	0.17	0	0	0	0	0	0	4.41	0	0	0	0	0	0	0	0	0	0	0	0	0	0	0	0	0	0	0.17	0.11	0.57	0.4
DIM_01672	0.44	0	0	0	0	0	0	0	0.57	0	0	0	0	0	0	0	0	0	0.69	0	0	0	0	0	0	0	0	0	0	0	0	0	0	0	0	0	0	0	0	0	0	0	0	1.15	0.71	0	0	0.15	0.1
DIM_01673	2.25	0	1.14	0.16	5.02	4.85	14.89	24.2	4.4	1.92	0.99	1.44	1.57	2.15	5.22	8.38	4.68	3.52	3.86	0.44	0	0	0	0	0	2.75	0	0	0	0	0	0	0	0	0	0	0	0	0	0	0	0	1.77	0	0	0	0	0.07	0.04
DIM_01674	0.57	0	0	0	0	0	0	0	0	0	0	0	0	0	0	0	1.71	0.31	0	0	0	0	0	0	0	0	0	0	0	0	0	0	0	0	0	0	0	0	0	0	0	0	0	0	0	0	0	0.08	0.05
DIM_01675	0.36	1.6	0.53	0.01	1.38	0.03	16.94	12.38	0.23	0.04	0	0.16	0.72	0.58	1.31	0.58	1.01	0.59	2.61	0	0	0	0	0	0	0.78	0	0	0	0	0	0	0	0	0	0	0	0	0	0	0	0	0	1.78	1.5	0.1	0.12	1.87	1.82
DIM_01676	2.25	0	1.14	0.16	5.02	4.85	14.89	24.2	4.4	1.92	0.99	1.44	1.57	2.15	5.22	8.38	4.68	3.52	3.86	0.44	0	0	0	0	0	2.75	0	0	0	0	0	0	0	0	0	0	0	0	0	0	0	0	1.77	0	0	0	0	0.07	0.04
DIM_01677	0	0	0	0.02	0	0	0	1.12	0.06	0.06	0	0	0	0	0.75	0	0.64	1.89	0.25	358.33	0	0	0	0	0	0	0	0	0	0	0	0	0	0	0	0	0	0	0	0	0	0	0	0.35	0.21	0	0	0.02	0.01
DIM_01678	0.08	0	0.17	0	0	0	0	0	0	0.32	0	0	0	0	0	0.18	0	0.13	0.32	23.01	0	0	33.11	25.03	0	0	0	0	0	0	0	0	0	0	0	0	0	0	1.98	0	0	0	0	0	0	0	0.02	1.18	0.92
DIM_01679	146.82	77.28	39.37	144.12	341.98	185.1	1865.31	1424.38	1197.67	1556.86	599.71	340.66	600.83	430.29	742.94	1209.85	1504.65	820.34	710.59	610.72	0	246.11	843.99	584.8	2136.39	2084.4	3822.77	0	534.53	1221.03	717.17	0	1422.58	2503.48	2422.88	0	470.14	806.33	75.77	0	319.07	832.04	2050.15	14.05	8.61	2.4	1.54	48.18	30.77
DIM_01680	0.58	1.06	0.19	0.03	0	0.3	6.22	10.74	0.92	16.52	8.27	4.7	3.64	6.4	2.9	3.39	5.53	0.96	37.86	24.33	0	10.04	40.2	7.59	22.32	20.78	25.69	0	0	22.86	13.01	0	14.59	43.18	42.86	0	0	35.42	0	0	0	7.7	34.95	1.81	1.39	0.09	0.09	2.86	2.02
DIM_01681	1.09	0	0.08	1.58	1.6	0	0	2.85	4.02	4.05	0.79	5.76	11.63	15.74	16.76	66.28	124.43	30.44	2.8	10.81	0	0	0	0	0	4.03	0	0	0	0	0	0	0	13.6	0	0	0	0	0	0	0	0	0	0	0	0.88	0.57	2.16	1.63
DIM_01682	0.39	0.19	0.77	0.05	0	1.27	1.66	4.72	4.6	1.5	3.33	12.37	28.58	28.49	183.07	131.15	90.55	92.08	10.38	11.79	0	0	0	0	0	0	0	0	0	0	0	0	0	0	0	0	0	0	0	0	0	0	0	0	0	0.36	0.28	2.99	2.29
DIM_01683	1.99	0	0.22	0.08	2.42	0.06	2.34	5.12	2.89	3.99	6.11	15.05	19.53	34.82	10.08	20.83	47.09	5.82	22.92	18.56	0	8.84	212.32	33.42	78.61	60.49	42.4	0	9.77	150.92	34.35	0	29.97	104.52	93.25	0	62.2	15.59	5.29	0	15.53	23.05	64.24	2.4	1.71	0.37	0.28	10.71	6.86
DIM_01684	1.34	0.28	2.94	3.41	5.42	7.74	8.14	9.52	4.45	11.65	11.44	31.91	9.21	59.11	3.13	5.27	13.75	1.54	35.06	25.85	0	63.71	127.52	12.68	126.68	131.74	95.4	0	22.23	133.49	65.12	0	25.97	204.48	179.72	0	66.03	47.28	6.42	0	7.85	47.03	183.18	2.61	1.69	0.49	0.36	17.95	11.53
DIM_01685	4.29	0.03	0.52	0.11	0	0	0	0	0	0.1	0.67	0	0	0.14	0.03	0	0.14	0	24.06	1.39	0	0	0	0	0	0	0	0	0	0	0	0	0	0	0.48	0	0	0	0	0	0	0	0.61	1.9	1.83	0.02	0.01	0.31	0.22
DIM_01686	0.52	0.36	1.96	2.48	0.72	1.46	2	5.44	0.74	1.54	0.83	8.77	4.46	12.15	0.26	0.3	0.69	0.09	27.41	4.28	0	3.83	15.31	1.45	11.34	19.17	15.9	0	0	15.23	7.43	0	3.7	39.05	31.25	0	8.07	10.11	1.37	0	1.12	8.8	25.44	4.74	3.07	0.43	0.31	9.96	6.48
DIM_01687	0	0	0.02	0.05	0	0.02	1.74	1.7	6.74	5.04	101.25	6.13	0.49	0.99	0	0	0.21	0.3	10.61	24.83	0	17.59	70.41	0	39.1	2.8	2.81	0	43.74	70.06	0	0	12.78	4.73	0.71	0	74.26	15.51	0	0	15.45	0	0	1.59	0.98	0.01	0.01	0.14	0.09
DIM_01688	15.66	16.3	8.63	20.51	23.03	15.33	7.76	13.47	92.29	102.64	452.5	98.87	290.84	329.08	2.66	10.07	9.64	7.04	61.38	8.58	0	0	0	0	0	3.26	6.56	0	0	0	0	0	4.97	11.02	9.91	0	0	0	0	0	0	3.93	4.2	8.79	6.52	0.06	0.05	1.56	1.12
DIM_01689	0	0	0	0	0	2.78	0	0	0	1.87	0	0	0	12.27	3.79	0	0	0	0	1.66	0	0	0	0	0	0	0	0	0	0	0	0	0	0	0	0	0	0	0	0	0	0	0	0	0	0	0	0.13	0.09
DIM_01690	2.39	0.32	0.46	0.12	0.3	0.03	27.26	32.49	80.95	21.49	19.51	150.71	306.94	493.93	15.72	22.06	19	6.34	43.65	49.18	0	0	0	9.5	0	22	36.18	0	6.95	14.31	0	0	0	6.76	51.63	0	0	0	1.5	0	0	7.71	56.62	2.82	1.73	0.1	0.09	2.31	1.49
DIM_01691	107.34	166.29	146.4	91.27	182.82	181.94	32.22	35.18	26.37	22.34	17.62	17.56	42.92	45	107.76	56.91	183.4	85.79	45.87	81.63	0	0	58.93	0	21.85	23.47	47.14	0	48.92	100.77	19.09	0	0	0	16.63	0	0	0	0	0	0	4.53	15.1	1.28	0.78	0.75	0.52	7.1	4.75
DIM_01692	0.01	0.08	0.04	0.02	1.45	0.07	7.57	10.39	0.49	3.22	3.43	4.25	0.18	1.04	0.02	0.02	0.05	0.04	0.28	30.29	0	0	0	0	0	2.29	1.15	0	0	0	0	0	1.74	2.9	3.47	0	0	0	0.43	0	2.11	0.28	0.74	0.33	0.3	0.01	0.01	0.13	0.12
DIM_01693	12	16.92	31.87	52.19	10.74	49.85	83.68	99.16	65.57	174.25	204.31	273.47	68.23	69.6	32.61	47.82	70.49	20.17	151.69	91.05	0	5.92	35.52	31.31	48.21	55.53	41.61	0	29.42	94.23	38.3	0	37.24	84.24	61.43	0	24.97	20.86	3.54	0	10.39	18.59	53.27	17.5	10.89	0.53	0.38	14.15	9.05
DIM_01694	3.02	0	0.2	0	0	0	0	0	0	0	0	0	0	0	0.33	0	0	0.07	0.07	2.51	0	0	0	0	0	0	3.43	0	0	0	0	0	0	0	0.86	0	0	0	0	0	0	0	1.1	0	0	0	0	0.73	0.77
DIM_01695	0	0	0	0	0	0	0	0	0	0	0	0	0	0	0	0	0	0	1.67	0	0	0	0	0	0	0	0	0	0	0	0	0	0	0	0	0	0	0	0	0	0	0	0	2.54	1.56	0	0	0.23	0.14
DIM_01696	4.06	2.62	2.94	1.4	9.63	0.74	0.12	0	1.58	0.53	12.35	75.56	120.43	114.16	2.28	7.32	16.88	2.19	108.64	0.32	0	0	0	0	26.07	65.77	84.37	0	0	0	5.69	0	0	61.44	109.05	0	0	0	0	0	0	11.46	89.11	0.8	0.49	0.14	0.13	0.6	0.43
DIM_01697	0	0	0	0.11	0	0	0.31	0.75	0.67	2.15	1.7	3.56	2.55	2.17	0	0.01	0	0.02	0.14	29.68	0	0	0	0	0	0	0	0	0	0	0	0	0	0	0	0	0	0	0	0	0	0	0	0.29	0.27	0	0	0.08	0.05
DIM_01698	0.59	0	0.58	1.41	2.99	0.14	4.52	7.87	3.48	9.2	13.89	11.05	0.66	16.44	5.1	2.58	6.48	0.92	42.35	32.09	0	17.15	85.79	12.96	69.87	90.03	104.17	0	18.95	78.05	16.65	0	45.67	145.12	108.37	0	48.25	0	7.18	0	20.08	42.07	87.74	2.72	2.14	0.09	0.06	11.75	7.54
DIM_01699	1.86	0.17	0.52	0.65	3.37	0.18	1.83	3.48	1.16	4.09	3.98	17.98	17.66	27.38	1.53	0.53	2.98	0.08	31.88	10.77	0	8.65	60.62	6.54	41.67	28.91	12.45	0	7.17	49.22	19.61	0	8.38	43.01	33.43	0	36.52	30.51	3.62	0	2.53	10.94	34.53	3.95	2.54	0.41	0.29	10.83	7.09
DIM_01700	2.73	0	0.68	0.05	0.47	0.35	2.84	7.51	0.84	7.77	2.55	4.75	2.92	10.15	3.07	3.01	4.32	1.3	16.23	14.72	0	4.39	0	6.64	19.5	12.56	9.82	0	0	39.93	11.36	0	4.25	33.01	12.36	0	24.69	15.47	3.15	0	7.71	4.37	19.3	1.2	1.1	0.21	0.16	4.62	3.06
DIM_01701	0.2	0	0	0	0	0	0	0	0	0	0	0	0	0	0	0	0	0	0	74.26	0	0	0	0	0	0	0	0	0	0	0	0	0	0	0	0	0	0	0	0	0	0	0	0	0	0	0	0.06	0.04
DIM_01702	0.47	0	0.03	0.13	0	0	0	0	0	0	0	0	0.32	0	0	0.2	0.47	1.33	1.66	302.07	0	0	27.05	0	0	10.76	12.97	0	7.47	0	7.28	0	0	7.27	6.53	0	0	0	0	0	0	1.04	5.54	0	0	0.13	0.09	0.65	0.46
DIM_01703	18.89	3.3	8.55	8.35	7.4	5.86	10.07	13.31	4.08	3.38	3.2	12.93	2.02	3.26	3.24	3.92	3.39	2.05	13.53	2.39	0	0	12.63	0	0	8.03	0	0	0	14.36	0	0	3.06	11.87	7.11	0	0	0	0.76	0	0	0.48	8.4	12.34	8.97	1.43	1.04	15.81	12.12
DIM_01704	3.34	2.71	0.76	3.53	1.97	0.07	6.6	15.78	1.7	8.01	6.23	9.51	0	0	0	0	0	0	1.12	0	0	0	0	0	0	0	0	0	0	0	0	0	0	0	1.73	0	0	0	0	0	0	0	0	14.18	8.69	0.07	0.06	1.39	0.89
DIM_01705	1.4	3.07	0.23	0	0	0	5.78	5.65	2.78	3.82	3.21	3.1	4.06	6.97	1.04	1.37	1.42	0	5.52	3.41	0	0	0	0	0	7.01	0	0	0	0	0	0	0	0	7.1	0	0	0	0	0	0	6.76	9.02	1.85	1.13	0	0	0.58	0.37
DIM_01706	318.09	382.67	178	187.98	516.93	488.78	22.74	27.31	20.39	27.59	33.18	16.32	55.04	25.25	103.1	83.62	71.68	56.32	59	43.92	0	0	95.64	36.22	35.55	57.31	107.39	0	13.28	136.94	15.53	0	11.66	122.4	77.47	0	67.62	0	2.88	0	0	27.66	86.14	7.64	5.27	0.96	0.6	4.5	3.53
DIM_01707	318.09	382.67	178	187.98	516.93	488.78	22.74	27.31	20.39	27.59	33.18	16.32	55.04	25.25	103.1	83.62	71.68	56.32	59	43.92	0	0	95.64	36.22	35.55	57.31	107.39	0	13.28	136.94	15.53	0	11.66	122.4	77.47	0	67.62	0	2.88	0	0	27.66	86.14	7.64	5.27	0.96	0.6	4.5	3.53
DIM_01708	0	0.62	0	2.03	0	0	0	0.67	0.25	1.76	5.39	26.7	0.17	0.2	0	0	0	0	0.1	15.55	0	0	0	0	0	0	0	0	0	0	0	0	0	0	0	0	0	0	0	0	0	0	0	7.52	4.82	0	0	0.19	0.12
DIM_01709	318.09	382.67	178	187.98	516.93	488.78	22.74	27.31	20.39	27.59	33.18	16.32	55.04	25.25	103.1	83.62	71.68	56.32	59	43.92	0	0	95.64	36.22	35.55	57.31	107.39	0	13.28	136.94	15.53	0	11.66	122.4	77.47	0	67.62	0	2.88	0	0	27.66	86.14	7.64	5.27	0.96	0.6	4.5	3.53
DIM_01710	0.35	1.03	0.3	0.17	0.08	0.11	37.79	51.35	107.27	25.46	17.38	181.4	337.71	336.13	286.21	623.54	633.46	131.83	213.08	29.79	0	46.64	261.3	49.36	6.91	16.32	11.93	0	25.77	265.35	96.62	0	9.03	10.02	18.02	0	78.74	180.91	20.09	0	0	3.58	18.14	2.53	1.55	0.66	0.44	44.1	28.37
DIM_01711	151.19	208.07	48.96	30.73	114.04	91.75	0.57	3.7	3.68	0.94	0.51	1.11	1.69	1.91	2.55	4.3	4.19	2.47	4.09	0.23	0	0	0	0	27.48	5.9	0	0	0	0	12.01	0	17.97	4.98	11.95	0	0	0	0	0	0	1.42	3.8	0	0	0.28	0.23	1.35	1.03
DIM_01712	12.47	1.94	3.8	5.35	1.44	6.48	0.3	0.82	1.3	1.12	0.62	4.92	1.86	5.7	4.5	4.81	9.95	5.32	7.13	2.94	0	0	0	0	5.73	1.23	9.89	0	4.27	35.2	0	0	0	2.08	4.36	0	0	0	0	0	0	1.19	3.17	0.7	0.43	1.24	0.81	6.58	4.21
DIM_01713	7.45	5.24	4.94	6.26	7.39	4.19	5.41	10.16	3.76	12.31	3.55	25.38	2.89	38.68	2.28	2	4.78	1.11	51.55	30.9	0	5.27	31.67	3.99	37.12	29.37	22.76	0	1.46	51	29.02	0	11.49	48.89	44.36	0	14.84	18.59	1.89	0	9.26	12.53	37.77	3.02	1.93	0.25	0.2	15.99	10.4
DIM_01714	29.45	73.56	6.34	4.94	68.6	36.15	117.79	371.97	103.36	205.09	341.67	21.71	33.74	21.32	257.81	221.53	147.82	211.76	28.03	139.77	0	0	165.07	31.22	244.94	236.83	303.91	0	68.58	94.21	80.27	0	80.2	299.7	326.51	0	58.19	0	0	0	0	82.48	262.53	5.24	3.21	0.66	0.42	8.08	5.16
DIM_01715	46.39	47.64	12.65	36.16	76.83	46.85	80.27	302.31	989.94	171.05	157.04	682.83	1275.07	1212.41	480.84	792.83	417.42	391.26	120.07	253.93	0	47.57	41.88	15.83	62.07	6.67	13.39	0	51.13	71.54	0	0	10.15	16.88	6.75	0	88.43	0	0	0	0	4.82	0	3.69	2.83	5.56	3.47	22.58	14.42
DIM_01716	18.49	13.73	9.66	0.39	0.93	7.86	0.73	1.4	4.1	1.94	0.52	6.99	9.54	11.19	4.66	3.19	5.82	1.62	17.92	8.91	0	0	0	0	0	0	0	0	0	0	0	0	0	0	0.3	0	0	0	0	0	0	0.28	0	0.34	0.21	0.05	0.04	2.3	1.64
DIM_01717	1.93	0	0.43	0.03	0	0	0.12	0	0	0.23	0.1	0	0	0	0	0.33	0	0.36	0.86	1.31	0	0	17.79	0	0	0	0	0	0	0	0	0	0	0	0	0	0	0	0	0	0	0	0	0	0	0.07	0.05	0.34	0.22
DIM_01718	0	0	0	0	0	0	0	0	0	0	0.4	0	0	0	0.2	0.4	0.14	0.46	0	206.8	0	0	0	0	0	0	0	0	0	0	0	0	0	0	0	0	0	0	0	0	0	0	0	0	0	0	0	0.15	0.1
DIM_01719	0.28	0.48	0.08	2.7	0	0.01	1.35	2.53	3.28	17.04	4.37	15.56	0.09	0.07	0	0.02	0.06	0	2.44	59.12	0	0	0	0	0	0.45	0	0	0	0	0	0	0	1.53	0.46	0	0	0	0	0	0	0	0.58	8.75	5.68	0	0	0.14	0.09
DIM_01720	7.46	5.86	1.03	0	32.98	3.77	0	0	1.57	1.14	0.79	0	3.01	0	30.35	53.46	62.22	50.39	0.25	8.29	0	0	0	0	0	0	12.18	0	0	0	0	0	0	0	0	0	0	0	0	0	0	0	0	0	0	0.39	0.28	0.5	0.41
DIM_01721	1281.6	1708.98	529.98	464.76	1414.77	1373.21	0	0	0	0.48	0.66	0	0.63	0	6.2	3.57	6.25	1.48	1.13	1.32	0	0	0	0	0	0	0	0	0	0	0	0	0	0	0	0	0	0	0	0	0	0	0	0	0	0.1	0.06	9.62	6.44
DIM_01722	0	0.72	0.02	0.28	0	0	0	0	0.52	0	1.11	0.18	2.46	2.78	0.82	7.03	5.56	1	11.77	4	0	0	0	0	7.76	8.34	0	0	0	0	0	0	0	5.63	3.37	0	0	0	0	0	0	0	2.14	0.94	0.58	0.3	0.23	0.29	0.19
DIM_01723	0.15	0	0	0	0	0	0	0	0	0	0	0	0	0	0.05	0	0.13	0.08	0.24	91.85	0	0	0	0	0	0	0	0	0	0	0	0	0	0	0	0	0	0	0	0	0	0	0	0.19	0.12	0	0	0.22	0.14
DIM_01724	2.49	1.73	0.84	2.46	5.51	1.2	0.97	0.68	5.83	2.19	4.19	22.21	28.73	42.76	12.73	16.48	32.74	11.44	37.59	7.85	0	0	0	0	15.24	11.46	9.87	0	11.37	35.12	19.98	0	0	5.53	13.25	0	0	0	2.46	0	0	3.16	10.53	0	0.28	0.87	0.62	10	6.5
DIM_01725	10.05	2.04	3.83	5.98	16.96	10.06	2.15	5.95	16.08	8.73	10.43	39.46	37.64	81.19	16.23	22.97	36.16	17.89	8.38	25.52	0	0	18.98	7.17	14.05	0	0	0	0	0	0	0	9.18	2.55	1.53	0	0	0	0	0	16.66	0.73	0.97	0.43	0.26	0.7	0.57	3.07	3.24
DIM_01726	0	0	0	0	0	0	0	1.09	0	0	0	0	0	0	0	0	0	0	0	0	0	0	0	0	0	1.99	0	0	0	0	0	0	0	0	0	0	0	0	1.5	0	0	0	0	1.39	0.85	0	0	0.91	0.59
DIM_01727	0.54	0	0	0.07	0.19	1.09	0.58	0.95	0	0	0	0	0	0	0	0	0	0	0	0	0	0	0	0	0	0	0	0	0	0	0	0	0	0	1.52	0	0	0	0	0	0	0	0	2.51	1.54	0	0.02	0.45	0.29
DIM_01728	0.22	5.85	0.28	0.47	0	0	0	0	0	0	0	0	0	0	2.56	0.27	0	0.36	0	1.74	0	0	0	0	0	0	0	0	0	0	0	0	0	0	0	0	0	0	0	0	0	0	0	0	0	0	0	0.2	0.13
DIM_01729	0	0	0	0	0	0	0	0	0	0	0	0	0	0	0	0	0	0	0	0	0	0	0	0	0	0	0	0	0	0	0	0	0	0	0	0	0	0	0	0	0	4.48	0	0	0	0	0	0	0
DIM_01730	3.41	0.1	1.44	3.14	0.1	1.34	1.92	5.17	2.02	1.35	1.13	3.37	3.86	3.54	1.93	2.09	3.63	2.38	15.06	6.52	0	0	0	4.24	0	0	7.18	0	0	6.39	7.27	0	0	0	3.16	0	0	0	2.69	0	0	1.29	0	0.77	0.63	0.26	0.17	2.09	2.01
DIM_01731	0	0	0.05	0	0	0	0	0	0	0	0	0.18	0	0	0	0	0	0	0.6	92.82	0	0	0	0	0	0	0	0	0	0	0	0	0	0	0	0	0	0	0	0	0	0	0	0.47	0.29	0	0	0.12	0.08
DIM_01732	0.11	0.24	0.03	0.04	0.17	0.03	0.17	0	0.63	0.11	0.76	0	0	0	0.69	0.85	1.78	2.35	0.72	455.57	0	0	0	0	0	0	0	0	0	0	0	0	0	0	0	0	0	0	0	0	0	0	0	1.1	0.68	0.02	0.01	0.32	0.2
DIM_01733	1.09	0.15	0.89	1.28	4.54	0.73	16.93	21.94	16.33	14.52	33.93	21.3	27.73	26.45	17.66	29.59	36.89	19.75	24.54	26.02	0	19.88	56.83	6.44	61	33.43	35.4	0	3.14	29.07	16.54	0	13.75	48.06	45.25	0	3.99	10.01	1.7	0	11.64	13.93	42.13	1.55	0.95	0.13	0.09	2.11	1.4
DIM_01734	1.09	0.15	0.89	1.28	4.54	0.73	16.93	21.94	16.33	14.52	33.93	21.3	27.73	26.45	17.66	29.59	36.89	19.75	24.54	26.02	0	19.88	56.83	6.44	61	33.43	35.4	0	3.14	29.07	16.54	0	13.75	48.06	45.25	0	3.99	10.01	1.7	0	11.64	13.93	42.13	1.55	0.95	0.13	0.09	2.11	1.4
DIM_01735	6.04	0.49	3.58	3.72	1.59	3.66	57.83	60.55	40.8	126.84	472.34	73.27	51.46	37.94	103.63	96.53	74.95	75.2	39.77	112.4	0	28.97	57.93	0	85.9	64.58	111.21	0	32.05	99.05	37.53	0	28.1	93.43	102.76	0	81.6	0	0	0	0	26.69	59.37	3.77	2.31	1	0.62	7.6	4.85
DIM_01736	0.97	0	0.54	4.55	3.84	1.63	0.75	2.15	0.15	2.12	4.69	5.22	1.25	2.19	0.15	0.23	0.56	0.46	1	118.69	0	0	12.97	4.9	4.8	1.03	4.14	0	0	0	8.39	0	0	3.48	3.13	0	0	0	0.78	0	0	0.5	1.33	0.59	0.36	0.08	0.06	0.77	0.53
DIM_01737	2.7	0.07	0.82	0.8	1.37	0.03	5.88	13.48	18.47	47.4	33.74	139.99	172.26	202.45	29.89	35.06	70.55	11.33	72.18	45.73	0	11.34	11.35	8.57	25.2	33.37	18.13	0	3.13	51.6	29.36	0	5.49	35.03	34.68	17.74	7.98	10	2.04	0	3.32	6.95	31.91	4.39	2.85	0.57	0.41	10	6.46
DIM_01738	1	0.09	3	0.69	2.37	4.77	6.03	4.96	0.53	1.57	0.68	0.25	0.24	0.63	0.85	0.57	1.28	0.73	12.18	0.36	0	7.38	14.77	5.58	10.94	1.17	9.44	0	0	16.8	0	0	10.72	3.97	4.75	0	20.77	0	0	0	0	3.4	4.53	1	0.62	0.02	0.01	1.61	1.1
DIM_01739	15.56	2.33	10.29	30.28	2.14	22.46	13.5	22.51	24.57	6.74	4.6	56.5	63.9	98.31	15.78	22.33	50.6	20.05	39.13	10.25	0	9.7	0	7.33	21.56	0	9.3	0	10.72	11.04	6.28	0	4.7	5.21	7.74	0	0	0	2.32	0	0	0	3.97	0	0	0.67	0.48	4.15	3.15
DIM_01740	1.5	0	0.31	0.58	1.69	0.27	5.6	11.69	3.17	1.16	1.96	6.83	12.37	12.83	2.3	4	4.85	2.47	8.94	3.06	0	0	0	0	0	0	0	0	0	0	0	0	0	0	0.87	0	0	0	0	0	0	0	0	0.49	0.3	0.51	0.38	1.15	0.77
DIM_01741	0	0	0	0	2.56	3.07	7.27	21.65	35.35	28.37	8.26	44.79	129.29	99.07	77.3	102.24	106.01	39.85	18.52	29.17	0	0	62.17	0	0	19.8	19.89	0	0	0	0	0	0	16.71	15.04	0	0	0	0	0	18.21	4.77	15.93	1.34	0.82	0.42	0.32	4.48	2.86
DIM_01742	27.36	17.75	8.18	15.11	13.75	26.74	14.44	19.72	6.1	1.12	1.5	5.83	12.13	8.17	8.09	37.84	19.6	20.56	1.42	2.7	0	0	0	0	0	0	0	0	0	11.89	0	0	0	0	0.84	0	0	0	0	0	0	0	0	0	0	13.07	8.55	2.89	2.03
DIM_01743	5.81	9.65	13.82	15.29	6.62	5.63	31.18	50.74	10.38	36.51	14.52	21.79	19.85	33.67	5.86	10.59	19.42	2.57	60.21	60.11	0	3.07	49.13	4.64	43.19	52.23	35.31	0	15.26	52.35	27.81	0	8.91	77.49	70.38	0	21.58	27.04	2.2	0	16.17	19.05	62.47	4.78	3.01	0.49	0.36	13.83	9.27
DIM_01744	0.12	0.32	0	0.2	0	0.28	0	0	0	0	0	0	0	0	0.03	0.05	0.09	0.35	0.27	177.03	0	0	0	0	0	0	0	0	0	0	0	0	0	0	0	0	0	0	0	0	0	0	0.62	0	0	0	0	0.06	0.06
DIM_01745	5.86	0.82	0.97	0.4	4.86	0.61	10.71	11	3.49	20.9	33.29	31.65	18.2	36.74	4.64	4.4	15.29	4.36	75.02	28.19	0	21.88	131.29	0	16.22	31.35	27.99	0	0	124.62	42.51	0	0	35.28	51.13	0	0	0	2.62	0	0	15.11	33.62	1.93	1.18	0.47	0.35	12.55	8.01
DIM_01746	1.5	0.45	4.56	5.18	1.62	0.72	26.39	59.29	11.07	25.26	11.12	34.63	75.93	68.77	10.78	6.82	20.25	0.9	145.76	69.72	0	23.01	128.95	20.88	94.95	76.54	73.56	0	25.29	198.94	80.44	0	37.87	142.64	117.74	0	83.71	121.69	7.71	0	16.16	41.4	97.36	3.57	2.32	0.25	0.22	21.9	14.04
DIM_01747	0	0	0.44	0	0	0.05	34.76	31.57	22.1	99.51	138.42	31.63	51.86	50.34	21.51	56.39	60.87	39.37	71.57	41.5	0	66.21	0	12.51	98.12	55.32	68.81	0	45.75	18.85	32.15	0	32.08	93.39	69.33	0	46.59	58.4	13.87	0	9.69	21.58	76.26	5.16	4.06	0.43	0.33	10.05	6.44
DIM_01748	5.24	0.14	5.02	4.04	0.37	6.75	4.4	4.84	13.64	61.3	85.27	45.99	4.36	12.95	6.04	10.78	17.16	4.55	56.34	54.07	0	22.86	0	8.64	16.94	30.92	29.24	0	0	78.05	29.6	0	0	52.2	37.73	0	48.25	0	0	0	0	11.39	35.09	4.63	2.83	0.18	0.16	7.2	4.63
DIM_01749	0.64	0	1.74	0.07	0	4.95	1.18	0.48	1.44	0.58	2.1	9.93	13.19	11.25	6.71	12.36	28.39	11.96	5.54	61.13	0	0	0	0	14.04	3.02	18.18	0	10.48	0	12.27	0	0	10.19	4.58	0	0	0	0	0	0	1.45	3.88	0	0	0.15	0.11	2.69	1.86
DIM_01750	0	0	0.38	0.03	0.04	3.89	0.13	0	0.08	0.26	1.15	0.5	0.44	0.25	1.16	1.75	4.14	2.45	1.13	0.96	0	0	0	0	0	0	0	0	0	0	0	0	0	0	0	0	0	0	0	0	0	0	0	0	0	0.14	0.1	1.45	0.96
DIM_01751	0	0	0.04	0.19	0.5	0	0.85	1.72	0	0.28	2.27	0.27	0.36	0.4	0.47	0.23	1.17	0.11	3.33	1.27	0	0	0	0	10.89	0	4.7	0	0	0	9.51	0	0	3.95	7.1	0	0	0	0	0	0	0	3.01	2.62	1.61	0.02	0.01	0.23	0.15
DIM_01752	0.89	0.53	0.1	0.04	0.13	0	1.34	0	0	0.25	0	0	0	0	0.17	0	0	0.29	6.56	1.84	0	0	0	0	0	0	4.32	0	0	0	0	0	0	0	8.71	0	0	0	0	0	0	0	2.77	0.61	0.74	0.02	0.04	0.62	0.84
DIM_01753	5.78	0.17	5.57	4.12	2.93	8.66	21.88	19.34	21.11	47.76	34.95	35.52	33.92	41.96	16.3	37.16	41.1	21.14	26.43	32.47	0	33.92	38.79	10.99	71.78	51.64	65.05	0	16.06	77.16	43.91	0	21.11	61.17	62.78	0	27.26	8.54	3.48	0	2.84	14.11	64.44	4.2	2.98	0.41	0.3	4.3	2.79
DIM_01754	2.23	0.18	1.4	16.27	1.72	3.57	137.54	149.84	163.74	617.59	2510.26	920.25	151.52	116.55	143.23	173.17	166.54	128.46	59.16	86.24	0	23.71	47.43	0	17.58	49.08	75.85	0	13.11	54.03	46.07	0	11.5	25.49	47.78	0	0	0	0	0	0	5.46	31.58	28.07	18.47	0.36	0.25	5.41	3.48
DIM_01755	5.38	0.66	0.14	0.28	4.69	0	5.32	2.99	2.39	50.72	36.77	31.77	0.17	0.78	0	2.04	3.13	1.25	6.55	1.76	0	0	0	0	31.7	54.46	63.84	0	0	32.47	0	0	0	61.3	52.83	0	20.07	0	0	0	0	6.56	36.49	1.91	1.17	0.04	0.06	0.11	0.07
DIM_01756	0.09	0	0.15	0	0.19	0	34.89	25.09	0	0	0	0	0	0	0	0	0	0	1.19	0.23	0	0	0	0	0	0	0	0	0	0	0	0	0	0	0	0	0	0	0	0	0	0	1.88	0.81	0.5	0.03	0.02	0.25	0.16
DIM_01757	2692.1	2864.46	8908.34	3184.81	1348.92	6046.63	3.11	1.94	0	0.16	0	0	0	0	0	0	0	0	0.64	1.11	0	0	0	0	0	0	0	0	0	0	0	0	0	0	0	0	0	0	0	0	0	0	0.92	0.41	0.25	13.36	9.65	223.93	170.11
DIM_01758	1.33	0	1.29	0	0	0	0.56	0	0.35	0.18	1.86	0.18	0.24	0	0.94	2.52	0.77	1.56	0.4	0.25	0	0	0	0	0	0	0	0	0	0	0	0	0	0	0	0	0	0	0	0	0	0	0	0	0	0.87	0.58	0.25	0.21
DIM_01759	26.97	0.24	9.62	1.64	0.85	6.86	0	0.81	1.62	0.49	1.5	1.22	0.35	0.47	0	0	0.15	0	2.56	0	0	0	0	0	0	1.49	9	0	0	0	0	2.88	0	0	0	0	0	16.54	0	0.19	5.48	0.48	0.98	6.59	4.04	1.5	1.03	13.51	8.78
DIM_01760	2.36	0	1.78	0	0	0	0.17	0	0	0	0	0	0.29	0	0.46	0	0	0	189.26	0.75	0	0	0	0	0	0	0	0	0	0	0	0	0	0	0	0	0	0	0	0	0	0	0	1.1	0.67	0	0	0.1	0.06
DIM_01761	4.7	12.22	2.66	1.41	0.07	0.65	1.07	1.73	3.05	1.98	0.94	0.25	0.24	0	4.94	6.71	2.25	5.13	0.92	314.38	0	0	0	0	0	1.19	0	0	0	0	0	0	0	0	0.6	0	0	0	0	0	0	0.57	3.83	0.34	0.42	0	0	0.17	0.11
DIM_01762	36.32	7.19	19.58	5.19	18.4	38.14	33.39	21.54	2.09	0.25	0.17	0.85	1.26	0.98	1.98	2.58	1.95	2.2	153.48	2.59	0	43.72	43.75	27.55	10.8	33.62	53.58	0	4.03	99.49	37.74	0	3.53	45.03	70.98	0	20.5	0	3.49	0	0	10.61	77.55	14.22	9.12	0.72	0.52	2.85	2.16
DIM_01763	0.19	0.35	0.37	0.1	3.97	0	3.16	7.81	4.17	18.79	22.16	40.37	24.68	63.33	8.95	11.92	36.85	6.66	40.43	31.48	0	11.02	0	8.33	49	21.04	24.67	0	6.09	62.72	28.54	0	16.01	65.15	55.91	0	15.51	19.44	0	0	0	16.06	36.1	5.46	3.65	0.46	0.31	11.5	7.44
DIM_01764	0.82	0	0.07	1.65	0	0.04	0.7	0.88	1.53	1.98	7.15	6.09	0.65	1.74	0.71	1.15	1.88	0.59	2.3	184.27	0	0	0	0	0	0.5	0	0	0	3.6	6.14	0	0	0.85	1.53	0	0	5.57	0	0	0	0.73	0.65	0.14	0.18	0.02	0.01	0.25	0.18
DIM_01765	12.21	1.02	3.68	4.83	3.81	6.11	12.77	16.57	71.25	64.06	34.01	119.68	123.57	191.32	30.49	71.9	104.44	24.6	35.59	41.05	0	32.99	113.47	23.71	7.91	16.93	18.13	0	12.53	74.22	28.23	0	2.74	19.04	22.98	0	31.41	9.7	2.67	0	0	3.16	17.52	2.03	1.61	0.3	0.22	7.22	5.28
DIM_01766	2.88	0.48	6.06	0.59	0.32	3.53	4.94	12.99	2.1	10.42	8.23	11.83	13.09	14.82	2.67	2.63	6.69	0.39	95.41	29.36	0	17.67	70.72	6.68	3.27	37.24	18.36	23.13	2.44	60.29	25.73	0	2.14	62.89	46.57	0	6.21	46.71	3.7	0	2.59	15.91	46.09	9.07	5.56	0.47	0.3	10.85	7
DIM_01767	0.69	0	0.43	0.12	0	0.22	0	0	0	0	0	0	0.48	0	0	0	0	0	1.72	0.39	0	0	0	0	0	0	0	0	16.45	0	0	0	0	0	2.4	0	0	0	0	0	0	2.28	0	2.57	2.7	0.09	0.06	1.63	1.39
DIM_01768	1.27	4.6	2.75	0.42	0	0	0	3.78	0	0	0	0	0	0	0	0	0	0	11.27	0	0	0	0	0	0	9.29	0	0	0	0	0	0	0	0	0	0	0	0	0	0	0	0	0	0	0	0.17	0.1	0.85	0.54
DIM_01769	2.13	0	0.2	0.72	0.09	0.01	0.48	1.57	0.47	0.18	0.06	0.35	0.4	0.91	0.25	0.87	0.55	0.04	0.95	0.2	0	0	0	0	0	0	0	0	0	0	3.55	0	0	1.47	0	0	0	0	0	0	0	0	0.56	0	0	0.02	0.02	3.61	3.1
DIM_01770	5.38	4.2	1.26	3.66	0	4.72	23.61	26.59	90.5	17.15	29.15	69.57	63.06	86.1	36.55	104.96	79.48	38.3	14.58	14.24	0	0	0	0	0	12.85	25.82	0	0	30.66	0	0	0	21.69	17.35	0	0	0	0	0	0	2.07	22.05	0	0	0.24	0.18	0.83	0.7
DIM_01771	1.37	0	0	0	0	0	0	0	0	0	0	0	0	0	0	0	0	0	0	0	0	0	0	0	0	0	0	0	0	0	0	0	0	0	0	0	0	0	0	0	0	0	0	2.46	1.51	0	0	0.11	0.07
DIM_01772	0.08	0.68	0	3.64	0	0	4.95	7.16	241.6	28.75	32.01	1468.17	374.78	2029.84	0.3	0	0	0	94.01	0.49	0	0	0	0	0	0	0	0	0	0	0	0	0	0	0	0	0	0	0	0	0	0	0	9.88	6.33	0	0	0.44	0.28
DIM_01773	5.6	0.94	2.3	4.8	6	5.02	6.75	12.25	22.58	42.25	33.33	56.02	22.92	57.74	16.25	42.37	73.54	19.05	25.08	34.42	0	7.29	0	20.79	27.93	21.83	1.97	0	0	52.63	13.23	0	0	25.72	20.64	0	35.28	11.21	3	0	0	9.32	11.86	4.82	3.41	0.15	0.18	9.99	6.81
DIM_01774	7.02	0.14	3.03	0.98	1.04	0	0.89	3.25	0.23	2.39	1.51	9.74	2.43	14.85	0.93	0.23	1.68	0	20.39	13.55	0	29.33	23.48	4.43	39.11	27.06	5.63	0	0	33.36	15.19	0	0	36.24	28.8	0	16.5	10.34	1.4	0	3.43	12.59	36.61	3.2	2.13	0.15	0.1	4.82	3.36
DIM_01775	0.02	0.02	0.11	4.72	1.18	4.12	13.42	15.95	16.15	57.68	46.29	23.55	21.6	18.98	1.61	5.37	6.56	1	3.84	42.83	0	0	17.21	0	9.55	7.52	26.11	0	0	4.89	0	0	2.08	17.33	22.09	0	0	0	0	0	0	2.31	19.79	4.31	2.88	0.11	0.09	1.09	0.8
DIM_01776	2.02	0.18	0.31	1.04	2.8	0.4	0.79	1.6	0.36	0.39	0.7	3.83	0.67	6.39	0	0.49	0.72	0.4	2.42	159.78	0	0	0	0	0	4.41	17.72	0	0	0	0	0	0	0	4.46	0	0	0	0	0	0	0	1.42	0.62	0.38	0.04	0.03	1.35	0.86
DIM_01777	7.17	7.36	4.08	3.51	15.46	9.38	0	0	0	0	0.6	0.5	0.12	0.18	0.36	0.43	0.53	0.1	3.12	2.88	0	0	27.94	0	10.35	0	5.73	0	2.19	36.3	0	0	0	3.75	0.32	0	0	13.95	0	0	0	1.07	1.83	0.23	0.14	0.09	0.08	0.92	0.64
DIM_01778	0.19	0	0.43	3.79	0	0	2.83	1.04	4.78	1.15	3.44	7.49	0	0	3.91	6.03	0.94	1.37	4.65	0.32	0	0	0	0	0	0	0	0	21.26	10.94	6.23	0	9.31	0	0	0	13.53	0	1.15	0	11.26	0.74	0	0.87	1.33	0	0	0.3	0.18
DIM_01779	0	0	0	0	0	0	0	0	0	0	0	0	0	0	0.33	0.53	1.48	0	0	0.14	0	0	0	0	0	0	0	0	0	0	0	0	0	0	0	0	0	0	0	0	0	0	0	0.68	0.42	0.2	0.13	0	0
DIM_01780	0.13	0	0.54	0.85	0.73	0.02	0	0.82	0.84	0.95	1.1	5.67	0	0	0.06	4.1	0	0	5.49	0.15	0	0	0	0	14.05	0	0	0	0	0	0	0	0	0	2.29	0	0	0	0	0	0	0	3.88	0	0	0	0	0.74	0.49
DIM_01781	1.78	0	0.84	0	0	1.14	0.99	0	2.81	6.92	8.3	9.24	0.17	0	0.53	0.28	0.73	0	4.68	0.17	0	0	0	0	0	4.43	4.45	0	0	0	0	0	0	3.74	0	0	0	0	0	0	0	0	1.42	0.62	0.38	0	0	0.24	0.2
DIM_01782	0.88	0	0.7	0.91	0.02	0.03	1.98	0.96	0.12	0.49	0.74	0.25	0	0	0	0	0	0	3.03	1.02	0	4	0	0	0	0	0	0	2.21	0	0	0	0	2.15	0.64	0	0	0	0	0	0	0	0.41	0.18	0.22	0.01	0.02	1.18	0.81
DIM_01783	0.14	0	0.05	0	0	0	0	0	0	0	0	0	0	0	0.04	0.06	0	0.56	0	168.74	0	0	0	0	0	2.26	4.53	0	0	0	0	0	0	0	1.71	0	0	0	0	0	0	0.54	2.18	0	0	0	0	0.04	0.03
DIM_01784	0	0.07	0.15	0.1	0	0	9.31	12.09	2.81	17.36	36.82	14.5	4.52	12.78	1.93	4.05	4.72	2.06	24.82	40.33	0	11.25	22.51	21.26	41.65	37.57	12.58	0	0	51.17	29.12	0	5.44	72.51	37.56	0	23.73	9.91	1.35	0	9.87	9.91	18.98	4.61	2.98	0.3	0.24	7.74	5.08
DIM_01785	1.43	0.1	1.63	4.23	5.02	0.7	11.77	21.8	3.49	32.18	12.15	33.16	20.2	34.19	3.57	4.56	9.5	5.66	14.05	28.3	0	0	0	0	10.79	23.18	9.31	0	0	16.58	0	0	7.06	11.74	29.33	0	0	0	0	0	0	8.94	28.33	0	0.4	0.14	0.08	2.23	1.46
DIM_01786	30.22	0.1	15.86	4.88	0.97	5.96	0.48	0.67	0.38	1.14	1.59	9.5	2.03	16.29	0.19	0.44	1.35	0.04	27.75	3.35	0	10.98	0	8.3	20.32	11.52	3.51	0	0	0	0	0	5.42	11.79	14.14	0	7.72	0	0	0	0	2.52	15.16	1.75	1.23	0.41	0.36	5.55	4.32
DIM_01787	0.7	0.21	0.56	0	0.23	0.92	4.51	5.49	2.5	22.69	15.87	16.94	25.32	25.79	7.16	8.69	20.95	8.49	9.19	82.18	0	0	0	34.99	11.43	27	14.8	0	0	0	0	0	7.47	20.72	32.3	0	21.71	136.04	0	0	0	10.65	20.53	0.69	0.42	0.26	0.19	10.71	7.72
DIM_01788	7.3	0	1.62	2.58	11.39	0	1.78	2.89	0	1.41	2.88	11.17	3.03	15.11	1.6	1.68	5.68	0.55	5.84	7.12	0	0	43.76	0	0	0	0	0	0	0	0	0	0	23.52	17.63	0	0	0	0	0	0	3.36	20.17	0	0	0.03	0.04	4.11	2.84
DIM_01789	39.75	39.8	35.14	18.14	53.79	32.57	44.11	61.62	43.85	98.93	66.62	86.2	72.12	62.26	43.55	115.44	136.07	79.97	39.61	40.3	0	0	0	34.58	135.68	72.89	146.38	0	75.99	52.2	0	0	44.43	110.67	114.44	0	64.47	0	0	0	0	28.12	98.53	3.84	2.35	0.66	0.41	5.29	3.38
DIM_01790	0	3.99	0.08	0	0	0	0	0	0.12	0.26	0.12	0.34	0	0.06	1.94	0.18	2.97	1.7	55.35	0.77	0	0	0	3.96	23.26	53.28	56.88	0	0	0	0	0	7.6	42.18	47.17	0	0	0	0	0	6.13	14.84	51.4	1.67	1.02	0.02	0.03	0.1	0.06
DIM_01791	0	1.61	0.77	0.68	0	0.81	0	0.44	0.99	0.35	0.48	3.15	4.57	4.9	22.59	44.31	44.39	23.62	5.53	3.98	0	0	0	0	13.16	8.48	17.04	0	0	0	0	0	0	4.77	11.45	0	50.01	0	0	0	0	5.45	3.64	0	0	0.08	0.07	2.42	1.81
DIM_01792	0.03	0	0.14	0	0	0	0.57	0.73	3.77	4.24	27.67	20.7	22.72	37.57	6.98	12.71	22.46	3.63	21.51	17.51	0	34.38	34.4	0	19.1	31.45	16.49	0	0	48.91	5.57	0	0	23.09	29.76	0	12.09	0	1.03	0	5.03	9.23	12.31	1.56	1.19	0.22	0.17	1.95	1.28
DIM_01793	0.06	0	0	0	0	0	0	0	0	0	0	0	0	0	0.72	0	0	3.64	0.58	331.23	0	0	0	0	18.91	2.03	0	0	0	0	0	0	0	0	3.08	0	0	0	0	0	0	0.98	0	0.57	0.35	0	0	0.08	0.05
DIM_01794	9.61	8.66	3.27	2.78	1.3	2.28	21.92	34.19	145.69	277.12	343.04	90.4	127.7	105.86	183.9	341.7	346.69	160.32	41.09	112.17	0	36.29	0	27.43	161.33	129.94	197.26	0	10.03	61.98	11.75	7.7	52.75	151.12	159.3	0	0	0	4.34	0	42.49	32.01	139.33	4.83	2.96	0.53	0.37	4.37	2.81
DIM_01795	0.58	0	0	0	0	5.63	0	0	0	0	0.87	3.78	0	0	0	0	0	0	0	0.51	0	0	0	0	0	0	0	0	0	0	0	0	0	10.71	0	0	0	0	0	0	0	0	0	0	0	0.29	0.18	0.08	0.1
DIM_01796	0	0	0	0	0	0	0	0	0	0	0	0	0	0	0	0	0	0	0	5.79	0	0	0	0	0	0	0	0	0	0	0	0	0	0	2.82	0	0	0	0	0	0	0	0	0	0	0	0	0.73	0.47
DIM_01797	3.62	0	0.46	0	0	0.08	0	0	0	0	0	1.09	0.36	4.83	0	0	0.51	0	0.95	1.53	0	0	0	0	0	0	0	0	0	0	0	0	0	0	0	0	0	0	0	0	0	0	0	1.07	1.31	0.11	0.12	6.03	4.87
DIM_01798	4.12	3.64	0.41	2.06	6.82	6.35	7.93	41.81	1.22	4.47	4.81	1.84	0.96	0	10.4	5.19	13.17	9.37	0.84	14.46	0	0	0	0	13.66	14.67	0	0	0	0	0	0	0	0	1.49	0	0	0	0	0	0	1.41	1.89	0.81	0.5	0.03	0.05	2.39	1.62
DIM_01799	0.12	0	0.21	1.22	0.39	0.07	1.94	1.98	0.24	2.3	2.79	1.01	0	0.37	1.22	0.71	0.24	1.58	0.3	1.16	0	0	0	0	0	0	0	0	0	0	0	0	0	0	0	0	0	0	0	0	0	0	7.14	1.56	0.95	0	0	0.75	0.5
DIM_01800	1.94	0	0.66	1.36	6.3	2.4	18.84	14.34	7.53	33.03	212.32	18.9	16.43	12.83	6.39	6.15	12.04	7.11	4.81	86.53	0	0	37.08	0	0	8.85	0	0	0	21.11	0	0	0	14.94	19.41	0	0	0	0	0	0	4.27	3.8	0.82	1.01	0.14	0.11	2.89	1.98
DIM_01801	0	0	0.47	0.82	1.51	0.01	12.47	17.74	3.9	19.61	27.71	28.84	4.55	6.42	1.07	2.16	1.77	1.14	7.78	53.54	0	0	11.46	0	0	10.02	10.99	0	0	6.52	0	0	0	12.31	13.83	0	0	0	0	0	6.71	1.76	15.24	3.13	2.08	0.11	0.08	1.23	0.84
DIM_01802	6.28	3.94	5.1	0.79	0.16	0.23	0.34	0.37	0.63	1.05	4.55	7.94	6.81	8.1	2.04	4.86	2.23	3.14	5.86	2.13	0	0	0	0	12.83	4.13	5.54	0	0	9.86	0	0	0	9.31	6.97	0	0	15.27	0	0	0	0.66	5.32	0.78	0.48	0.2	0.14	4.06	3.46
DIM_01803	2.78	0.25	0.5	0	0	0	0.14	0	0	0.09	0	0.18	0	0.26	0	0.2	0.51	0.07	0.79	0.25	0	0	0	0	0	0	0	0	0	0	0	0	4.97	0	0	0	0	0	0	0	0	0	0	0	0	0	0	0.25	0.24
DIM_01804	0	0	0	0	0	0	0	0	0	0	0	0	0	0	0	0	0	0	0.56	0	0	0	0	0	0	0	0	0	0	0	0	0	0	0	0	0	0	0	0	0	0	0	0	0	0	0	0	0	0.05
DIM_01805	0	0.13	0	0	0	0	0	0	0	0	0	0	0	0	0	0	0.18	0	2.09	0.71	0	0	0	0	0	0	0	0	0	0	0	0	0	0	0	0	0	0	0	0	0	0	0	0.84	0.51	0.03	0.02	0.15	0.1
DIM_01806	0.07	0	0	0	0	0.29	0	0	0	0	0	0	0	0	0	0	0	0	3.35	0.94	0	0	0	0	0	0	0	0	0	0	0	0	0	0	0	0	0	0	0	0	0	0	0	0	0	0.59	0.5	0	0.02
DIM_01807	1.83	0.05	0.9	1.36	0.06	0.03	1.43	2.52	0.11	0	0	0	0	0	0	0	0	0	1.38	1.25	0	0	0	0	0	0	0	0	0	0	0	0	0	0	0	0	0	0	0	0	0	0	0.48	0.21	0.26	0.06	0.04	0.92	0.64
DIM_01808	0	0	0	0	0	0	0	0	0	0	0	0	0	0	0	0.73	0	0	0	0	0	0	0	0	0	0	0	0	0	0	0	0	0	0	0	0	0	0	0	0	0	0	0	93.97	58.91	0	0	0	0
DIM_01809	5.54	0.15	1.13	3.74	0.28	0.69	10.1	20.86	6.72	35.85	59.53	53.58	6.44	21.62	4.37	6.05	16.3	2.98	51.79	45.33	0	58.93	47.17	17.82	218.32	195.04	244.96	0	6.51	201.22	53.42	0	28.54	256.5	197.4	0	16.59	20.79	2.82	0	27.6	53.32	179.75	8.48	5.19	0.15	0.11	30.08	19.31
DIM_01810	747.55	120.9	116.07	69.06	170.47	142.84	2.4	5.09	8.3	6.19	12.97	3.82	4.67	5.97	10.32	9.05	21.32	15.78	138.66	3.72	0	39.31	26.22	0	29.13	81.33	125.71	0	14.49	74.58	16.97	0	69.83	91.54	89.7	0	18.44	0	1.57	0	15.34	33.16	95.24	1.17	1.08	1.26	0.89	5.56	4.12
DIM_01811	3.09	0	0.18	1.77	0	0.05	10	16.04	63.79	123.98	880.37	151.26	22.92	25.52	10.24	19.3	21.99	8.46	25.48	22.84	0	30.18	0	22.82	33.54	54.02	53.07	0	8.34	34.34	19.54	0	3.65	75.01	63.17	0	31.85	39.91	0.9	0	0	12.15	65.63	32.17	19.92	0.34	0.27	5.43	3.98
DIM_01812	0	0	0	0.17	0	0	0	0	0	0	0	0	0	0	0	0	0	0	0.45	0.58	0	0	0	0	0	0	0	0	0	0	0	0	0	0	1.86	0	0	0	0	0	0	0	0	0	0	0	0	0.36	0.23
DIM_01813	0.4	0	0	0.87	0	0	0	0	0	0	0	0	0	0	1.57	0.12	0.78	12.53	0.13	273.33	0	0	0	0	0	0	0	0	0	0	0	0	0	0	0	0	0	0	0	0	0	0	0	0	0	0	0	0.04	0.03
DIM_01814	1.91	0.07	1.47	0.03	0.1	0.74	0	0.23	0	0	0	0	0.12	0	0.32	1.27	0.7	0.73	23.09	0.65	0	21.22	0	0	31.44	18.57	6.78	0	0	12.07	6.87	0	5.14	19.95	18.79	0	29.85	18.71	0	0	18.63	1.63	20.63	0.96	0.88	0.08	0.07	2.27	1.75
DIM_01815	0.28	0	0.05	0	0	0	15.44	18.65	17.26	45.99	246.82	26.76	33.6	31.61	38.9	80.84	56.47	49.59	22.41	29.47	0	116.31	77.55	0	14.37	24.68	18.6	0	10.72	44.15	37.66	0	18.79	41.67	35.92	0	0	34.2	4.64	0	0	11.9	39.7	6.86	4.2	0.15	0.09	5.41	3.48
DIM_01816	0	0	0.38	0	6.98	0	8.1	32.05	46.59	38.71	72.78	75.18	70.67	89.63	67.72	96.22	102.79	50.56	127.59	21.73	0	0	0	0	0	22.12	0	0	0	31.66	0	0	0	14.93	33.6	0	0	0	0	0	0	4.27	5.69	2.42	2.96	0.92	0.63	5.53	3.64
DIM_01817	0.53	0.11	0.17	0.89	2.63	0.05	0.25	0.4	11.14	3.38	27.73	4.45	4.76	2.34	6.91	5.69	2.55	12.83	11.21	1.02	0	0	0	0	0	0	0	0	0	0	0	0	0	0	1.33	0	0	0	0	0	0	0	0	0.73	0.9	0.36	0.22	0.36	0.23
DIM_01818	0	0	0.06	0.04	0	0	0	0	0	0	0	0	0	0	0	0	0	0.09	0.08	19.78	0	0	0	0	0	0	0	0	0	0	0	0	0	0	0	0	0	0	0	0	0	0	0	0	0	0	0	0.1	0.06
DIM_01819	0.98	0	0.34	0.05	0	0	0.55	0	0	0.07	0.1	0.28	0	0.21	0.29	0.08	0.4	0.11	0.91	0	0	0	0	0	0	0	0	0	0	0	0	0	0	0	0.67	0	0	0	0	0	0	0	0	0.38	0.23	0	0	0.64	0.48
DIM_01820	2.18	0.81	0.24	1.48	0	0	0.44	0.71	0.8	0.87	1.19	8.06	12.38	12.76	2.76	5.63	9.16	2.91	23.76	5.09	0	0	0	19.13	0	0	0	0	0	0	0	0	0	0	2.04	0	0	0	0	0	0	0	2.59	2.21	1.35	0.23	0.17	11.46	7.32
DIM_01821	0.26	0	0.61	2	0.15	0.39	8.39	9.29	0.48	19.61	21.47	7.47	0.29	7.42	1.6	1.74	2.61	1.13	21.1	48.33	0	6.67	13.35	5.04	24.71	29.72	29.86	0	14.74	15.18	17.28	0	6.46	34.05	36.52	0	28.16	0	0.8	0	15.62	8.69	33.45	4.55	2.97	0.09	0.07	9.32	5.98
DIM_01822	14.58	5.27	5.13	10.07	10.43	15.46	25.14	21.75	14.29	58.56	34.12	17.74	47.31	41.28	23.21	38.14	55.29	9.98	51.8	39.1	0	36.7	91.81	27.75	81.58	181.03	193.63	0	20.28	73.09	41.59	0	66.65	194.76	180.99	0	51.64	32.36	4.39	0	21.49	53.47	178.42	4.98	3.05	0.3	0.22	5.09	3.43
DIM_01823	8.72	19.7	2.49	0.15	0.76	0	2.95	1.06	8.83	1.08	1.17	5.12	9.17	6.92	10.86	19.51	19.64	17.5	0.8	0.26	0	0	0	0	0	0	0	0	0	0	0	0	0	0	3.31	0	0	0	0	0	0	0	0	0	0	0.06	0.06	0.36	0.39
DIM_01824	6.8	6.96	0.9	1.77	0.05	0.03	0	0.89	0.42	21.14	39.37	12.94	0.69	1.17	0.31	0.15	0.08	0	4.87	16.8	0	0	0	0	0	0	0	0	0	0	0	0	0	0	0	0	0	0	0	0	0	0	0	0	0.28	0.02	0.02	0.22	0.18
DIM_01825	0.03	0	0.07	0.91	0	0	0	0	0	0.13	0	1.26	1.4	1.67	0.53	0	0.3	0	0.05	0.46	0	0	0	0	0	0	0	0	0	0	0	0	0	0	0	0	0	0	0	0	0	0	0	0.69	0.42	0.02	0.01	0.5	0.33
DIM_01826	0.13	0	0.15	0.19	0.63	0.04	9.99	17.07	2.81	4.07	10.15	11.05	6.57	12.51	1.41	2.05	6.3	1.75	27.65	18.88	0	5.46	10.93	4.13	16.18	8.69	19.2	0	6.03	55.9	28.28	0	0	27.87	22.85	0	15.36	0	2.61	0	3.2	7.53	17.88	1.99	1.37	0.1	0.08	3.34	2.32
DIM_01827	2	0.46	0.57	0.35	6.31	0.01	106.14	105.69	9.35	26.73	22.01	21.37	19.56	22.76	12.5	21.35	29.1	8.12	105.48	36.38	0	39.56	124.4	51.27	170.16	124.05	75.87	0	28.1	237.86	117.06	0	24.7	215.57	254.7	0	95.48	129.5	13.52	0	23.16	52.84	205.25	6.82	4.64	0.74	0.49	19.46	12.73
DIM_01828	0	0	0	0	0	0	0	0	0	0	0	0	0	0	0.11	0	0.93	1.81	0	214.05	0	0	0	0	0	0	0	0	0	0	0	0	0	0	0	0	0	0	0	0	0	0	0	0	0	0	0	0.1	0.06
DIM_01829	8.79	0	0.05	0	0	0	0.3	0	0	0	0	0	0	0	31.4	0	12.67	202.08	0	2685.88	0	0	0	0	0	0	0	0	0	0	0	0	0	0	0	0	0	0	0	0	0	0	0	0	0	0	0	0.04	0.02
DIM_01830	0	0	0.18	0	0	0	3.85	0	3.23	1.59	1.31	7.59	5.36	8.42	2.81	7.09	8.57	1.47	13.88	5.42	0	0	0	0	0	0	25.82	0	0	0	0	0	0	36.15	8.67	0	0	0	0	0	0	2.07	5.51	1.17	1.44	0.16	0.1	0.94	0.8
DIM_01831	16.62	0	5.77	0.22	0	0.23	14.3	13.59	0	0	0.44	0.64	0	0	0	0	0	0	12.34	0	0	0	0	0	0	0	5.29	0	0	0	0	0	0	0	2.67	0	0	0	0	0	0	0	1.69	1.47	0.9	0.08	0.08	1.18	0.75
DIM_01832	0.4	0	0	0.88	0.14	0	6.52	11.99	9.82	10.59	41.5	17.07	7.42	5.05	7.6	13.99	12.79	15.94	51.09	10.42	0	0	50.23	0	37.23	4	0	0	0	0	0	0	0	0	6.07	0	0	0	3.01	0	0	0	2.57	1.1	0.67	0.11	0.07	5.27	3.52
DIM_01833	0.17	0	0.63	0.08	1.65	5.34	3.83	5.65	3.17	16.83	10.92	29.14	25.59	49.25	2.62	2.18	6.59	0.69	32.5	24.39	0	16.28	43.43	4.1	24.11	18.12	12.14	0	5.99	55.55	21.07	0	2.63	18.95	29.26	0	15.26	9.56	1.3	0	3.18	4.99	23.87	3.46	2.12	0.12	0.11	18.92	12.11
DIM_01834	0.2	0	0.11	0	0.22	0.06	1.96	3.87	3.96	5.35	10.77	4.75	6.02	10.37	3.15	6.11	5.37	5.24	17.41	13.51	0	16.56	0	6.26	0	15.81	7.94	0	4.58	18.85	21.45	0	0	26.7	34.67	0	23.3	0	1.98	0	0	6.35	21.19	1.87	1.38	0.17	0.11	1.97	1.61
DIM_01835	21.49	10.87	1.82	70.29	47.63	13.54	252.52	504.17	2043.01	743.58	409.88	1629.59	4463.48	3164.41	2148.95	6953.13	3737.12	3205.29	554.94	1147.3	0	0	0	0	19.48	4.18	8.41	0	0	0	0	0	0	0	4.24	0	0	0	0	0	0	2.02	5.38	8.02	6.32	4.8	3.42	13.1	9.6
DIM_01836	203.83	124.85	50.46	90.29	224.21	167.1	177.76	419.44	1902.5	420.43	127.36	785.79	1919.75	1409.58	1952.43	3650.77	3074.14	1440.23	382.56	733.18	0	0	0	0	21.85	0	18.86	0	16.31	33.59	0	0	42.89	7.92	4.75	0	0	0	0	0	0	0	0	5.11	3.13	12.33	7.7	29.64	18.97
DIM_01837	368.39	158.11	72.74	135.96	457.35	331.9	141.02	351.3	1525.84	427.52	122.43	745.51	1982.32	1527.46	1620.96	2691.43	2131.03	1042.5	538.24	721.58	0	28.02	56.02	0	20.77	13.38	26.88	0	15.5	31.93	0	0	13.59	7.53	11.29	0	0	148.37	0	0	0	4.3	5.74	1.22	2.98	7.96	6.82	23.87	25.93
DIM_01838	1.68	0	1.56	0.64	0.8	0.19	5.45	14.32	0.63	5.03	4.57	4.74	0.37	3.07	0.46	0.31	1.44	0.37	5.38	6.92	0	0	0	0	0	1.72	10.37	0	0	36.91	0	0	0	0	4.35	0	0	0	0	0	0	0.83	4.43	1.46	1.19	0.22	0.19	10.11	8.89
DIM_01839	211.46	49.56	149.13	124.88	159.09	254	0	29.66	40.96	7.9	79.96	329.74	832.84	534.19	45.49	5.21	21.92	10.88	142.54	46.7	0	0	0	0	94.62	0	0	0	0	72.87	0	0	62.04	51.44	10.31	0	89.97	0	7.66	0	74.73	4.91	13.1	2.58	3.16	0.36	0.67	24.45	27.35
DIM_01840	9.31	0.07	5.07	1.36	0	3.8	43.28	52.99	13.13	17.9	13.93	40.51	83.17	71.41	27.93	41.72	73.07	32.09	60.77	37.68	0	34.87	209.34	79.1	25.84	64.74	85.49	0	64.25	211.7	105.38	0	16.89	62.47	91.73	0	65.43	82	11.13	0	6.81	27.63	66.63	3.14	2.24	0.31	0.23	22.59	14.73
DIM_01841	0	0	0.41	0	0	0.45	0	0	0	0	0	0	0	0	0	0	0	0	1.6	0	0	0	0	0	0	0	0	0	0	0	0	0	0	0	0	0	0	0	0	0	0	0	0	2.49	1.57	0	0	0.1	0.07
DIM_01842	5.54	2.3	1.87	0.99	3.7	0.85	8.42	9.59	3.7	8.12	29.49	21.61	20.6	42.98	7.84	13.41	23.54	10.79	44.21	41.79	0	20.93	52.37	11.87	34.89	27.47	15.06	0	8.67	95.25	27.1	0	2.53	54.83	57.7	0	14.72	36.9	1.88	0	3.06	10.43	59.43	8.11	4.97	0.51	0.35	5.66	3.63
DIM_01843	0	0	0	0.25	0	0	0	0.54	6.6	10.85	78.11	20.49	0	0.08	0	0	0.1	0	0.04	14.17	0	0	0	0	0	0	0	0	0	0	0	0	0	0	0	0	0	0	0	0	0	0	0	7.31	4.48	0	0	0.05	0.03
DIM_01844	0.06	0	0.06	0	0	0	0	0.27	0	0	0	0	0	0	0	0.06	0	0	0.08	0	0	0	0	0	0	0	0	0	0	0	0	0	0	0	1.1	0	0	0	0	0	0	0	0	0.7	0.41	0	0	0.5	0.32
DIM_01845	1.59	1.61	1.31	1.85	0.61	1.41	0.41	2.02	1.64	1.74	3.13	17.32	7.81	23.93	0.68	1.31	3.28	0.49	30.27	4.94	0	5.14	0	1.94	9.52	17.57	20.54	0	0	8.77	1.66	0	1.24	39.35	46.32	0	0	0	0	0	3.01	8.07	51.78	1.18	1.23	0.16	0.11	3.24	2.33
DIM_01846	4.03	0.03	2.38	3.08	1.36	0.25	35.46	27.4	14.23	29.81	7.1	10.43	16.82	18.01	10.38	16.23	13.73	6.71	31.91	37.45	0	11.65	34.97	52.85	43.15	28.73	61.46	0	32.18	99.41	18.86	0	33.84	51.64	51.58	0	24.58	30.81	3.48	0	0	15.63	40.53	1.59	1.14	0.18	0.13	7.29	4.67
DIM_01847	1.61	0.18	1.45	2.71	3.75	1.47	5.9	7.98	1.45	10.83	6.37	8.59	3.74	14.12	1.69	2.06	3.84	0.44	23.97	14.13	0	13.79	73.59	6.95	40.86	41.67	20.57	0	12.69	62.74	23.8	0	17.8	50.62	38.1	0	0	0	1.1	0	10.76	9.86	27.27	3.15	2.18	0.08	0.07	5.58	3.66
DIM_01848	46.75	19.07	23.06	7.3	4.93	8.03	0	0	4.84	2.25	3.99	9.54	6	12.05	1.06	4.42	12.37	2.54	424.58	13.84	0	0	0	39.46	0	0	5.56	0	0	0	0	0	8.43	4.68	0	0	0	0	0	0	0	0	0	5.41	3.79	0.67	0.45	9.83	6.37
DIM_01849	3.15	4.32	0.59	1.11	6.06	17.86	0.31	0.85	0.27	0	0	0.97	0.98	0.41	1.04	7.92	5.68	1.25	9.26	0.5	0	0	0	6.2	6.08	2.61	0	0	4.53	9.33	0	0	3.97	2.2	0.66	0	0	0	0.98	0	0	0	0.84	0	0	0.03	0.02	0.77	0.72
DIM_01850	0	0	0	0	0	0	0	0	0	0	0	0	0	0	0	0	0	0	0.18	38	0	0	0	0	0	0	0	0	0	0	0	0	0	0	0	0	0	0	0	0	0	0	0	0.43	0.26	0	0	0.21	0.13
DIM_01851	0	0	0.18	0	0	0	3.62	6.04	0	0.6	0	0	0	0	0	0	0	0	4.76	0	0	0	0	0	0	0	0	0	0	0	0	0	0	0	0	0	0	0	0	0	0	0	0	320.18	359.47	0	0.13	51.62	62.65
DIM_01852	19.2	0.3	1.13	9.54	17.49	13.57	10.22	24.71	63.63	32.4	12.38	38.08	41.21	49.83	22.69	77.53	39.9	37.35	28.99	14.77	0	0	0	8.88	0	3.74	3.76	0	6.49	0	7.6	0	0	3.16	6.62	0	0	0	0	0	0	2.7	4.81	0.53	0.65	0.11	0.1	1.36	2.83
DIM_01853	0	0	0	0	0	0	0	0	0	0	0	0	0	0	0	0	0	0	0	0.73	0	0	0	0	0	0	0	0	0	0	0	0	0	0	0	0	0	0	0	0	0	0	0	0	0	0	0	0	0
DIM_01854	0.69	0.04	1.71	3.66	1.3	2.82	31.61	37.21	8.46	24.84	32.24	14.87	22.15	22.07	11.36	15.67	16.01	9.67	46.95	60.28	0	0	0	0	30.74	35.21	28.74	0	7.64	23.61	26.86	0	20.09	50.17	39.53	0	48.65	60.97	2.48	0	16.19	19.62	36.8	4.08	2.69	0.45	0.31	4.67	3.05
DIM_01855	0.21	2.28	0.18	0.21	0	8.82	6.34	8.59	3.84	18.47	39.07	11.27	4.35	6.32	3.71	5.23	8.16	3.51	22.63	25.92	0	8.73	17.47	6.6	32.33	8.33	16.74	0	0	39.73	28.25	0	4.23	49.24	36.54	0	36.84	0	3.13	0	0	7.36	27.69	3.16	1.94	0.26	0.2	2.6	1.67
DIM_01856	0.74	0	0.02	0.37	0.7	0.4	5.81	9.97	2.39	7.03	6.45	5.86	4.02	10.66	4.07	5.93	18.49	5.5	12.09	17.28	0	0	0	0	32	23.37	38.67	0	4.77	58.99	27.97	0	8.37	64.99	50.08	0	0	45.7	3.1	0	0	10.6	46.86	1.56	0.96	0.26	0.18	3.58	2.59
DIM_01857	3.49	2.63	0.36	0.15	0.05	0	5.72	8.25	0.78	0.1	25.24	1.23	0	0	0	0	0	0	3.8	0	0	0	0	0	0	0	0	0	0	13.14	0	0	0	0	1.86	0	0	0	0	0	0	0	0	1.04	0.64	0.02	0.01	0.14	0.12
DIM_01858	0.85	0	0	0	3.42	0	0	0	0	0	0	0	0	0	0	0	0	0	0.64	0	0	0	0	0	0	0	0	0	0	0	0	0	0	0	0	0	0	0	0	0	0	0	0	0	0	0	0	0.18	0.11
DIM_01859	8.02	0.13	1.94	0.84	2.46	2.88	0.19	0.31	0.41	0.31	0.25	2.32	2.39	2.24	0.68	2.37	4.06	1.26	3.27	0.45	0	0	0	0	5.45	1.17	2.35	0	0	0	0	0	0	0	0.59	0	0	0	0	0	0	0	0.75	0	0	0.05	0.04	0.96	0.85
DIM_01860	22.17	0.98	15.23	0.52	2.21	3.95	0.11	0.36	0.62	0.37	0.1	0.43	0.47	0.85	1.65	1.54	4.31	0.46	7.58	0.42	0	8.94	0	0	0	0	2.93	0	4.87	10.85	0	3.97	0	3.94	0.79	27.91	0	0	1.01	0	0	0	0	1.16	0.74	0.03	0.02	7.16	5.39
DIM_01861	6.3	0	1.53	0.65	0.7	3.13	9.6	17.42	5.12	35.77	13.26	10.43	1.44	11.29	1.39	0.98	2.45	0.46	34.43	21.67	0	6.42	12.85	4.85	19.02	26.55	30.78	0	3.55	21.91	12.47	0	3.11	34.49	38.24	0	0	0	0.77	0	7.52	5.91	28.9	1.46	1.25	0.04	0.03	2.63	1.83
DIM_01862	0.35	0.4	0.62	0.69	0.34	4.05	16.22	23.96	1.68	4.05	4.58	9.8	10.98	23.24	5.19	6.33	18.57	6.78	85.7	11.97	0	10.58	0	0	47.01	40.38	47.34	0	11.69	48.14	27.39	0	0	56.83	67.27	0	14.88	0	2.53	0	0	12.97	59.53	5.72	4.38	0.16	0.12	5.02	3.34
DIM_01863	0	0	0.03	0	0	0	0	1.46	0.37	0.49	1.2	1.93	0.63	3.69	0.13	0.53	1.92	0.08	2.06	1.35	0	0	0	0	0	0	3.51	0	0	0	0	0	0	5.9	3.54	0	0	0	0	0	0	0.84	3.37	1.48	0.91	0.07	0.04	0.55	0.59
DIM_01864	1.91	0	2.74	1.53	0.02	0.02	17.55	26.17	8.68	23.02	5.77	11.08	19	29.16	5.29	9.35	13.36	3.4	24.27	93.44	0	0	18.97	4.55	40.56	39.26	53.39	0	8.27	0	9.95	0	12.69	58.9	49.34	0	21.07	59.41	1.84	0	6.58	18.6	34.68	1.18	0.77	0.06	0.05	0.85	0.95
DIM_01865	39.19	4.6	6.22	1.08	4.63	12.43	0	1.26	0.23	0	0	0	0	0	1.21	0	0.24	0	0.1	0.76	0	0	0	0	0	0	0	0	0	0	0	0	0	0	0	0	0	0	0	0	0	0	0	0	0	0.34	0.28	0.11	0.16
DIM_01866	143.63	249.54	156.18	6.06	11.85	36.19	0	0	0	0	0	0	0	0	1.02	0.86	0.46	0	0.23	2.7	0	0	0	0	0	0	0	0	0	0	0	0	0	0	2.85	0	0	0	0	0	41.34	0	0	0	0	0	0	1.21	0.82
DIM_01867	8.82	0.23	25.54	20.69	8.88	7.36	6.36	6.87	8.72	18.1	29.19	35.57	21.84	50.03	7.03	14.25	20.44	7.64	56.21	24.42	0	0	31.03	5.86	34.46	45.63	12.39	0	4.28	79.39	10.04	0	7.51	54.15	39.32	0	10.91	0	4.64	0	0	11.89	39.66	3.87	2.58	0.3	0.21	8.45	5.55
DIM_01868	0	0.77	0.11	0	3.18	0	6.34	6.42	1.81	18.06	12.67	8.65	4.05	8.29	1.13	1.86	2.03	0.97	11.77	7.83	0	0	24.9	0	50.69	34.63	41.76	0	6.87	21.23	12.08	0	0	63.5	43.05	0	26.25	10.97	1.49	0	0	10.97	38.82	1.7	1.04	0.1	0.07	1.66	1.23
DIM_01869	3.45	1.27	2.11	4.19	3.63	8.06	149.43	134.4	226.83	600.98	509.96	120.72	216.96	170.23	544.05	602.07	520.54	272.93	250.93	405.54	0	147.37	117.87	178.27	1048.65	948.03	1112.54	0	114.14	369.5	248.18	0	700.5	1077.26	1012.22	0	124.53	104.07	10.59	0	103.56	346.18	896.96	11.49	7.04	1.02	0.64	14.54	9.32
DIM_01870	0	0	0.21	0.94	0.08	1.21	8.47	9.81	15.46	81.95	216.09	20.38	18.81	15.01	11.04	31.9	32.24	14.03	36.16	240.45	0	16.31	130.54	24.67	60.44	70.1	36.52	0	9.02	18.57	21.13	0	15.81	92.05	85.41	0	0	0	7.81	0	0	21.27	75.16	4.36	2.67	0.13	0.13	7.82	5.22
DIM_01871	19.79	23.95	7.89	21.69	15.23	16.17	1537.08	1542.02	2255.54	5080.88	1440.96	587.4	879.27	549.23	2643.96	1913.15	1807.47	1389.26	896.56	1304.12	0	143.74	1434.65	434.65	2932.7	3255.49	5200.98	0	717.37	1396.81	605.71	0	2098.67	3072.89	2876.02	0	912.81	890.38	34.53	0	168.45	1073.1	2731.71	14.33	10.53	4.26	3.78	75.81	48.42
DIM_01872	12.91	0.09	2.76	4.19	0.07	1.23	0.31	1.33	3.8	0.67	6.71	36.64	31.73	49.35	3.25	11.96	16.26	4.84	18.09	8	0	0	0	5.94	5.82	1.25	7.54	0	0	8.94	15.27	0	0	4.22	1.27	0	0	0	0.94	0	0	0	0.8	0	0	0.07	0.11	1.41	1.27
DIM_01873	8.54	1.88	3.95	2.15	6.28	8.07	1.02	1.11	15.75	3.7	4.24	33.9	77.5	68.77	4.27	24.82	41.54	8.41	9.82	5.29	0	0	0	0	0	1.95	11.75	0	0	0	0	0	0	0	1.97	0	0	0	0	0	0	0.94	2.51	0	0	0.25	0.19	1.39	1.13
DIM_01874	0.4	0.02	0.25	0.16	0.1	0	4.22	5.8	0.44	2.08	0.65	3.86	4.26	6.54	0.51	0.37	0.94	0.24	17.31	4.32	0	5.28	10.56	7.98	14.33	11.19	6.75	0	1.94	10	9.11	0	2.55	17.01	16.25	0	9.89	15.5	0.42	0	1.03	3.51	13.47	1.77	1.38	0.13	0.09	3.05	2.04
DIM_01875	6.06	0	1.54	2.59	0	0.5	0	0	0.76	0	8.18	20.28	15.53	22.87	0.57	3.5	6.96	1.93	3.63	1.78	0	0	0	0	0	0	0	0	0	0	0	0	0	0	0	0	0	0	0	0	0	0	0	0	0	0.07	0.04	1.11	1.09
DIM_01876	23.15	0.1	6.96	0.3	2.85	4.58	0.22	0	1.73	5.7	12.16	1.12	1.1	0.21	9.02	7.5	8.88	10.26	38.53	156.79	0	0	0	0	0	0	0	0	0	0	0	0	0	0	1.2	0	0	0	0	0	0	0	7.65	2	1.64	0.07	0.09	0.56	0.46
DIM_01877	0.06	0	0.23	0.09	0	0.06	5.12	7.46	4.1	21.89	31.83	13.28	5.83	10.04	10.32	13.25	12.16	7.06	18.35	147.54	0	0	31.39	5.93	34.86	33.68	50.14	0	4.33	35.69	10.15	0	18.98	33.71	37.24	0	0	0	2.82	0	0	10.22	45.74	2.84	1.74	0.23	0.18	3.68	2.44
DIM_01878	105.71	68.7	66.89	62.03	115.6	137.06	246.78	308.2	369.37	231.94	84.15	71.04	246.2	171.77	292.05	547.07	275.9	255.22	123.82	114.66	0	0	306.31	0	341.65	183.63	466.93	0	85.13	87.76	99.51	0	37.36	268.28	273.06	0	0	0	0	0	89.94	118.16	362.74	3.03	1.86	1.47	0.92	28.31	18.08
DIM_01879	264.67	285.28	148.92	132.76	348.77	385.03	388.28	393.24	298.3	359.34	155.57	128.01	360.7	239.59	364.82	567.58	517.22	330.45	152.97	146.44	0	83.61	0	63.21	278.95	346.31	481.55	0	46.29	95.37	54.17	0	223.26	224.73	478.94	0	235.64	0	25.06	0	73.45	89.92	390.08	3.53	2.16	1.28	0.8	18.15	11.89
DIM_01880	6.65	2.23	5.4	2.06	30.73	3.81	88.75	118.82	225.34	287.45	455.01	83.65	246.31	134.03	847.7	669.15	458.83	389.56	140.8	328.79	0	52.86	105.6	39.96	39.2	117.95	203.03	0	29.28	0	0	0	51.37	42.63	106.7	0	0	0	0	0	0	32.51	81.36	6.56	4.02	2.34	1.56	5.93	4.59
DIM_01881	8.78	6	1.92	6.07	1.09	2.13	41.43	60.12	85.61	228.66	401.66	162.12	124.79	137.13	133.86	164.07	178.43	89.17	42.98	85.15	0	0	44.34	0	0	59.99	35.45	0	12.26	75.75	0	0	21.49	101.26	69.66	0	0	0	0	0	0	17.01	47.68	15.6	9.56	0.78	0.53	4.73	3.57
DIM_01882	2.44	11.51	0	3.26	0.61	5.02	19.82	14.39	30.05	78.09	120.03	14.84	7.88	9.04	8.83	6.45	5.36	7.91	13.75	46.1	0	0	0	0	42.51	36.55	36.7	0	0	0	0	0	27.86	15.41	27.78	0	0	0	0	0	0	8.82	23.53	4.7	2.88	0.08	0.1	0.21	0.2
DIM_01883	0	0	0.32	0.33	0.6	0	2.65	10.02	1.04	3.83	7.79	28.25	29.94	49.42	2.82	2.79	11.74	0.84	21.44	33.23	0	8.39	30.61	2.94	15.28	18.27	4.83	0	0	73.14	12.48	0	0	43.9	37.19	0	0	0	2.31	0	0	7.54	44.19	2.19	1.55	0.35	0.26	9.66	6.17
DIM_01884	0	0.99	0.5	0	1.36	0	2.56	0	0	0	0	0	0	0	0	0	0	0	2.42	1.6	0	0	0	45.64	0	0	19.33	0	0	0	0	0	0	0	4.88	0	0	0	0	0	0	0	0	0	0	0	0	1.09	0.7
DIM_01885	3.43	0.95	6.57	2.32	1.47	1.63	14.31	27.32	26.66	101.85	19.52	113.03	132.01	119.88	10.94	8.89	21.13	1.88	135.23	122.14	0	31.42	220	71.27	209.54	170.01	185.87	0	17.37	304.06	40.69	0	137.01	253.27	311.27	0	66.33	27.71	7.52	0	36.79	72.3	303.98	8.4	5.15	1.16	0.77	7.98	5.26
DIM_01886	10.59	10.89	6.3	3.65	47.52	22.59	0	1.35	2.29	2.19	0.37	1.63	1.07	4.03	74.15	6.69	18.63	47.72	6.84	29.4	0	0	0	0	18.08	0	0	0	0	0	0	0	0	0	5.9	0	0	0	0	0	0	0	5	0	0	0.07	0.07	1.23	1.12
DIM_01887	39.19	4.6	6.22	1.08	4.63	12.43	0	2.51	0.46	0	0	0	0	0	2.42	0	0.47	0	0.19	1.51	0	0	0	0	0	0	0	0	0	0	0	0	0	0	0	0	0	0	0	0	0	0	0	0	0	0.68	0.56	0.22	0.16
DIM_01888	0	0.47	0.07	0.9	0.05	0.55	13.93	22.56	9.04	115.3	53.23	22.35	0.53	0.97	0.81	3.93	4.2	0.16	2.24	51.02	0	6.21	0	0	4.6	12.84	7.94	0	0	7.06	8.04	0	3.01	11.68	15.99	0	0	10.95	0	0	0	6.19	18.42	4.8	2.94	0.03	0.02	2.03	1.4
DIM_01889	9.82	2.28	5.54	7.52	6.07	2.95	2.48	11.26	107.55	35.55	13.71	143.07	234.31	262.51	218.42	649.68	578.5	117.08	75.05	34.48	0	33.27	33.27	37.73	61.63	79.41	31.91	0	0	170.44	53.85	0	8.06	53.63	76.36	0	23.41	88.02	1.99	0	9.74	20.41	47.68	1.48	0.91	1.33	1.2	23.72	22.36
DIM_01890	4.2	0.65	2.71	1.75	2.7	2.58	4.99	9.21	4.78	17.11	15.45	21.15	12.73	31.21	7.21	15.46	20.4	6.78	33.91	42.46	0	10.18	61.14	7.7	22.63	36.45	17.91	0	8.44	81.1	29.67	0	7.39	64.29	35.65	0	28.65	8.98	4.26	0	8.94	9.76	30.74	2.32	1.42	0.31	0.24	5.11	3.48
[truncated: 9,976 more rows]
[truncated: 14 more columns]
